# Supplementary material for: Genetic changes involving the coral gastrovascular system support the transition between colonies and bailed-out polyps: evidence from a Pocillopora acuta transcriptome
Source: BMC Genomics. 2021 Sep 26;22:694. doi: 10.1186/s12864-021-08026-x (PMC8466926; doi:10.1186/s12864-021-08026-x)
Supplement: Supplementary file 1 — Additional file 1. DEGs between bailed-out polyps and colonies. Result of a DE analysis between bailed-out polyps (N = 9) and normal colonies (N = 9) under ambient conditions. Transcripts are presented as transcriptID^annotation. P-values and FDR for expression differences between the two groups are presented for each transcript. Expression levels are presented as TPM after trimmed mean of M values (TMM) cross-sample normalization. RNAseq libraries are presented as treatment (Hyperthermal/Hyper-illumination/Hyposalinity)_coral morphotype (Colony/Polyp)_biological replicate (rep1/rep2/rep3). [file 12864_2021_8026_MOESM1_ESM.xlsx]

## Sheet: DEG&Expr_polyp vs. colony
Additional file 1. DEGs between bailed-out polyps and colonies. Result of a DE analysis between bailed-out polyps (N = 9) and normal colonies (N = 9) under ambient conditions. Transcripts are presented as transcriptID^annotation. P-values and FDR for expression differences between the two groups are presented for each transcript. Expression levels are presented as TPM after trimmed mean of M valu…
Overexpressed in bailed-out polyps	PValue	FDR	Hyperthermal_Colony_rep1	Hyperthermal_Colony_rep2	Hyperthermal_Colony_rep3	Hyper-illumination_Colony_rep1	Hyper-illumination_Colony_rep2	Hyper-illumination_Colony_rep3	Hyposalinity_Colony_rep1	Hyposalinity_Colony_rep2	Hyposalinity_Colony_rep3	Hyperthermal_Polyp_rep1	Hyperthermal_Polyp_rep2	Hyperthermal_Polyp_rep3	Hyper-illumination_Polyp_rep1	Hyper-illumination_Polyp_rep2	Hyper-illumination_Polyp_rep3	Hyposalinity_Polyp_rep1	Hyposalinity_Polyp_rep2	Hyposalinity_Polyp_rep3
TRINITY_DN45926_c0_g1_i2	1.75376e-42	5.31932e-40	258.247	187.117	156.018	203.825	142.193	186.087	177.299	211.524	222.492	1200.56	609.77	1248.57	736.924	726.77	1024.78	911.801	1262.24	1031.74
TRINITY_DN97405_c0_g1_i1	4.49014e-35	1.11577e-32	1.129	0.964	1.277	1.108	0.931	0.878	1.228	1.079	1.005	12.72	8.217	5.458	7.702	17.01	10.009	8.703	6.359	7.331
TRINITY_DN3354_c0_g1_i10	8.03665e-34	1.92739e-31	7.515	5.19	11.945	16.388	19.792	23.649	64.194	28.403	13.087	1045.69	1203.69	974.823	1636.38	872.1	597.439	1220.5	1026.12	442.582
TRINITY_DN3354_c0_g1_i6	1.03624e-33	2.45661e-31	0.722	0.741	0.177	0.67	1.396	1.437	2.824	0.985	1.015	42.933	44.498	35.573	63.096	31.497	21.967	41.869	36.29	13.029
TRINITY_DN3064_c0_g1_i4	5.43974e-31	1.181e-28	13.771	6.803	11.28	18.381	7.976	5.738	6.319	9.458	10.564	421.232	389.226	206.115	98.466	352.733	109.231	149.856	99.539	123.144
TRINITY_DN1202_c0_g1_i7^GXN_ACRMI	8.7215e-31	1.81698e-28	5.349	2.224	2.244	2.346	2.372	3.363	1.936	1.314	0.735	138.642	123.987	95.481	53.976	106.564	227.761	51.803	36.29	30.613
TRINITY_DN18766_c0_g1_i2^MMP24_HUMAN	2.11899e-29	4.16231e-27	0.398	0.315	0.355	0.447	0.698	1.008	0.633	1.21	1.083	11.145	11.899	5.858	4.6	14.718	10.21	6.852	5.787	10.116
TRINITY_DN7232_c1_g1_i4^CAHZ_DANRE	1.9071e-27	3.36188e-25	205.663	96.39	82.115	131.094	89.084	176.189	84.474	169.159	120.375	733.466	794.367	818.711	475.537	512.041	446.658	578.546	688.26	857.69
TRINITY_DN54710_c0_g1_i1	2.08772e-27	3.64909e-25	20.221	16.757	13.647	23.837	12.326	20.785	22.481	8.773	5.674	313.324	118.37	248.792	243.885	181.86	67.468	227.061	117.166	188.602
TRINITY_DN33229_c0_g1_i4	5.01361e-24	7.54786e-22	20.776	22.42	16.6	18.967	22.737	32.061	17.05	22.867	20.017	71.311	51.935	70.38	58.536	49.274	89.414	68.153	71.524	60.6
TRINITY_DN5090_c0_g2_i1^TF29_SCHPO	1.65054e-23	2.39734e-21	1.286	0.399	1.277	0.633	1.522	2.046	0.822	1.004	1.131	19.566	16.559	7.915	6.284	17.978	10.655	6.978	7.752	8.298
TRINITY_DN28597_c0_g1_i3	4.31892e-23	6.14329e-21	98.958	86.26	89.599	103.663	96.335	82.761	107.078	113.705	99.459	317.398	251.572	340.516	282.761	196.099	167.961	273.398	266.938	203.273
TRINITY_DN45926_c0_g1_i7	3.52888e-22	4.75708e-20	58.664	50.874	48.205	44.955	34.767	31.392	29.707	44.711	50.483	297.904	136.396	309.978	134.043	129.47	111.667	205.593	194.496	217.054
TRINITY_DN45790_c0_g1_i1	3.64771e-22	4.88533e-20	12.401	14.264	8.948	12.989	4.136	13.71	10.683	7.066	10.062	40.707	58.998	80.329	45.022	36.886	36.382	84.319	52.288	73.042
TRINITY_DN40501_c0_g1_i10^WNT1_CHICK	1.2193e-21	1.58164e-19	1.36	1.084	1.915	1.397	1.817	2.235	1.143	2.036	1.498	12.625	10.63	6.236	4.56	9.138	4.787	7.279	7.11	7.614
TRINITY_DN9438_c1_g1_i4	7.53583e-21	9.30698e-19	61.922	68.641	70.454	50.43	62.168	52.027	50.942	85.115	68.683	262.325	290.682	192.419	116.806	170.172	266.092	185.754	152.073	169.923
TRINITY_DN757_c0_g1_i7^TBA1D_BOVIN	1.35416e-20	1.6333e-18	212.622	222.132	201.19	214.654	235.503	248.183	195	220.541	224.222	503.214	416.478	447.636	449.022	433.514	442.569	377.74	352.149	353.52
TRINITY_DN1612_c0_g1_i2^PRDX6_CHICK	1.67244e-20	2.00547e-18	109.869	107.808	100.675	111.885	129.178	181.407	92.985	126.898	113.493	326.376	269.515	337.558	263.978	285.452	384.167	261.69	309.696	238.948
TRINITY_DN25521_c0_g1_i9^PRD14_HUMAN	5.37569e-20	6.22885e-18	2.184	1.64	1.046	1.676	3.24	3.472	1.899	2.721	2.513	15.622	9.382	14.118	7.889	10.71	9.84	17.261	27.877	28.931
TRINITY_DN98067_c0_g2_i2	5.41513e-20	6.2395e-18	3.174	2.382	2.244	2.495	2.802	4.171	4.6	2.609	1.624	345.349	137.384	80.674	36.414	116.785	58.402	40.357	20.372	18.581
TRINITY_DN70221_c0_g2_i2	1.07605e-19	1.21276e-17	66.956	8.833	6.606	24.414	23.703	4.241	15.907	32.71	24.203	410.904	423.208	433.318	292.276	639.862	253.446	434.205	345.69	216.732
TRINITY_DN140262_c0_g1_i4	1.29612e-19	1.445e-17	81.625	70.151	53.295	76.167	57.925	44.254	82.113	76.107	73.42	458.006	316.082	391.085	262.077	182.877	110.926	257.91	324.894	281.808
TRINITY_DN8660_c0_g1_i2^ZNRF3_MOUSE	1.37856e-19	1.52865e-17	13.067	10.946	17.984	9.311	15.003	13.76	8.52	11.354	12.459	160.032	110.08	73.504	42.649	71.653	42.981	56.455	47.113	39.351
TRINITY_DN1977_c0_g2_i24^TRPC4_MOUSE	1.85911e-19	2.01811e-17	5.007	4.273	3.29	5.866	4.914	6.596	6.036	3.969	3.915	20.063	23.32	17.32	16.862	13.788	9.469	15.352	13.687	12.579
TRINITY_DN20086_c0_g1_i4^HM7X_CHICK	4.44575e-19	4.6545e-17	3.332	2.604	2.926	2.356	2.793	4.271	2.144	3.491	2.716	9.108	10.246	10.516	13.001	7.488	6.641	13.656	9.974	7.712
TRINITY_DN5233_c0_g1_i10^UDB33_MACMU	5.32512e-19	5.51912e-17	1.166	0.862	0.754	0.391	0.94	0.878	0.52	0.629	0.551	4.501	4.046	2.312	2.758	3.509	3.199	3.169	2.291	2.356
TRINITY_DN10620_c0_g1_i5	8.0785e-19	8.12776e-17	1.786	1.038	0.488	4.227	5.353	4.051	4.732	3.369	2.929	245.188	145.039	117.759	65.352	83.485	9.564	60.448	72.413	41.618
TRINITY_DN140262_c0_g1_i5	8.25788e-19	8.2679e-17	89.371	108.504	103.858	106.95	85.191	184.63	116.231	99.583	102.02	739.21	410.217	521.495	381.375	285.078	353.039	321.363	379.581	379.569
TRINITY_DN2416_c0_g1_i4^BHMT1_XENLA	4.19918e-18	4.10465e-16	10.55	14.449	11.714	12.729	9.775	12.064	17.72	9.946	15.948	43.229	43.062	37.541	28.633	33.492	28.777	23.086	48.634	47.395
TRINITY_DN7251_c0_g1_i9^PDCD4_CHICK	6.22381e-18	5.91549e-16	5.423	4.68	3.751	8.687	6.723	6.506	5.63	8.37	5.297	19.139	16.466	15.408	13.198	27.614	21.3	17.019	15.079	20.135
TRINITY_DN14050_c0_g1_i1^CELF4_DANRE	6.6028e-18	6.24692e-16	5.432	4.087	3.893	4.125	5.022	3.073	4.109	6.371	6.051	24.576	23.892	20.722	11.386	15.322	7.488	15.972	15.938	18.317
TRINITY_DN41466_c0_g1_i5^MDHC_PIG	1.07269e-17	9.96586e-16	86.224	80.597	76.306	83.132	100.238	135.646	62.806	92.199	78.175	226.084	172.759	266.612	159.228	199.675	236.521	268.067	254.644	225.694
TRINITY_DN15697_c0_g1_i4^PSB7_RAT	1.15326e-17	1.05247e-15	242.301	206.478	207.903	181.068	199.769	202.602	156.66	194.09	189.909	445.18	384.566	552.667	337.003	336.155	341.547	418	408.268	373.567
TRINITY_DN17231_c0_g1_i14^PSB6_BOVIN	1.24519e-17	1.13137e-15	71.204	56.555	48.843	66.278	68.469	78.33	64.685	68.525	68.442	148.129	121.532	151.009	119.455	154.438	143.368	132.391	141.359	103.811
TRINITY_DN52735_c0_g1_i2^CBP_RAT	1.79658e-17	1.61106e-15	1.194	0.677	0.656	0.484	0.465	0.339	0.113	0.61	0.851	8.599	5.721	5.003	3.349	4.986	4.046	2.636	2.38	4.623
TRINITY_DN14508_c0_g2_i1^ST1C3_HUMAN	2.60882e-17	2.30931e-15	0.5	0.213	0.532	0.67	1.307	0.409	1.162	0.938	0.686	29.988	29.426	15.686	9.16	16.482	2.489	13.016	8.67	3.734
TRINITY_DN4724_c3_g1_i2^BCAT_NEMVE	5.26428e-17	4.46814e-15	20.184	15.617	17.239	14.442	15.226	22.831	14.112	16.392	13.851	54.268	43.406	44.411	34.355	32.936	49.272	34.551	34.691	32.03
TRINITY_DN2135_c2_g1_i1^VWA7_MOUSE	5.74401e-17	4.83552e-15	10.661	13.022	17.673	18.204	16.032	8.721	10.976	24.424	20.027	222.85	156.575	85.198	58.043	160.411	49.855	57.715	54.559	75.016
TRINITY_DN3140_c2_g1_i2^GST1_ONCVO	6.99392e-17	5.79316e-15	6.376	4.579	4.691	5.81	8.191	9.25	5.904	6.887	6.302	13.549	17.464	21.099	12.312	18.985	18.737	26.895	26.149	20.369
TRINITY_DN25521_c0_g1_i8^RDH8_HUMAN	7.06162e-17	5.82584e-15	21.045	13.939	11.688	12.347	29.146	36.471	9.257	19.489	20.839	153.15	74.964	136.735	61.747	93.648	91.956	185.221	200.451	290.174
TRINITY_DN19293_c0_g1_i1^PMM_ORYSJ	1.25908e-16	1.01045e-14	39.498	39.436	38.175	36.556	38.983	32.041	35.243	37.411	34.39	98.101	75.214	89.945	72.296	70.119	66.515	74.87	66.152	52.907
TRINITY_DN52177_c0_g1_i1^BOULE_DROME	2.04493e-16	1.59157e-14	2.943	1.511	1.827	1.918	1.969	3.183	3.476	4.307	2.726	18.985	15.478	8.682	6.865	19.033	18.789	10.458	9.381	9.774
TRINITY_DN757_c0_g1_i1^TBA1D_BOVIN	4.114e-16	3.11953e-14	479.79	390.073	369.197	512.868	474.255	591.889	394.062	445.84	437.792	1303.98	992.048	894.36	881.713	1027.68	1301.47	833.878	849.34	817.655
TRINITY_DN9242_c3_g1_i2	4.27965e-16	3.23325e-14	613.045	332.786	324.265	528.986	487.118	804.369	301.058	475.819	383.162	1210.46	1399.39	1514.13	1380.31	1378.74	2069.28	1166.71	1194.07	1669.65
TRINITY_DN1290_c1_g2_i2^YRD6_CAEEL	4.90304e-16	3.67728e-14	15.686	2.623	4.23	6.9	8.96	15.926	7.415	16.355	9.076	101.725	133.702	41.521	37.675	141.273	57.798	62.735	66.28	65.526
TRINITY_DN49392_c0_g3_i5^PPIA_HEMPU	5.40381e-16	4.00912e-14	261.467	271.069	284.937	340.003	322.394	278.338	298.234	320.153	278.909	680.632	439.008	610.662	549.901	570.779	562.508	526.229	524.416	437.959
TRINITY_DN3709_c0_g2_i1^MILK1_MOUSE	6.23175e-16	4.59035e-14	5.192	3.54	4.851	3.129	5.541	5.937	1.71	6.887	6.244	23.498	29.353	23.512	16.222	24.114	9.776	18.647	16.175	17.593
TRINITY_DN21552_c0_g1_i4^PSB4_BOVIN	8.79752e-16	6.38905e-14	127.749	113.777	105.596	119.576	114.614	147.85	96.82	111.293	98.463	267.465	209.082	307.054	203.118	210.136	262.354	233.109	228.525	177.332
TRINITY_DN2832_c5_g1_i4^TBB_STRPU	8.98269e-16	6.49944e-14	1051.42	978.367	895.22	1076.01	1070.93	1204.3	990.682	1083.35	1049.08	2075.4	1809.96	2008.09	1923.83	1881.88	2230.72	1679.61	1637.47	1543.49
TRINITY_DN24814_c0_g1_i4^ANKS6_HUMAN	1.09083e-15	7.78492e-14	1.768	1.279	1.029	1.546	0.636	0.569	1.275	1.726	1.324	4.702	6.189	4.836	3.9	4.219	3.082	3.654	4.118	5.522
TRINITY_DN63473_c0_g2_i1^HES4A_XENLA	1.2107e-15	8.61056e-14	39.785	30.613	39.053	32.627	48.821	45.99	31.105	34.624	35.705	147.963	106.221	88.155	64.495	109.057	102.421	73.542	77.933	80.48
TRINITY_DN11212_c1_g1_i5	1.33873e-15	9.45589e-14	2.184	1.576	1.046	1.872	1.074	0.898	0.973	2.365	0.928	19.803	13.699	9.082	5.181	9.243	7.075	4.904	4.592	5.659
TRINITY_DN27187_c0_g1_i5^GRXC6_ORYSJ	1.38642e-15	9.75932e-14	225.078	134.399	120.565	132.491	150.822	267.351	115.334	154.409	137.87	441.852	415.854	573.655	276.319	421.423	472.681	449.528	538.231	443.511
TRINITY_DN45790_c0_g1_i2	1.54168e-15	1.07787e-13	10.485	8.119	8.132	7.933	2.121	9.929	7.982	2.74	6.244	27.335	36.946	57.596	25.599	27.461	24.117	46.986	33.18	37.65
TRINITY_DN7977_c0_g2_i1	2.04897e-15	1.41812e-13	8.107	8.471	6.651	7.924	8.45	9.968	8.01	8.435	9.115	14.627	13.408	17.442	17.04	21.574	21.533	14.829	15.365	14.866
TRINITY_DN17644_c0_g1_i4^MGST1_MOUSE	2.21813e-15	1.51191e-13	46.041	43.088	37.031	35.579	44.56	48.056	26.647	45.058	42.702	89.751	70.002	106.943	66.741	82.028	129.948	100.233	111.339	99.334
TRINITY_DN4689_c1_g1_i1	2.23342e-15	1.51527e-13	15.103	14.19	15.155	13.11	17.437	13.042	12.138	16.871	16.605	46.569	54.535	31.349	22.762	50.779	32.908	34.241	30.415	32.147
TRINITY_DN6678_c0_g1_i4	3.13728e-15	2.09406e-13	1.629	1.678	1.277	1.443	1.029	3.183	0.822	2.383	0.909	24.433	19.857	6.714	5.398	15.773	39.74	8.558	7.09	11.074
TRINITY_DN5293_c2_g1_i6^PA2G4_RAT	3.5358e-15	2.34489e-13	66.901	76.287	74.728	68.839	69.982	71.904	59.755	71.744	63.841	126.964	103.964	150.854	130.792	111.665	125.606	126.537	119.585	96.451
TRINITY_DN20645_c0_g1_i4^MEOX1_PANTR	3.5472e-15	2.3449e-13	8.94	6.163	9.666	3.343	9.793	7.065	4.373	7.938	6.843	130.02	106.522	50.714	26.682	53.483	28.438	34.251	25.793	25.266
TRINITY_DN1002_c0_g1_i2^ADRM1_XENTR	3.64707e-15	2.40322e-13	117.569	97.928	87.657	108.347	108.008	102.887	92.201	112.213	110.941	189.534	157.043	179.379	154.313	192.34	166.15	173.281	184.058	184.516
TRINITY_DN24169_c0_g1_i15^ERH_AEDAE	4.32903e-15	2.83449e-13	15.233	29.028	42.804	26.277	24.169	23.369	17.173	33.235	28.059	84.635	68.307	102.918	82.067	60.981	58.815	60.38	71.149	68.536
TRINITY_DN2131_c0_g1_i2	5.30173e-15	3.43862e-13	25.579	6.877	5.126	6.825	9.82	16.674	2.361	11.382	4.34	766.084	527.702	277.706	82.273	211.737	48.022	142.674	87.166	114.66
TRINITY_DN17906_c0_g1_i6^TBA1D_BOVIN	7.51029e-15	4.76615e-13	422.393	519.764	516.321	530.476	636.678	542.167	455.272	564.809	602.542	1000.39	848.455	952.579	1060.41	1062.99	881.898	1116.32	853.28	1027.49
TRINITY_DN17663_c0_g1_i1^XP4_XENLA	8.47533e-15	5.36208e-13	14.317	25.868	22.444	24.284	30.05	24.717	21.631	22.482	24.667	74.84	32.796	44.511	62.535	50.588	86.925	70.809	59.546	70.227
TRINITY_DN45926_c0_g1_i11	1.28378e-14	8.02362e-13	25.626	17.934	15.013	21.36	14.949	5.538	20.96	25.109	22.598	136.51	65.249	129.965	90.892	80.388	26.066	81.557	136.353	99.188
TRINITY_DN1970_c3_g1_i5^HAUS5_MOUSE	1.92219e-14	1.18698e-12	0.379	0.176	0.266	0.745	0.546	0.17	0.217	0.929	0.59	10.186	9.933	3.079	2.423	4.641	2.108	3.712	2.113	3.528
TRINITY_DN135804_c0_g1_i3	2.29907e-14	1.40707e-12	38.998	33.699	26.789	33.521	36.951	49.253	39.588	42.628	37.821	77.955	81.881	66.989	55.256	104.234	77.721	91.152	93.831	92.61
TRINITY_DN10330_c1_g2_i1^FCN2_MOUSE	2.37816e-14	1.45117e-12	102.373	76.278	56.78	87.815	107.372	166.959	36.064	48.126	53.412	897.193	566.822	667.091	299.003	879.972	769.426	307.532	219.539	263.511
TRINITY_DN6234_c1_g1_i5^CRYL1_HUMAN	3.72144e-14	2.23124e-12	17.935	20.103	19.172	15.42	18.386	20.446	12.998	18.006	18.664	40.624	36.426	34.717	30.819	34.431	48.054	29.114	29.131	33.897
TRINITY_DN46715_c0_g1_i4^MMP25_HUMAN	4.00016e-14	2.37762e-12	2.008	2.836	1.88	10.345	1.925	4.66	1.88	3.997	3.818	727.355	456.212	128.153	23.462	116.536	58.18	65.1	21.122	36.037
TRINITY_DN2416_c0_g1_i12^BHMT1_XENLA	5.5278e-14	3.24124e-12	5.479	9.287	9.639	5.55	9.283	11.765	10.834	7.507	9.356	25.168	29.8	22.678	15.562	34.556	63.973	22.776	33.733	43.163
TRINITY_DN51736_c0_g1_i1^ECHM_MOUSE	5.53171e-14	3.24124e-12	48.891	55.915	49.251	51.762	52.966	42.907	54.276	49.909	49.43	91.326	76.68	99.939	95.442	82.756	89.88	83.67	88.528	67.393
TRINITY_DN29455_c0_g1_i14	6.23957e-14	3.63534e-12	15.372	19.074	15.217	11.397	14.376	14.319	66.074	15.116	10.516	132.46	78.584	118.337	83.248	127.073	124.112	107.182	102.442	97.389
TRINITY_DN8274_c0_g1_i15^TCPQ_CHICK	9.09714e-14	5.14051e-12	24.904	25.905	23.375	26.584	27.132	20.675	20.564	27.418	21.11	47.54	40.535	42.266	42.727	49.84	41.117	42.479	43.459	32.04
TRINITY_DN30507_c0_g2_i1^RERG_MOUSE	1.05076e-13	5.85727e-12	10.652	6.173	6.252	9.069	9.668	17.532	6.65	14.234	9.376	22.977	30.841	25.946	25.304	26.08	37.6	34.125	28.479	27.221
TRINITY_DN54105_c0_g2_i1^6PGL_MOUSE	1.06246e-13	5.89064e-12	40.202	36.202	38.326	37.879	38.581	46.43	38.001	37.167	36.903	68.563	70.45	83.92	68.405	50.616	80.687	72.427	75.108	61.215
TRINITY_DN28931_c0_g1_i7^PSA5_MOUSE	1.39699e-13	7.6427e-12	33.751	31.438	32.27	32.394	29.62	47.487	29.103	30.655	26.6	79.696	59.039	90.268	62.239	63.982	89.319	69.035	63.861	47.747
TRINITY_DN3038_c0_g1_i5	1.50089e-13	8.16779e-12	160.399	47.444	31.8	63.745	51.274	89.796	66.962	72.344	45.225	313.111	265.625	337.681	208.417	216.838	179.379	317.263	271.569	310.876
TRINITY_DN52177_c0_g1_i3	1.55809e-13	8.43456e-12	1.499	0.5	0.789	0.559	1.486	1.167	0.784	1.473	2.068	10.742	9.32	6.236	4.196	9.233	9.427	4.1	3.752	2.913
TRINITY_DN13625_c0_g2_i1^GST5_CAEEL	1.93553e-13	1.02623e-11	38.786	61.161	59.884	64.332	71.844	61.507	70.287	56.787	61.492	168.05	104.317	109.066	109.803	135.981	124.568	133.176	103.212	106.743
TRINITY_DN62491_c0_g1_i2^PSA1_MOUSE	2.7495e-13	1.43562e-11	100.05	85.37	79.712	85.422	86.82	120.569	73.564	81.202	75.343	192.59	159.716	214.319	157.859	178.476	232.75	170.315	171.142	119.635
TRINITY_DN34552_c0_g2_i5^BZW2_MUSMM	3.01833e-13	1.56415e-11	195.547	166.579	167.883	158.674	162.934	209.756	144.89	193.283	160.632	414.528	318.62	368.196	309.739	328.033	384.538	256.069	300.7	246.093
TRINITY_DN48636_c1_g1_i11^TBX5A_DANRE	3.0599e-13	1.57829e-11	2.48	1.307	1.224	2.076	1.647	1.597	1.719	2.58	2.194	11.536	14.656	4.669	4.452	13.97	9.543	7.153	3.98	5.532
TRINITY_DN54453_c0_g1_i1^WNT16_MOUSE	3.1262e-13	1.60793e-11	3.804	5.357	6.677	2.905	3.804	3.802	2.314	3.472	3.557	39.049	22.457	15.852	8.707	18.898	18.133	12.435	10.438	11.064
TRINITY_DN9234_c0_g1_i6^NENF_HUMAN	3.17445e-13	1.62297e-11	116.681	70.856	72.298	74.453	74.717	72.663	55.731	91.701	86.014	244.69	209.727	279.496	155.978	161.802	118.393	205.913	178.38	155.761
TRINITY_DN7098_c0_g1_i10^WNT7A_MOUSE	3.76144e-13	1.89681e-11	3.933	3.485	3.857	1.974	2.247	3.053	2.314	2.73	2.281	26.672	19.742	10.305	8.609	13.04	7.001	8.878	7.061	6.715
TRINITY_DN13060_c1_g1_i6^PFD5_HUMAN	4.88452e-13	2.42265e-11	9.884	9.871	15.235	10.978	17.491	5.049	7.689	8.961	8.38	25.618	29.093	44.445	31.873	31.603	20.283	37.992	31.037	25.765
TRINITY_DN17858_c0_g1_i1^RAN_XENLA	4.88642e-13	2.42265e-11	66.771	69.864	70.17	64.062	84.143	58.394	46.2	68.516	74.183	157.426	115.655	141.894	144.414	132.184	112.027	130.404	109.937	96.715
TRINITY_DN2439_c0_g1_i5^BAX_HUMAN	4.96826e-13	2.45732e-11	83.577	72.255	71.651	62.172	57.62	56.588	59.556	56.599	50.338	180.118	188.029	157.846	109.803	157.276	128.169	109.363	103.548	102.14
TRINITY_DN5090_c0_g2_i2^YRD6_CAEEL	5.36007e-13	2.63846e-11	0.592	0.102	0.257	0.047	0.465	0.679	0.076	0.469	0.058	5.803	6.501	4.002	1.645	8.246	1.991	2.646	3.427	5.161
TRINITY_DN16071_c0_g1_i1	5.52877e-13	2.71502e-11	55.249	56.231	45.358	51.147	43.978	32.739	66.622	32.034	54.794	169.589	141.992	143.283	121.297	107.849	72.807	81.315	141.932	175.543
TRINITY_DN6787_c1_g1_i6^SFXN2_BOVIN	5.80822e-13	2.83202e-11	40.137	40.456	48.356	44.834	41.749	50.241	41.108	39.287	37.56	79.187	72.114	77.339	65.45	61.902	84.627	66.854	69.411	79.131
TRINITY_DN26728_c0_g1_i5^TCPB_BOVIN	6.25995e-13	3.03078e-11	18.703	15.626	18.87	18.027	18.655	18.62	13.904	19.517	16.528	34.631	27.855	33.628	36.187	35.553	44.05	29.279	29.595	23.732
TRINITY_DN2658_c1_g1_i9	6.52805e-13	3.15319e-11	10.587	1.02	1.286	1.965	3.482	5.648	3.193	5.452	3.17	20.667	32.422	54.739	17.296	15.571	22.74	47.035	37.337	33.662
TRINITY_DN2331_c4_g1_i3^VIAAT_XENLA	7.25058e-13	3.47775e-11	1.897	2.141	1.951	2.225	2.032	2.046	2.144	1.651	1.778	8.575	7.167	4.302	3.802	5.245	5.518	3.809	6.034	13.127
TRINITY_DN887_c0_g1_i8^RHO_APLCA	8.07968e-13	3.83088e-11	4.96	3.707	2.545	5.773	2.292	2.764	3.816	2.515	3.76	93.885	38.08	18.431	12.834	17.614	14.277	13.404	12.699	19.558
TRINITY_DN43143_c0_g1_i4^YVDP_BACSU	8.48171e-13	3.9885e-11	7.302	4.745	7.546	7.691	9.694	5.957	4.969	10.481	8.796	25.381	20.387	26.88	20.044	21.382	11.269	18.201	16.491	18.317
TRINITY_DN11537_c1_g2_i1^AL1L1_XENLA	8.48946e-13	3.9885e-11	49.215	64.275	57.126	64.723	56.582	60.309	62.928	44.889	69.64	156.36	122.145	130.655	110.62	141.705	113.213	120.47	168.713	315.001
TRINITY_DN14508_c0_g1_i3^ST1C3_HUMAN	8.69626e-13	4.07637e-11	8.773	6.293	5.25	11.276	8.441	10.677	6.508	11.935	12.072	55.63	39.131	24.635	26.909	23.271	26.373	22.272	17.666	24.201
TRINITY_DN14534_c0_g1_i1^MMS22_CHICK	9.93245e-13	4.60352e-11	14.9	12.086	10.819	11.946	15.164	33.577	11.033	13.512	14.469	33.091	34.315	51.192	32.632	49.61	61.198	71.574	60.681	53.709
TRINITY_DN7045_c1_g1_i1^PSA4_RAT	1.0437e-12	4.80497e-11	132.191	117.92	111.52	97.75	100.873	149.028	83.19	90.96	91.427	248.705	226.754	310.078	180.227	199.541	258.17	203.229	209.289	173.911
TRINITY_DN2216_c1_g2_i2^CNDP2_MOUSE	1.19056e-12	5.42062e-11	84.271	62.598	70.746	82.796	97.338	131.236	70.863	90.801	74.744	169.21	167.996	206.393	161.779	148.551	215.073	175.229	159.104	158.751
TRINITY_DN64401_c0_g1_i1^ROUGH_DROME	1.23905e-12	5.61657e-11	3.6	3.893	4.469	3.306	2.981	3.373	2.588	2.515	2.426	11.867	9.705	18.176	13.622	6.549	5.751	11.165	8.078	8.591
TRINITY_DN50218_c0_g1_i6^BP10_PARLI	1.3915e-12	6.22692e-11	0.148	0	0.381	0.326	0.188	0.489	0.085	0.038	0.28	29.882	23.882	6.592	3.349	14.891	0.233	4.943	4.542	5.571
TRINITY_DN4209_c7_g1_i1^NDKB_PIG	1.48232e-12	6.58899e-11	19.425	19.343	20.298	16.537	18.691	17.073	16.899	16.289	13.59	42.353	36.062	46.59	29.667	30.05	38.532	36.635	29.802	23.155
TRINITY_DN29208_c0_g1_i3^TXNL1_MOUSE	1.52875e-12	6.77671e-11	50.381	42.235	42.175	32.664	40.684	53.095	32.343	35.093	34.748	116.518	96.048	109.11	75.379	80.024	109.305	74.424	74.862	57.941
TRINITY_DN167119_c0_g1_i2	1.53112e-12	6.77671e-11	5.386	4.996	4.859	3.408	2.703	3.682	3.807	3.941	3.238	9.629	8.415	13.685	10.303	10.087	6.323	9.265	7.772	8.396
TRINITY_DN6705_c0_g2_i6	1.67017e-12	7.36052e-11	4.609	1.993	1.765	5.652	2.891	1.816	1.7	2.646	3.161	43.182	29.156	21.155	8.776	12.848	6.471	10.477	12.107	22.588
TRINITY_DN57172_c0_g1_i3	1.67717e-12	7.37563e-11	7.311	7.09	5.418	0.968	3.142	6.765	2.012	1.98	2.88	33.754	33.961	29.548	15.424	35.822	21.512	15.478	20.658	15.815
TRINITY_DN21086_c1_g1_i10^SODC_BOSMU	1.74299e-12	7.64874e-11	16.621	14.672	20.245	14.442	25.861	19.697	7.755	19.048	14.972	47.86	46.1	50.17	28.288	42.466	61.145	49.322	44.259	45.293
TRINITY_DN5553_c0_g1_i5^PSD13_CHICK	1.86018e-12	8.11124e-11	45.81	45.6	46.014	36.91	40.398	56.647	34.128	39.25	35.714	98.634	69.025	102.14	67.332	72.861	95.716	86.48	81.172	65.839
TRINITY_DN15697_c0_g1_i1^PSB7_RAT	1.97967e-12	8.57786e-11	24.635	14.801	16.317	15.867	13.633	19.867	18.438	18.935	17.398	44.722	39.318	49.769	31.233	33.933	27.824	35.288	38.838	30.583
TRINITY_DN17644_c0_g1_i8^MGST1_MOUSE	2.051e-12	8.86487e-11	15.242	13.736	14.809	10.969	15.012	13.511	9.984	11.579	12.933	22.823	26.274	32.527	18.497	26.233	25.462	42.014	38.196	29.928
TRINITY_DN5858_c0_g1_i6^GTPB8_HUMAN	2.0545e-12	8.86487e-11	11.614	10.649	9.781	6.732	7.394	9.13	9.125	8.511	9.724	18.062	18.182	21.366	14.459	16.214	15.093	17.358	21.794	21.493
TRINITY_DN20813_c0_g1_i10^MP2K6_HUMAN	2.0858e-12	8.98115e-11	11.531	12.447	14.117	13.054	12.29	15.377	10.154	13.136	11.106	35.093	32.744	32.161	23.678	24.364	23.598	22.039	17.469	22.334
TRINITY_DN9294_c0_g1_i3^UBA1_RABIT	2.19205e-12	9.39938e-11	79.339	78.326	83.01	82.675	94.115	105.821	66.999	88.943	81.007	152.854	131.746	145.084	145.261	160.248	182.366	140.367	132.551	121.6
TRINITY_DN25738_c0_g1_i1	2.46984e-12	1.05685e-10	4.988	5.023	4.993	6.229	6.329	6.466	5.696	7.544	6.35	12.057	14.281	10.427	9.337	11.468	9.479	12.503	9.756	13.127
TRINITY_DN1259_c1_g1_i2^GDIR1_MACFA	2.59978e-12	1.11015e-10	129.6	133.621	128.484	141.448	142.489	150.235	127.812	150.534	143.041	297.513	234.888	280.93	245.678	213.847	246.89	190.358	208.755	193.977
TRINITY_DN135795_c0_g1_i1^PNX_DANRE	2.68303e-12	1.14098e-10	1.37	1.539	2.048	1.778	1.468	3.832	1.219	1.445	2.697	7.544	4.858	7.037	7.427	5.715	4.332	6.978	6.152	5.278
TRINITY_DN49797_c0_g1_i9	2.76468e-12	1.17328e-10	70.963	86.556	110.722	56.641	61.989	61.218	119.764	81.868	52.358	206.222	100.021	172.542	226.875	315.655	212.118	281.248	232.1	234.276
TRINITY_DN6870_c0_g1_i8^DMX1B_DANRE	2.95812e-12	1.24767e-10	0.935	0.454	0.709	0.102	0.573	0.539	0.34	0.497	0.609	16.403	9.923	2.924	2.413	4.046	2.722	3.431	2.182	2.483
TRINITY_DN7995_c0_g1_i6^TCPH_CHICK	3.09124e-12	1.29808e-10	94.183	86.797	97.385	88.607	105.698	70.817	74.178	97.838	85.154	162.578	130.644	158.657	168.447	184.497	144.639	153.752	149.071	119.733
TRINITY_DN24423_c1_g1_i14	3.0965e-12	1.29808e-10	3.693	3.411	3.121	3.855	2.757	4.919	6.593	3.2	5.2	11.654	13.99	9.371	10.362	20.998	24.647	9.353	9.598	9.364
TRINITY_DN6870_c0_g1_i9^DMX1A_DANRE	3.36782e-12	1.40895e-10	1.583	1.464	1.437	1.9	2.301	1.796	1.02	1.802	1.856	41.216	14.458	6.848	5.762	10.231	5.984	5.282	7.574	5.141
TRINITY_DN6324_c0_g1_i5^PPID_MOUSE	4.24564e-12	1.75484e-10	10.411	11.585	13.727	13.911	12.532	14.369	14.736	12.892	11.463	23.131	22.051	27.203	30.642	27.518	33.332	22.136	23.68	16.645
TRINITY_DN24479_c0_g2_i1^PSA2_XENLA	4.49717e-12	1.85508e-10	38.906	28.333	27.72	28.12	28.985	45.99	27.299	31.443	27.769	74.011	57.729	79.829	57.196	59.303	84.161	61.097	64.444	44.678
TRINITY_DN37235_c0_g1_i7^TCPA_CRIGR	4.82491e-12	1.96668e-10	48.022	46.49	56.044	57.134	65.972	65.558	44.301	59.123	58.167	94.027	80.508	93.892	108.867	126.584	133.549	101.639	98.897	86.208
TRINITY_DN32888_c0_g1_i8^TCPZ_MOUSE	5.12977e-12	2.08681e-10	84.225	81.941	91.63	83.113	95.923	100.932	66.433	92.208	83.385	169.601	131.757	169.719	167.925	170.431	204.089	153.984	141.497	109.636
TRINITY_DN12227_c0_g1_i4	6.0883e-12	2.46218e-10	92.934	105.232	75.18	102.862	71.289	126.217	86.052	77.533	65.996	229.329	144.093	252.26	169.137	149.807	189.335	182.275	236.523	168.76
TRINITY_DN8097_c0_g1_i19^UBFD1_HUMAN	6.34861e-12	2.56243e-10	10.856	10.816	12.264	11.127	12.102	8.132	12.11	13.521	10.719	22.017	19.441	21.044	19.926	19.713	17.18	19.064	19.592	16.694
TRINITY_DN11393_c0_g1_i4^PLAP_RAT	7.27791e-12	2.90905e-10	19.962	17.452	17.345	18.315	19.595	20.825	15.822	18.635	17.185	30.438	31.215	30.115	25.954	31.593	34.857	29.037	27.709	26.889
TRINITY_DN13366_c0_g1_i9^PSA3_HUMAN	7.31031e-12	2.91072e-10	46.18	42.245	46.493	44.611	47.792	70.737	33.004	39.081	41.697	109.08	73.518	123.473	82.638	91.04	129.567	98.731	95.066	78.711
TRINITY_DN18698_c0_g1_i9^TALDO_RAT	7.72416e-12	3.06367e-10	355.992	243.718	232.183	266.22	257.604	410.422	249.437	229.455	245.254	614.212	644.168	839.855	486.361	432.785	520.417	643.162	502.573	576.576
TRINITY_DN120964_c1_g1_i2^SLD5_RAT	8.49332e-12	3.34303e-10	23.062	24.857	28.669	20.643	26.129	25.255	20.668	21.816	21.496	44.805	37.009	49.425	58.083	39.101	55.892	42.082	48.515	30.906
TRINITY_DN50260_c0_g1_i1^GST4_CAEEL	9.04383e-12	3.55293e-10	188.579	115.121	105.836	103.477	142.542	117.226	118.791	131.28	121.767	395.685	419.131	498.284	214.385	333.547	121.634	633.334	470.944	516.387
TRINITY_DN41705_c0_g1_i7^F16P2_RAT	9.41188e-12	3.68349e-10	122.326	90.523	82.425	88.43	105.43	163.985	80.006	85.377	79.838	254.426	210.143	290.357	199.424	169.118	272.341	266.129	193.025	173.618
TRINITY_DN3018_c0_g1_i15^PRS10_MOUSE	9.44545e-12	3.68963e-10	33.224	26.581	25.344	33.53	25.789	41.7	30.35	26.31	21.921	67.462	51.363	72.359	55.788	55.219	75.158	54.284	55.23	43.993
TRINITY_DN30885_c0_g1_i10^TERA_XENLA	9.49622e-12	3.70245e-10	281.781	274.517	290.86	280.681	285.469	335.753	204.484	288.748	263.57	451.623	424.592	481.631	405.191	478.128	563.621	509.259	428.393	453.979
TRINITY_DN3977_c0_g2_i7	9.85329e-12	3.83442e-10	133.792	105.936	94.911	125.135	158.359	93.009	144.55	127.761	120.907	330.178	191.909	281.797	190.372	212.188	253.478	206.117	293.857	241.157
TRINITY_DN50479_c0_g1_i1^RAL_DIPOM	1.08714e-11	4.19892e-10	66.142	69.771	66.623	70.152	66.939	74.439	72.053	65.888	65.02	169.814	129.645	132.733	119.022	113.304	124.599	107.25	98.828	88.172
TRINITY_DN8186_c0_g1_i1^HAAF_LIMPO	1.1449e-11	4.40551e-10	2.619	3.605	2.634	2.021	2.265	0.898	3.495	1.454	2.068	48.109	20.044	29.782	17.542	12.887	4.332	8.209	7.969	8.376
TRINITY_DN1391_c1_g2_i2^HSP83_BOMMO	1.18345e-11	4.54536e-10	318.049	253.997	338.302	404.68	404.076	331.612	267.034	431.803	347.535	669.025	482.299	576.456	973.422	822.979	883.01	657.971	697.118	591.628
TRINITY_DN6837_c0_g1_i5^HLTF_HUMAN	1.20369e-11	4.6145e-10	34.158	19.176	16.21	23.697	23.139	33.797	20.45	29.435	25.73	68.93	70.71	130.11	57.974	64.73	37.59	98.266	54.658	56.191
TRINITY_DN23683_c0_g1_i3^VAT1_DANRE	1.21198e-11	4.63769e-10	23.886	21.771	17.611	21.64	19.818	12.293	15.217	21.638	23.806	46.581	61.848	69.268	33.203	44.47	23.323	67	76.965	64.353
TRINITY_DN2319_c2_g1_i2^KAD2_MOUSE	1.44576e-11	5.47135e-10	94.026	85.935	82.292	84.156	93.336	100.662	95.356	89.346	75.981	218.516	153.569	190.007	167.295	150.142	137.987	181.344	147.58	110.643
TRINITY_DN37465_c0_g1_i4^SUOX_HUMAN	1.49331e-11	5.63062e-10	11.466	14.319	14.845	15.559	15.746	19.518	11.921	17.659	16.199	28.934	25.078	24.724	24.466	29.781	32.093	28.455	26.455	24.533
TRINITY_DN43866_c0_g1_i8	1.56827e-11	5.90247e-10	43.718	30.02	28.554	32.999	31.151	181.787	28.328	51.26	31.79	368.373	551.782	378.579	145.34	452.815	639.774	170.586	251.138	286.402
TRINITY_DN4790_c5_g1_i4^GALT_MOUSE	1.62649e-11	6.11046e-10	9.939	9.806	9.613	6.881	7.859	8.063	6.329	9.599	6.447	19.98	17.1	16.531	14.164	18.707	14.055	14.935	14.082	13.391
TRINITY_DN6337_c2_g1_i7^PIPNA_RABIT	1.69582e-11	6.35931e-10	88.621	95.676	97.553	111.038	99.083	97.17	89.764	94.629	92.49	190.079	140.275	162.326	155.978	144.111	157.55	178.602	130.428	137.248
TRINITY_DN10326_c0_g2_i1^C330_FUNHE	1.86952e-11	6.99797e-10	12.466	15.246	14.667	14.19	15.808	12.593	13.035	16.083	14.895	34.702	42.241	31.371	17.217	33.568	19.308	32.07	26.376	33.183
TRINITY_DN34680_c0_g1_i1^FKB12_ARATH	1.93085e-11	7.21447e-10	238.609	227.452	213.765	225.167	228.118	222.628	221.657	240.011	217.9	451.753	376.307	451.449	390.161	334.994	420.634	322.981	356.148	269.463
TRINITY_DN46367_c0_g1_i1^BMP2_HUMAN	2.33967e-11	8.67908e-10	4.507	7.906	6.03	5.261	7.143	10.906	5.176	7.769	5.49	28.922	33.046	13.518	16.242	14.651	26.193	17.746	13.637	14.358
TRINITY_DN10097_c0_g1_i2^BHMT1_XENLA	2.53824e-11	9.34842e-10	41.803	32.235	25.335	25.178	15.28	33.128	31.87	16.317	32.911	128.599	101.498	122.373	56.95	50.856	63.645	57.366	117.008	163.961
TRINITY_DN20985_c0_g1_i6^PSB2_RAT	2.66044e-11	9.78102e-10	16.88	15.432	14.525	16.388	16.551	21.384	14.566	16.702	16.132	28.816	23.383	33.839	24.319	28.803	30.737	31.847	27.65	24.768
TRINITY_DN45747_c0_g1_i3	2.67898e-11	9.83167e-10	6.45	3.976	5.418	7.617	5.317	3.253	3.533	10.124	6.167	29.443	19.867	16.908	11.317	25.86	18.196	10.894	14.457	15.306
TRINITY_DN3038_c0_g1_i2	2.76034e-11	1.01123e-09	3.285	1.223	0.497	1.862	0.895	2.385	2.739	1.126	1.604	6.561	7.968	6.003	4.619	7.795	8.177	9.798	5.204	6.842
TRINITY_DN47813_c0_g1_i21^NGLY1_CHICK	2.82915e-11	1.0346e-09	30.632	23.532	23.136	22.301	20.597	19.687	23.879	28.112	24.956	59.278	51.446	48.702	37.783	45.784	46.794	35.472	41.771	34.815
TRINITY_DN206347_c0_g1_i1^LSM3_MOUSE	2.95102e-11	1.07725e-09	29.966	32.708	32.092	32.245	29.334	35.443	28.933	36.763	36.062	91.871	59.33	84.209	72.05	56.945	75.031	58.529	58.588	39.018
TRINITY_DN1368_c3_g1_i3^PSMD2_PONAB	2.98294e-11	1.08698e-09	61.154	58.724	60.779	60.924	68.613	65.369	48.259	62.773	58.612	91.196	85.241	97.16	87.139	101.846	87.116	109.537	98.156	92.483
TRINITY_DN2764_c0_g2_i2^SDF2_BOVIN	3.05048e-11	1.10963e-09	93.822	96.455	89.661	92.285	88.109	138.311	108.278	85.659	86.323	214.098	157.844	256.262	187.457	172.943	215.232	163.948	179.723	132.86
TRINITY_DN5670_c0_g1_i11^KCC4_RAT	3.16458e-11	1.14508e-09	53.019	44.84	43.292	60.505	50.755	75.547	63.174	60.381	55.896	132.187	136.156	106.32	69.311	103.611	119.113	97.704	114.371	123.692
TRINITY_DN3618_c0_g1_i11^MP2K4_MOUSE	4.11481e-11	1.46072e-09	23.108	16.655	11.785	8.995	14.573	6.356	4.402	10.884	14.682	54.765	42.21	42.355	38.541	37.634	37.939	31.13	32.587	32.558
TRINITY_DN6010_c0_g1_i6^SYDC_RAT	4.21636e-11	1.48654e-09	57.785	55.702	55.219	66.39	63.85	92.53	58.224	63.852	59.608	130.813	99.595	127.364	108.985	113.4	172.145	125.481	104.309	98.484
TRINITY_DN14050_c0_g1_i4^ADB4C_MELGA	4.62413e-11	1.62475e-09	0.972	0.491	0.319	1.341	0.519	2.644	0.217	2.759	1.691	12.235	12.971	16.119	3.053	4.9	9.882	12.289	8.562	19.695
TRINITY_DN8758_c0_g1_i4^JMD6A_XENLA	4.8256e-11	1.68692e-09	34.529	29.037	29.76	28.409	32.968	38.337	33.249	38.302	32.67	55.002	52.809	61.62	51.562	53.991	61.993	53.906	58.608	43.661
TRINITY_DN20965_c0_g1_i1	4.99827e-11	1.74137e-09	6.145	9.352	10.606	12.673	7.009	4.889	6.659	23.683	15.059	832.183	150.417	121.683	59.442	108.597	40.513	52.704	49.602	62.349
TRINITY_DN7995_c3_g1_i7^GDS1B_XENLA	5.1005e-11	1.76803e-09	26.838	28.852	26.922	29.489	32.118	34.695	27.025	29.998	25.604	52.219	51.207	50.025	41.673	46.781	54.748	40.153	47.962	40.465
TRINITY_DN21923_c0_g1_i4	5.54667e-11	1.91946e-09	348.154	394.587	298.894	318.159	219.623	533.835	267.63	288.579	256.814	711.875	598.183	1000.59	845.131	457.551	1063.77	800.994	698.649	686.633
TRINITY_DN11595_c1_g1_i4^1433E_TOBAC	6.7557e-11	2.31841e-09	108.176	111.581	109.693	114.93	136.67	110.84	110.923	120.254	114.286	240.912	170.804	206.726	175.135	188.706	152.243	184.087	170.569	174.585
TRINITY_DN1977_c0_g1_i1^NPS3A_PONAB	7.02791e-11	2.39985e-09	29.975	37.166	34.903	34.61	36.083	34.635	32.286	26.911	29.577	49.056	52.986	69.857	52.803	55.19	56.548	60.971	55.122	46.261
TRINITY_DN3140_c2_g1_i3^GST1_ONCVO	7.25515e-11	2.47323e-09	1.943	3.133	2.022	3.603	3.052	2.584	1.625	3.125	2.291	6.064	4.733	6.859	4.265	7.287	5.508	8.635	7.949	6.891
TRINITY_DN1205_c2_g1_i9^FBXW5_HUMAN	7.26679e-11	2.47323e-09	13.845	12.16	12.237	11.108	11.959	9.968	11.864	13.906	10.101	32.89	28.625	22.433	20.704	22.13	19.287	19.141	19.483	17.681
TRINITY_DN1166_c2_g1_i8^YPD1_CAEEL	7.36856e-11	2.50373e-09	11.624	9.222	10.721	10.792	10.849	7.544	10.948	10.706	9.008	19.696	17.007	17.275	17.788	19.157	13.716	16.912	16.906	14.818
TRINITY_DN9147_c0_g1_i4^CALM_METSE	7.40066e-11	2.50774e-09	322.945	308.411	298.247	331.111	315.439	460.773	308.719	362.208	352.029	802.396	568.32	768.13	549.477	514.947	753.792	549.751	539.545	529.67
TRINITY_DN4288_c1_g1_i8^USOM5_ACRMI	7.93897e-11	2.66246e-09	277.755	91.385	79.268	260.969	186.556	271.103	104.991	136.844	155.645	1124.06	1205.45	2148.09	1091.69	488.867	161.14	1091.31	587.922	1297.64
TRINITY_DN2030_c0_g1_i3	8.04775e-11	2.69019e-09	4.248	1.983	1.241	2.142	3.634	1.816	1.247	3.125	1.691	26.636	16.112	11.784	9.761	24.22	1.186	17.629	17.153	21.171
TRINITY_DN28599_c0_g1_i2^SOX14_MACFA	8.3756e-11	2.79074e-09	18.37	16.822	15.27	12.524	14.331	15.496	11.004	11.926	12.739	24.208	34.388	40.053	31.558	19.992	22.242	35.026	27.166	24.367
TRINITY_DN909_c0_g1_i1^TYBB_CYPCA	1.00027e-10	3.30089e-09	1253.93	1012.22	937.492	1075.51	913.644	950.324	1088.56	1189.91	967.223	4085.12	3334.62	2726.87	1980.84	2457.16	2808.35	1675.69	1709.48	1299.25
TRINITY_DN2212_c0_g1_i9	1.07348e-10	3.51997e-09	170.486	82.571	75.863	80.45	83.132	120.429	136.209	78.462	88.517	279.546	325.236	297.616	231.859	194.191	197.469	176.217	242.616	197.222
TRINITY_DN22450_c0_g3_i2^PSD12_MOUSE	1.08815e-10	3.5624e-09	28.458	23.486	21.841	25.29	23.829	32.051	18.759	25.654	22.366	51.627	40.618	56.884	37.625	46.551	55.129	40.105	45.741	35.109
TRINITY_DN16782_c0_g1_i1^KCC2D_CHICK	1.0931e-10	3.57294e-09	7.69	9.111	9.817	8.781	9.238	10.926	12.242	8.736	9.134	18.002	17.714	15.297	16.37	16.626	14.691	14.16	14.003	14.192
TRINITY_DN20012_c0_g1_i1^NEUFC_RAT	1.16826e-10	3.78859e-09	50.752	42.773	38.885	42.152	41.284	69.31	40.542	43.491	40.499	91.326	87.415	106.476	62.584	72.717	107.197	94.234	79.444	80.734
TRINITY_DN4334_c1_g1_i2^PSMD3_MOUSE	1.21052e-10	3.9072e-09	82.365	80.031	74.143	63.857	69.356	97.818	59.386	68.619	60.99	160.837	136.406	183.148	113.378	121.78	148.293	130.985	118.123	101.758
TRINITY_DN14549_c0_g1_i1^STIP1_MACFA	1.3026e-10	4.1653e-09	18.222	14.078	15.838	20.857	20.015	11.854	17.163	23.589	20.907	38.433	27.512	33.005	43.19	43.368	31.669	34.203	33.831	27.739
TRINITY_DN3479_c0_g1_i21	1.43626e-10	4.55036e-09	212.613	114.361	104.958	145.248	133.519	195.417	106.852	208.681	131.655	648.974	568.903	678.93	311.088	349.137	226.681	323.233	329.871	386.381
TRINITY_DN60927_c0_g1_i1^RNMT_MYCLE	1.46487e-10	4.63388e-09	23.812	26.887	15.421	15.345	23.238	26.722	14.981	19.461	17.379	51.176	43.728	48.736	31.853	31.852	38.628	55.486	46.234	39.4
TRINITY_DN53237_c0_g1_i6	1.4763e-10	4.66226e-09	2.536	0.361	0.168	0.251	0.412	0.399	0.529	0.985	0.474	10.754	13.283	5.214	4.354	6.491	3.781	6.775	2.281	2.962
TRINITY_DN8446_c0_g1_i6^PSMD1_PONAB	1.47836e-10	4.66226e-09	60.506	57.269	61.675	63.513	68.21	48.555	50.431	64.425	56.225	89.562	80.57	96.704	94.733	107.072	77.234	104.003	98.354	90.303
TRINITY_DN46737_c0_g1_i4^RM19_MOUSE	1.49125e-10	4.69574e-09	26.82	24.088	26.887	29.889	28.251	27.979	28.243	25.447	23.168	45.977	42.334	51.47	47.534	45.094	50.691	42.46	41.514	31.424
TRINITY_DN32965_c0_g1_i3^USPAL_ARATH	1.53013e-10	4.8108e-09	73.99	89.55	78.674	85.348	72.399	88.678	73.451	82.694	72.018	134.224	129.416	179.946	138.16	112.95	157.063	124.589	161.83	98.015
TRINITY_DN13618_c0_g1_i4	1.56528e-10	4.90727e-09	0.13	0.093	0.071	0.428	0.161	0.22	0.123	0.131	0.126	2.108	1.227	0.656	0.63	0.892	0.635	0.494	0.474	1.007
TRINITY_DN6893_c2_g1_i2^NAS4_CAEEL	1.56557e-10	4.90727e-09	49.66	26.313	25.867	41.193	41.105	56.807	36.773	43.078	35.743	138.76	101.706	149.731	87.435	72.363	96.288	93.575	70.053	60.873
TRINITY_DN98067_c0_g2_i1	1.68879e-10	5.26152e-09	0.213	0.51	1.481	0.559	0.788	2.784	1.237	1.239	0.425	16.688	14.354	8.382	3.684	11.726	9.522	3.189	4.612	3.812
TRINITY_DN16049_c0_g1_i3^BAT36_CAEEL	1.81594e-10	5.64064e-09	6.672	8.082	11.501	8.911	8.942	12.613	8.634	8.82	11.347	58.65	43.218	23.856	16.074	31.977	29.042	22.776	12.877	28.003
TRINITY_DN6538_c0_g1_i10^TIGRB_DANRE	1.85977e-10	5.76807e-09	20.397	17.424	15.616	19.526	16.918	22.691	17.39	18.56	18.017	32.321	36.249	28.548	25.215	28.995	31.987	30.132	25.082	31.355
TRINITY_DN3520_c4_g2_i5^CCDCX_DROME	2.00644e-10	6.19504e-09	28.411	20.687	22.879	15.764	21.85	15.995	24.418	24.893	23.951	52.444	55.211	52.749	32.504	59.073	27.782	42.315	39.746	50.092
TRINITY_DN7698_c0_g1_i2^DAF36_CAEEL	2.05109e-10	6.30458e-09	17.556	17.304	16.077	20.448	20.893	18.071	15.586	18.635	15.89	32.12	26.566	27.714	26.86	26.962	26.956	27.796	27.709	34.825
TRINITY_DN33445_c0_g1_i2^TOM70_HUMAN	2.06303e-10	6.33185e-09	25.95	21.873	20.041	18.353	21.34	18.171	19.921	23.383	19.534	28.01	34.242	36.941	40.038	42.275	35.355	33.747	39.213	26.703
TRINITY_DN34268_c0_g1_i6^HXB4_CHICK	2.14208e-10	6.55494e-09	3.507	2.623	2.687	2.216	3.446	3.383	2.834	3.434	2.416	9.842	9.216	7.115	5.26	8.869	7.192	5.175	6.251	4.154
TRINITY_DN4790_c2_g1_i6^ECHD2_HUMAN	2.17002e-10	6.63062e-09	8.431	5.691	3.591	6.443	7.304	15.287	7.056	9.12	6.466	30.13	22.447	24.29	15.001	25.025	22.264	15.943	23.897	28.912
TRINITY_DN14010_c0_g1_i4^PSA6_RAT	2.20014e-10	6.71269e-09	20.295	18.425	24.945	19.265	19.783	33.288	16.776	18.991	16.509	45.089	34.762	50.903	35.478	39.427	60.849	43.972	40.507	33.867
TRINITY_DN6545_c0_g1_i17^UNC5B_RAT	2.22494e-10	6.77675e-09	2.998	4.402	4.026	3.203	3.008	4.39	3.844	4.645	3.808	8.243	12.097	6.025	5.486	9.857	12.043	7.841	6.063	8.455
TRINITY_DN24129_c0_g1_i3^MIOX_MOUSE	2.29158e-10	6.95055e-09	85.447	71.857	60.974	71.343	58.202	72.902	54.125	57.922	55.761	184.82	146.756	152.243	101.145	112	122.492	107.725	98.927	104.192
TRINITY_DN3479_c0_g1_i5	2.30178e-10	6.97125e-09	6.404	0.5	0.55	1.518	1.54	3.542	1.37	3.415	0.435	41.915	43.936	38.419	8.323	22.724	8.759	11.194	16.945	18.307
TRINITY_DN507_c1_g1_i3^MSI2H_MOUSE	2.40502e-10	7.26259e-09	78.709	71.857	70.906	92.229	90.794	85.655	82.358	103.993	93.843	134.082	107.833	129.887	147.172	149.145	149.86	138.807	149.2	126.116
TRINITY_DN12733_c0_g2_i1^AKR_SYNY3	2.41709e-10	7.28837e-09	45.578	51.179	47.557	49.434	64.808	43.616	45.595	61.61	54.775	64.82	85.657	100.073	85.868	84.54	107.981	97.616	108.821	78.907
TRINITY_DN25763_c0_g1_i6^FGF8_CHICK	2.44016e-10	7.33649e-09	9.606	6.071	6.411	4.451	7.286	6.785	6.555	8.511	4.147	20.146	31.34	23.401	17.631	16.444	28.555	10.109	12.847	10.967
TRINITY_DN7615_c0_g1_i2^NO66_BRAFL	2.54402e-10	7.61546e-09	4.701	3.967	3.982	4.237	3.67	4.201	3.089	4.251	3.721	20.821	15.478	9.282	9.012	9.31	6.514	7.308	6.409	9.1
TRINITY_DN16725_c0_g1_i1^MMSA_BOVIN	2.6455e-10	7.89631e-09	34.362	36.619	32.624	30.15	35.367	47.577	30.132	49.111	42.838	73.81	73.841	66.556	46.086	80.752	66.843	61.708	74.111	79.708
TRINITY_DN1970_c3_g1_i6^HAUS5_MOUSE	2.8018e-10	8.35074e-09	3.581	4.708	4.008	3.957	4.252	3.842	4.798	6.268	5.268	18.82	15.779	6.881	7.289	12.465	8.685	9.149	7.88	12.081
TRINITY_DN18635_c0_g1_i6^UCP2_PIG	2.82216e-10	8.39929e-09	15.936	16.479	12.814	13.464	13.454	14.429	11.571	13.662	13.474	40.801	34.45	40.22	26.436	24.699	20.124	24.142	20.441	21.65
TRINITY_DN16210_c4_g1_i4^PCH2_HUMAN	2.84983e-10	8.45724e-09	4.053	3.791	4.771	4.097	4.843	3.941	2.909	3.903	4.717	10.34	6.054	9.683	10.49	8.572	8.06	7.909	6.172	6.5
TRINITY_DN15067_c0_g1_i3^S23A2_XENTR	3.00417e-10	8.85157e-09	8.708	7.683	7.759	11.919	7.716	11.216	9.493	7.112	6.002	45.48	38.392	21.644	18.103	38.276	19.107	21.39	13.667	14.691
TRINITY_DN5325_c0_g1_i5^TEBP_RABIT	3.01612e-10	8.8741e-09	81.865	72.784	78.018	78.737	88.028	94.136	71.448	95.445	75.585	145.796	125.152	151.543	152.973	138.445	190.532	127.429	136.106	97.155
TRINITY_DN14344_c0_g1_i10^M2OM_CAEEL	3.23069e-10	9.45149e-09	26.681	30.483	31.197	29.349	33.12	43.855	23.605	29.257	24.493	60.746	47.14	65.933	45.475	50.952	59.842	86.5	66.833	57.746
TRINITY_DN39214_c0_g1_i2^CH10_ORYLA	3.23658e-10	9.45532e-09	71.889	66.528	60.549	67.936	63.43	43.446	53.974	68.619	56.321	138.867	113.564	133.122	109.094	107.868	104.083	98.479	100.902	74.264
TRINITY_DN10097_c0_g1_i4^BHMT1_XENLA	3.29165e-10	9.60258e-09	46.957	47.009	43.274	50.114	38.321	50.241	53.993	33.132	80.34	168.831	110.215	153.388	103.992	114.043	85.368	155.593	231.902	458.094
TRINITY_DN574_c7_g1_i2^THIO_CHICK	3.55758e-10	1.03055e-08	42.45	30.548	28.155	28.688	27.83	38.297	31.483	30.007	25.817	98.054	86.645	125.163	68.967	46.014	58.052	75.005	55.744	48.216
TRINITY_DN23923_c1_g1_i1^SRSF1_CHICK	3.65001e-10	1.05291e-08	138.984	130.506	131.526	116.913	130.019	122.974	120.671	126.869	114.972	241.492	203.631	234.751	217.793	189.205	218.346	176.867	191.869	141.471
TRINITY_DN23206_c1_g1_i1^TCPD_TAKRU	3.88866e-10	1.11536e-08	47.466	43.079	48.125	45.858	51.694	56.268	39.465	50.05	45.911	79.921	62.409	85.232	75.418	81.999	99.942	81.16	73.963	61.968
TRINITY_DN39521_c0_g1_i7^PA24A_CHICK	3.91933e-10	1.12117e-08	1.583	1.64	1.224	2.365	1.164	4.74	2.04	1.783	3.151	27.347	18.192	7.671	4.856	13.778	9.723	6.804	4.384	8.416
TRINITY_DN34376_c0_g1_i3^RS15_ELAOL	3.93391e-10	1.12378e-08	4.748	3.587	4.514	3.389	4.914	2.415	2.645	3.012	3.48	8.776	10.235	10.049	9.672	10.969	4.904	7.23	6.883	6.529
TRINITY_DN3307_c0_g1_i1^WNT4_HUMAN	4.20273e-10	1.19231e-08	4.34	6.126	6.739	4.963	4.762	5.079	5.195	3.913	5.722	21.757	15.051	15.363	9.259	18.553	8.727	10.332	10.043	7.907
TRINITY_DN357_c0_g1_i11^MOXD2_DANRE	4.24558e-10	1.20282e-08	2566.74	1083.39	745.746	1297.98	1167.65	1139.75	1095.1	1395.24	1236.51	3872.47	4495.05	5070.56	3071.55	2963.16	1271.72	5583.88	4889.64	5408.53
TRINITY_DN3083_c0_g2_i1^TTC38_DANRE	4.33276e-10	1.22583e-08	10.559	5.913	4.851	7.319	7.081	8.432	4.572	6.446	6.292	11.69	12.877	18.443	13.297	17.738	13.42	14.586	23.176	19.314
TRINITY_DN15976_c0_g1_i2^LSMD1_MOUSE	4.41331e-10	1.24521e-08	18.676	19.361	15.119	17.682	14.761	19.508	20.46	19.817	15.649	50.111	42.053	46.001	33.055	29.973	36.319	27.573	28.311	25.647
TRINITY_DN28868_c1_g1_i4	4.57259e-10	1.28838e-08	12.494	3.809	2.589	5.084	10.294	16.734	3.929	10.734	8.428	33.837	44.321	59.019	17.788	42.294	15.633	82.468	45.652	95.444
TRINITY_DN32212_c1_g2_i11	4.63979e-10	1.30553e-08	3.804	3.513	5.232	2.672	3.303	6.576	2.418	2.186	4.62	11.465	10.006	7.092	7.299	17.968	13.991	11.301	8.265	12.11
TRINITY_DN17926_c0_g1_i7^PSDE_DROME	4.69435e-10	1.31909e-08	38.721	35.775	34.832	34.834	33.129	39.265	26.817	29.426	30.592	70.221	50.083	75.238	50.292	56.676	55.309	61.379	55.092	45.626
TRINITY_DN25763_c0_g1_i3	4.76148e-10	1.33613e-08	2.897	2.79	2.261	1.21	1.978	2.415	1.861	2.13	0.812	8.397	12.367	8.415	7.003	4.9	9.903	4.042	4.789	3.489
TRINITY_DN10554_c0_g2_i2^CAH2_HUMAN	4.83415e-10	1.35147e-08	31.419	22.735	20.342	21.891	26.505	42.578	17.39	29.435	29.441	62.215	60.558	63.154	51.769	42.275	70	40.871	57.442	57.618
TRINITY_DN25383_c0_g1_i5^EIF3M_NEMVE	5.20763e-10	1.44767e-08	88.658	77.168	80.962	69.826	75.836	76.175	63.334	71.978	63.406	213.186	144.675	193.742	136.091	140.487	148.505	129.784	112.238	84.497
TRINITY_DN2131_c0_g1_i11	5.30985e-10	1.47397e-08	109.758	18.045	7.875	43.586	34.705	192.404	12.157	44.007	15.513	3507.76	2174.01	1189.96	338.854	873.365	220.326	736.368	352.534	453.891
TRINITY_DN19572_c0_g1_i1^RA1L2_HUMAN	5.35417e-10	1.48427e-08	172.781	164.521	167.67	160.751	168.233	184.211	156.471	174.874	167.195	285.326	235.387	291.691	246.505	248.997	293.27	245.65	241.293	202.491
TRINITY_DN9969_c0_g2_i1^MYO1C_CHICK	6.05086e-10	1.67291e-08	19.721	19.843	23.189	18.148	25.61	28.578	15.17	24.265	26.174	51.023	57.739	36.063	30.307	51.355	58.031	38.583	35.836	42.166
TRINITY_DN1336_c3_g1_i12	6.39966e-10	1.76698e-08	27.005	27.721	18.906	46.864	26.648	13.501	35.856	36.397	36.246	281.784	217.944	468.424	147.408	144.936	17.815	131.586	83.571	123.437
TRINITY_DN41466_c0_g1_i6^MDHC_PIG	6.70149e-10	1.84192e-08	9.893	6.349	6.323	5.773	5.872	10.517	6.924	6.972	6.225	15.314	12.804	19.065	12.46	12.35	18.938	13.888	20.342	11.651
TRINITY_DN10581_c0_g1_i4^NUBP1_NEMVE	7.01794e-10	1.92224e-08	29.975	22.754	20.218	17.608	19.317	23.499	18.816	22.154	20.085	35.365	40.129	43.689	31.046	36.282	30.843	35.647	38.048	37.015
TRINITY_DN2879_c1_g1_i5^T151B_XENTR	7.0803e-10	1.93163e-08	0.722	0.445	0.523	0.931	0.662	0.23	0.463	0.657	0.522	15.065	8.498	1.823	1.448	5.139	2.267	2.026	1.264	2.668
TRINITY_DN38418_c0_g2_i1^BMP6_HUMAN	7.32566e-10	1.98805e-08	18.157	20.956	16.742	21.425	18.315	16.504	13.064	25.785	29.751	35.045	56.845	37.185	37.379	39.12	47.101	31.654	32.735	45.293
TRINITY_DN1536_c0_g1_i9^TCS1_CAMSI	7.49785e-10	2.03211e-08	1.777	2.836	2.554	2.207	2.238	1.756	2.069	1.267	1.266	5.567	5.242	5.447	5.673	5.82	2.51	5.437	4.473	4.34
TRINITY_DN26586_c1_g2_i10^CH60_CRIGR	8.11287e-10	2.17591e-08	122.603	106.947	111.006	133.45	125.132	155.154	109.761	143.149	108.999	178.899	174.871	195.532	225.831	227.174	266.294	224.483	210.434	169.268
TRINITY_DN29789_c1_g4_i1^PSB3_ONCMY	8.21054e-10	2.19925e-08	119.179	102.173	98.219	108.84	104.955	166.709	91.37	100.221	93.592	227.789	171.532	256.395	174.928	205.112	271.176	187.082	204.539	152.779
TRINITY_DN18928_c0_g1_i17^EIF3H_NEMVE	8.46896e-10	2.26259e-08	48.854	51.337	46.609	38.847	42.412	57.486	38.01	38.555	40.837	141.994	90.982	118.837	81.584	80.426	106.562	74.715	73.43	55.986
TRINITY_DN17663_c0_g1_i8^XP4_XENLA	8.55012e-10	2.28132e-08	5.877	11.437	9.675	7.319	11.529	7.394	4.676	6.118	8.67	28.366	12.336	17.531	15.937	15.217	20.029	22.66	15.997	24.132
TRINITY_DN5219_c1_g1_i3	8.62457e-10	2.29525e-08	11.911	5.542	7.174	12.254	8.522	5.408	12.469	8.736	8.264	512.937	317.913	45.545	47.731	84.933	78.812	57.899	18.041	8.083
TRINITY_DN1202_c0_g1_i6^GXN_ACRMI	8.95031e-10	2.37581e-08	0	0.593	0	0	0	0	0.397	0.094	0	59.005	59.715	40.587	8.599	69.793	1.896	26.963	13.193	16.44
TRINITY_DN6007_c0_g1_i1^CFA36_XENTR	9.04659e-10	2.39213e-08	29.3	27.397	30.097	26.342	31.974	32.39	24.248	30.373	29.77	87.679	54.681	47.868	46.047	57.146	56.21	45.649	38.038	49.633
TRINITY_DN3795_c0_g1_i3^CATA_DROME	9.52117e-10	2.50797e-08	1887.83	717.901	541.754	959.263	705.523	1851.75	557.721	950.24	908.07	2431.8	2893.48	4597.76	1740.65	2627.97	3077.14	3940.92	3505.62	4034.26
TRINITY_DN21923_c0_g1_i1	9.56003e-10	2.515e-08	4.331	4.625	3.157	3.855	2.381	4.78	4.411	3.172	3.373	8.776	6.907	11.072	8.855	5.274	11.248	7.608	7.031	6.715
TRINITY_DN5488_c0_g1_i6^14332_CAEEL	9.60014e-10	2.52233e-08	181.129	209.185	208.586	203.611	213.876	245.928	181.701	210.398	208.535	355.357	295.945	344.106	290.129	297.169	389.272	327.488	273.465	303.272
TRINITY_DN17204_c0_g1_i9^RB11A_RAT	9.91881e-10	2.59943e-08	100.902	98.726	98.573	93.281	97.051	96.062	78.948	100.953	90.885	210.059	162.951	186.371	151.565	150.353	143.961	131.063	133.775	123.985
TRINITY_DN14015_c0_g1_i3^DDI2_DANRE	1.08158e-09	2.82157e-08	11.929	13.318	13.177	10.466	10.249	11.176	11.08	12.132	12.478	22.503	22.384	20.488	17.808	20.375	18.334	18.405	13.815	19.353
TRINITY_DN17319_c0_g1_i4^GXN_ACRMI	1.12026e-09	2.91735e-08	0.194	0.093	0	0.102	0.206	1.177	0.161	0.122	0.048	59.574	16.237	5.992	2.137	8.371	7.626	4.245	1.076	1.623
TRINITY_DN14150_c0_g1_i4^ECH1_RAT	1.17194e-09	3.04809e-08	36.315	39.186	39.151	44.49	43.593	40.552	38.123	40.122	40.576	75.018	61.432	79.54	70.257	60.837	55.097	63.627	61.649	50.317
TRINITY_DN16049_c0_g1_i1^BAT36_CAEEL	1.22773e-09	3.17716e-08	7.533	9.973	7.378	6.304	6.857	6.416	5.951	6.446	6.718	55.973	32.952	19.199	12.952	16.712	18.8	13.578	13.203	16.851
TRINITY_DN6627_c1_g1_i10^ACH10_CHICK	1.25435e-09	3.23387e-08	11.365	7.878	6.154	6.034	8.146	11.874	7.311	7.009	6.031	39.582	42.293	20.177	13.602	33.626	18.143	17.145	15.642	14.603
TRINITY_DN3418_c0_g1_i2^BACH_RAT	1.25895e-09	3.24039e-08	11.272	9.602	8.965	8.93	9.685	11.944	8.227	10.922	11.492	18.796	15.478	18.098	13.76	15.427	15.983	17.949	16.57	16.841
TRINITY_DN4139_c0_g1_i1^SEPT2_CHICK	1.26002e-09	3.24039e-08	53.769	49.391	46.094	51.482	49.734	51.568	56.458	46.371	40.131	88.295	81.787	80.018	76.344	69.016	75.063	70.925	72.413	64.48
TRINITY_DN2452_c3_g1_i1^YXIE_BACSU	1.27065e-09	3.26366e-08	138.253	143.083	132.599	131.932	163.82	181.567	140.243	137.153	147.197	255.278	201.239	277.695	229.682	184.133	281.673	243.101	252.027	207.016
TRINITY_DN8092_c0_g1_i8	1.29728e-09	3.319e-08	1.286	0.083	0.186	1.322	0.448	0.22	0	0.807	0.425	50.975	46.422	8.804	3.27	11.861	0.837	10.845	4.878	9.979
TRINITY_DN11152_c0_g1_i5^NSF1C_CHICK	1.35302e-09	3.45372e-08	14.437	14.44	13.816	14.163	16.408	17.732	12.44	20.005	16.373	32.132	24.464	24.446	25.116	25.524	27.199	25.422	24.391	22.08
TRINITY_DN55515_c0_g1_i6^SLOU_DROME	1.36515e-09	3.48037e-08	7.061	7.211	7.937	6.872	8.683	6.326	6.678	7.356	6.863	15.195	12.825	17.442	19.512	10.95	9.458	14.189	14.822	11.426
TRINITY_DN14914_c0_g2_i5^EIF3D_NEMVE	1.40493e-09	3.57296e-08	71.343	57.936	67.616	64.77	68.487	77.682	58.111	61.047	54.291	118.046	90.265	114.046	116.353	116.353	141.048	106.775	97.159	77.206
TRINITY_DN332_c2_g1_i1^SYCC_MOUSE	1.54203e-09	3.90239e-08	23.766	24.7	23.854	21.798	23.005	22.262	22.935	24.349	22.492	40.636	33.441	35.885	33.341	35.937	34.857	33.776	30.405	29.41
TRINITY_DN10248_c1_g1_i6	1.54662e-09	3.90919e-08	29.587	21.067	25.096	44.005	36.531	38.976	49.666	40.197	38.092	90.521	57.635	75.949	85.612	57.031	128.571	76.44	82.307	66.865
TRINITY_DN18535_c2_g1_i1	1.55218e-09	3.91846e-08	1.185	1.325	0.967	1.192	1.37	1.646	5.299	2.468	1.063	24.066	19.95	16.786	9.741	6.558	2.373	5.379	10.398	11.876
TRINITY_DN12200_c0_g2_i4^XPP1_MOUSE	1.5918e-09	4.00865e-08	13.993	12.345	9.666	9.023	12.084	11.256	6.782	12.02	9.231	25.073	19.16	25.846	25.107	20.893	22.073	17.552	18.604	13.869
TRINITY_DN59451_c0_g1_i3^GST1_BLAGE	1.64988e-09	4.1448e-08	185.053	92.108	62.269	80.31	142.596	462.818	59.329	163.764	138.604	600.758	549.525	688.301	287.243	708.399	745.986	1106.99	1224.59	1162.92
TRINITY_DN5550_c0_g2_i1	1.69844e-09	4.25643e-08	208.282	179.471	176.059	204.645	182.994	204.019	192.138	196.558	184.293	331.765	249.752	357.446	406.994	304.053	413.082	305.371	334.877	216.38
TRINITY_DN5857_c1_g1_i1^SKP1_XENLA	1.70327e-09	4.26334e-08	49.771	35.47	55.246	43.009	51.551	51.109	51.744	61.094	51.208	124.666	92.168	123.651	82.096	67.127	95.621	87.934	80.54	75.134
TRINITY_DN3647_c1_g1_i5^TRXR2_MOUSE	1.70687e-09	4.26717e-08	13.623	12.336	13.896	14.433	15.459	11.974	13.404	15.107	14.295	20.217	21.115	21.355	21.472	21.219	19.965	22.601	24.016	16.763
TRINITY_DN46939_c0_g1_i4^CNPY2_HUMAN	1.72335e-09	4.30315e-08	38.008	39.279	35.497	33.055	33.774	44.923	32.097	33.517	28.958	83.806	69.971	82.219	57.216	59.323	71.853	54.924	56.633	43.123
TRINITY_DN4086_c6_g1_i2	1.72644e-09	4.30452e-08	1.814	6.256	8.176	5.522	5.344	3.672	3.882	1.98	1.653	15.255	13.366	16.497	14.164	29.043	13.939	16.806	10.428	11.553
TRINITY_DN6239_c0_g1_i1^OIT3_RAT	1.75902e-09	4.37107e-08	56.869	42.736	52.47	44.629	42.546	38.287	31.011	42.468	43.563	87.063	86.51	87.522	97.215	64.356	48.562	106.766	98.472	75.73
TRINITY_DN6744_c0_g2_i2^TCPG_BOVIN	1.79445e-09	4.44838e-08	85.9	74.832	82.07	73.634	82.639	84.238	69.181	84.195	75.459	132.436	108.644	126.208	133.984	144.37	171.393	116.089	122.636	93.392
TRINITY_DN6569_c2_g1_i4^ZCPW2_HUMAN	1.8066e-09	4.47313e-08	20.489	8.796	7.75	10.485	8.54	12.024	8.615	13.427	12.13	26.222	24.371	22.689	22.191	24.508	28.449	19.335	20.955	29.958
TRINITY_DN25247_c0_g1_i2	2.00456e-09	4.94547e-08	14.03	13.309	9.258	16.658	11.538	12.333	13.659	15.82	16.228	66.573	59.965	34.484	21.127	40.299	21.914	33.069	20.52	30.759
TRINITY_DN7793_c2_g1_i1^PSA7_CARAU	2.04263e-09	5.03204e-08	64.143	51.958	54.767	50.412	48.731	76.415	42.091	45.386	41.562	103.466	90.546	129.765	85.563	87.78	115.215	94.166	92.834	73.159
TRINITY_DN14344_c0_g1_i2^KCNA2_RAT	2.15117e-09	5.2819e-08	9.976	9.676	8.566	9.842	9.712	12.732	10.117	9.383	8.631	14.473	13.844	18.131	13.622	15.466	18.165	19.209	17.804	13.869
TRINITY_DN12639_c0_g1_i21^FYCO1_HUMAN	2.22539e-09	5.44469e-08	76.072	98.846	102.555	104.287	82.272	58.184	123.41	151.754	134.554	259.376	279.095	159.569	213.588	314.936	265.679	191.346	148.597	219.234
TRINITY_DN30228_c0_g1_i2^TBA2_STYLE	2.26086e-09	5.52196e-08	216.083	127.448	130.515	164.531	135.668	185.598	201.688	158.275	154.601	477.051	356.493	440.677	360.957	317.937	451.254	303.423	302.251	206.576
TRINITY_DN2685_c0_g1_i6	2.28158e-09	5.56237e-08	107.167	6.803	11.741	22.366	187.147	1.946	8.218	15.492	5.132	17721	9443.28	5780.67	1190.47	2276.33	22.507	2623.25	629.505	521.997
TRINITY_DN7215_c2_g1_i13	2.3243e-09	5.65981e-08	21.063	6.024	2.554	3.743	21.815	97.1	0.718	21.835	6.921	3334.48	1369.15	742.984	241.511	547.355	380.058	285.677	143.334	190.371
TRINITY_DN11370_c0_g1_i3^6PGD_HUMAN	2.38369e-09	5.79761e-08	458.569	304.537	305.51	336.465	390.854	708.716	291.017	356.925	348.105	743.924	855.705	1138.88	646.229	650.841	898.463	1061.41	763.329	785.566
TRINITY_DN12418_c2_g1_i2^NH2L1_XENTR	2.49542e-09	6.0622e-08	69.399	59.938	64.583	59.723	63.179	60.08	60.265	76.97	63.116	109.968	87.883	125.752	122.637	97.896	109.782	91.142	109.522	77.01
TRINITY_DN14879_c0_g1_i8^GLIS3_MOUSE	2.525e-09	6.12683e-08	71.065	44.729	42.122	33.809	34.078	54.552	42.998	40.197	36.932	124.501	142.709	114.635	74.532	84.233	101.128	75.878	95.599	58.909
TRINITY_DN34807_c0_g1_i5^VDAC2_MELGA	2.56627e-09	6.21235e-08	140.65	137.198	139.932	139.912	150.115	173.355	130.825	128.005	117.678	257.659	217.33	286.6	220.325	199.349	284.649	229.193	215.243	169.259
TRINITY_DN13152_c2_g2_i1^RUXF_DROME	2.66907e-09	6.43854e-08	124.01	100.079	102.076	95.302	112.081	85.365	90.642	111.725	93.263	255.776	169.67	243.022	212.031	185.072	157.677	166.933	161.484	116.469
TRINITY_DN7572_c0_g1_i1^EGTB_MYCT3	2.70368e-09	6.51443e-08	34.658	37.768	44.897	30.383	50.522	48.914	18.183	42.187	29.2	87.134	73.456	118.115	63.766	101.185	84.5	82.972	69.776	60.688
TRINITY_DN52944_c0_g1_i7	2.82739e-09	6.79661e-08	3.47	2.669	3.751	2.775	3.697	2.894	2.182	3.997	2.455	7.011	5.71	8.804	5.338	6.434	5.561	6.92	5.303	4.828
TRINITY_DN5804_c1_g1_i4^AR1AA_XENLA	2.9231e-09	7.00219e-08	380.332	405.487	412.667	474.757	476.081	423.474	445.202	529.228	487.067	803.522	664.961	664.023	632.588	723.827	712.072	550.653	680.785	697.619
TRINITY_DN574_c5_g1_i9	3.14023e-09	7.47891e-08	3.998	4.3	4.026	4.656	6.168	3.912	3.353	7.901	5.306	7.544	10.443	8.727	11.278	11.161	13.356	9.828	9.608	9.637
TRINITY_DN9964_c3_g1_i1^ZDH16_MACFA	3.21544e-09	7.64037e-08	9.292	9.027	9.409	8.473	10.115	12.792	10.173	9.89	9.095	31.338	23.539	20.255	16.459	18.649	17.116	15.342	16.975	13.742
TRINITY_DN57490_c0_g1_i1^QCR2_BOVIN	3.41672e-09	8.09069e-08	74.924	83.97	86.07	81.809	88.717	112.177	67.255	75.422	71.68	145.097	138.018	169.129	137.529	128.262	167.283	145.213	122.093	100.283
TRINITY_DN4721_c0_g2_i11^DNSL3_HUMAN	3.44496e-09	8.14819e-08	7.33	7.424	6.438	7.226	19.666	3.463	5.431	8.614	7.085	35.081	24.922	32.227	25.944	21.852	12.604	45.833	30.75	16.45
TRINITY_DN5767_c0_g1_i5	3.46541e-09	8.18719e-08	24.497	28.528	23.216	16.081	14.161	53.913	6.093	14.732	11.898	133.004	71.396	169.141	67.075	59.84	251.847	63.356	84.253	79.473
TRINITY_DN20831_c0_g1_i1	3.49803e-09	8.25478e-08	0.185	0.213	0.417	0.121	0.304	0.16	0.246	0.328	0.425	17.896	10.807	2.457	0.611	2.426	0.222	2.462	0.889	2.453
TRINITY_DN12637_c2_g1_i3^ACOC_MOUSE	3.6648e-09	8.59916e-08	37.009	34.089	34.983	46.333	42.403	46.539	24.389	32.738	27.702	78.891	58.769	77.506	64.859	67.837	53.848	96.095	57.906	60.805
TRINITY_DN1202_c0_g1_i4^GXN_ACRMI	3.67158e-09	8.60527e-08	0.546	0.315	0.257	0	0	0	0.737	0.291	0.126	74.852	67.059	75.983	29.726	61.106	0	29.279	17.172	17.33
TRINITY_DN26728_c0_g1_i6^TCPB_BOVIN	3.81411e-09	8.92917e-08	29.522	29.825	32.722	31.249	43.352	37.738	22.349	34.586	34.4	57.631	44.966	58.463	66.918	74.635	87.762	57.977	56.741	48.265
TRINITY_DN19577_c0_g2_i10^SYFA_DANRE	3.93276e-09	9.1861e-08	65.846	61.004	64.317	56.147	61.783	58.713	50.148	63.834	61.753	117.063	104.317	124.563	98.496	85.968	95.43	89.659	88.815	68.526
TRINITY_DN20645_c0_g1_i2^MEOX1_PONPY	3.96261e-09	9.24534e-08	1.166	1.094	1.561	0.335	1.307	0.429	0.576	0.966	1.15	14.651	13.116	5.447	4.334	6.846	0.996	3.76	2.992	3.03
TRINITY_DN5194_c0_g1_i4	4.13373e-09	9.59034e-08	0.398	0.297	0.47	0.261	1.737	1.976	0.217	0.432	0.387	5.034	11.338	21.211	2.226	7.92	5.868	4.662	2.034	2.922
TRINITY_DN5646_c6_g1_i1^PSD12_MOUSE	4.36039e-09	1.00709e-07	40.988	38.306	43.567	34.862	42.251	47.637	29.131	41.004	35.898	79.139	58.873	87.8	51.208	60.243	64.376	74.889	62.469	66.22
TRINITY_DN4680_c0_g1_i6^S35F6_HUMAN	4.38893e-09	1.01255e-07	16.593	11.27	11.767	14.414	13.159	18.729	14.613	14.544	16.228	34.453	34.471	28.903	21.216	20.404	21.3	28.077	23.67	27.28
TRINITY_DN6991_c2_g1_i5^GALK1_HUMAN	4.46703e-09	1.02941e-07	28.754	28.657	25.991	28.008	30.927	31.103	26.807	24.762	27.45	39.582	39.568	44.834	40.639	46.532	45.141	41.297	39.707	33.965
TRINITY_DN6261_c0_g1_i2	4.53971e-09	1.04499e-07	21.47	15.765	11.892	14.358	13.114	19.528	33.892	23.176	25.633	48.843	51.196	58.863	39.369	24.028	42.991	56.649	51.883	57.188
TRINITY_DN112817_c0_g1_i1	4.89684e-09	1.12469e-07	4.748	4.569	4.248	3.035	3.858	4.43	3.901	3.725	4.04	4.666	6.896	11.417	6.934	14.478	8.389	10.797	13.242	9.461
TRINITY_DN12590_c0_g1_i3^CDV3A_XENLA	4.96735e-09	1.13962e-07	68.687	66.027	60.469	65.989	64.468	51.628	60	67.061	57.23	94.619	93.936	106.142	99.53	97.436	75.91	94.728	91.422	79.278
TRINITY_DN26915_c0_g1_i1^ENOA_TRASE	5.14568e-09	1.17282e-07	100.189	106.974	109.791	122.379	132.4	168.346	100.447	104.5	98.579	191.488	170.336	237.608	185.319	182.301	239.402	209.868	224.466	157.94
TRINITY_DN51718_c0_g1_i1^TIMP1_PIG	5.27589e-09	1.19973e-07	4.22	2.085	2.731	5.168	5.102	9.509	2.598	6.887	4.949	26.376	42.147	18.565	5.289	30.117	46.01	10.361	20.471	14.876
TRINITY_DN27320_c0_g1_i4^SGTB_RAT	5.2847e-09	1.20041e-07	21.646	20.779	23.473	21.09	21.573	20.146	19.723	24.133	22.704	43.395	31.59	38.164	32.267	31.804	31.849	29.415	29.911	28.707
TRINITY_DN3520_c4_g2_i4^CCDCX_DROME	5.35662e-09	1.2154e-07	27.254	20.251	20.342	18.045	26.496	38.038	15.907	26.442	21.989	50.205	62.399	37.986	36.443	62.937	46.328	53.422	40.951	44.766
TRINITY_DN5189_c0_g1_i6^RBP1_DROME	5.48448e-09	1.24305e-07	70.214	65.87	70.259	68.783	68.469	76.225	59.15	76.022	70.723	177.039	107.823	167.929	102.317	106.765	112.006	110.313	106.718	106.509
TRINITY_DN11225_c0_g1_i1^SYYC_CHICK	5.55867e-09	1.25848e-07	41.145	41.976	39.098	41.314	38.634	35.483	35.658	40.319	37.212	67.912	56.075	63.165	56.221	55.679	53.922	52.491	51.586	50.239
TRINITY_DN1136_c3_g1_i4^G6PI_PIG	6.06784e-09	1.37075e-07	13.947	4.959	6.819	10.876	9.372	11.306	16.266	10.481	14.054	24.587	31.548	35.44	23.659	14.747	19.181	36.034	30.987	27.934
TRINITY_DN6893_c1_g1_i4^ANM9_HUMAN	6.13836e-09	1.38365e-07	14.243	11.122	9.896	10.438	11.001	9.28	11.08	7.356	8.921	20.158	24.038	25.135	16.134	24.057	10.814	23.028	21.893	37.044
TRINITY_DN39650_c0_g2_i11^FKBP3_HUMAN	6.17173e-09	1.38965e-07	7.117	7.22	6.394	6.35	5.971	8.442	7.236	9.543	10.603	21.046	21.677	24.079	10.135	12.148	15.718	10.506	15.918	20.76
TRINITY_DN27135_c1_g1_i9^RBX1_SALSA	6.21962e-09	1.39891e-07	108.139	107.002	98.538	106.838	108.804	113.664	107.343	116.604	103.596	211.338	154.827	199.9	165.62	164.17	194.377	153.849	170.352	123.359
TRINITY_DN7853_c0_g2_i1^CBPD_LOPSP	6.33774e-09	1.42392e-07	2.684	4.161	6.748	3.38	4.753	3.592	2.957	3.068	3.509	10.493	13.803	5.069	7.958	19.57	14.51	7.996	7.86	9.94
TRINITY_DN6024_c0_g1_i3	6.36642e-09	1.42881e-07	7.08	1.223	0.975	2.607	6.338	1.597	2.258	6.887	2.175	20.513	27.835	24.012	13.159	31.891	1.875	49.021	42.314	60.619
TRINITY_DN6464_c1_g2_i8^SAMT_CLABR	6.52078e-09	1.45869e-07	0.953	0	0	0.14	0.107	0.868	0	0.066	0	695.59	391.65	33.55	5.191	19.09	9.013	11.097	2.479	9.764
TRINITY_DN19240_c0_g1_i9^PSMD8_PONAB	6.94895e-09	1.54776e-07	74.961	81.579	78.435	58.093	72.954	89.247	47.928	63.186	62.285	152.985	132.131	169.485	104.878	109.507	143.918	116.593	103.42	103.928
TRINITY_DN10503_c0_g2_i4^GARS_HUMAN	7.10662e-09	1.58117e-07	28.809	29.51	28.297	33.567	30.426	38.577	30.973	32.803	29.393	45.634	41.627	48.636	53.365	51.326	66.812	48.886	47.409	41.354
TRINITY_DN19294_c0_g1_i4^MCES_MACFA	7.19776e-09	1.59972e-07	46.985	39.158	42.982	44.275	46.171	51.04	38.511	46.662	42.693	68.421	58.342	74.537	91.296	80.474	99.275	70.276	68.996	52.38
TRINITY_DN2198_c0_g1_i10	7.78321e-09	1.72241e-07	5.719	6.247	5.347	4.739	4.431	3.363	4.27	3.575	4.098	16.202	11.452	9.427	8.865	11.765	8.526	7.472	6.794	7.125
TRINITY_DN3018_c0_g1_i25^PRS10_MOUSE	7.87819e-09	1.7373e-07	100.495	98.03	93.111	90.087	99.361	160.782	72.166	99.733	90.537	188.101	160.486	212.384	141.39	155.378	197.279	214.869	179.249	177.449
TRINITY_DN46980_c0_g1_i5^RMD1_HUMAN	7.94746e-09	1.74937e-07	25.968	20.742	18.977	20.271	19.944	22.152	22.774	17.753	17.379	41.95	37.206	39.664	32.641	28.458	29.032	35.201	29.881	28.404
TRINITY_DN1780_c0_g2_i1^NDK5_HUMAN	7.9629e-09	1.7509e-07	37.953	31.892	33.325	30.532	31.008	28.658	30.057	31.987	30.659	66.348	53.641	67.334	55.985	50.789	51.2	43.904	46.945	34.649
TRINITY_DN19943_c0_g1_i1	8.04333e-09	1.76483e-07	0.453	0	0	0	0.304	1.936	0.113	0.253	0	136.865	75.609	18.932	4.147	12.666	3.506	16.34	11.198	36.633
TRINITY_DN24666_c0_g1_i7^FBX36_PONAB	8.08092e-09	1.77119e-07	1.731	1.418	1.694	0.745	1.065	2.225	1.275	1.004	0.851	13.194	11.65	6.859	5.073	4.497	8.018	3.286	2.311	1.642
TRINITY_DN4156_c0_g2_i1^USF_AQUPY	8.20272e-09	1.79598e-07	20.147	18.722	18.294	17.505	17.097	29.277	16.814	17.884	16.422	32.677	36.021	40.865	33.055	31.814	58.37	31.886	34.957	27.749
TRINITY_DN3853_c1_g1_i16^NGLY1_CAEBR	8.41897e-09	1.84137e-07	30.114	11.641	8.052	11.211	7.904	17.861	11.59	13.23	7.868	70.825	54.171	81.819	33.902	35.294	25.197	30.132	32.488	37.112
TRINITY_DN21300_c0_g1_i2^IPYR_DROME	8.46213e-09	1.8475e-07	94.794	100.876	112.194	117.407	120.755	132.274	97.595	119.992	111.376	316.084	184.035	224.913	205.324	181.026	218.155	148.072	174.875	145.791
TRINITY_DN15238_c0_g1_i4^USPAL_ARATH	9.0968e-09	1.97081e-07	97.154	89.652	81.946	82.461	91.886	128.023	84.578	99.236	90.711	201.011	163.284	209.694	131.472	143.603	195.489	124.831	161.988	130.621
TRINITY_DN6645_c0_g1_i9^ROC1_NICSY	9.10894e-09	1.97137e-07	436.932	388.841	385.115	445.268	410.852	450.834	386.44	429.87	402.339	880.801	655.641	781.126	689.696	734.777	901.937	611.731	568.754	445.485
TRINITY_DN6657_c1_g2_i1^PSMD7_BOVIN	9.59272e-09	2.0674e-07	47.901	45.655	46.343	47.115	50.611	59.841	36.385	42.89	43.998	85.322	71.854	94.87	59.629	70.694	81.132	77.496	67.564	70.716
TRINITY_DN14845_c0_g1_i14	9.72117e-09	2.09289e-07	9.606	13.55	13.594	9.358	10.375	7.164	7.623	11.288	10.274	25.653	18.785	28.003	27.264	34.815	13.261	12.076	28.232	23.116
TRINITY_DN3442_c2_g1_i1	1.01182e-08	2.17424e-07	26.181	15.598	6.465	40.514	13.356	60.439	37.868	27.652	31.616	142.811	158.52	300.273	150.206	114.254	109.231	160.391	111.715	36.702
TRINITY_DN4062_c0_g1_i10	1.01201e-08	2.17424e-07	32.631	38.139	42.051	42.246	39.637	48.725	46.152	60.568	48.328	89.988	91.326	83.92	70.286	92.747	131.833	75.248	56.455	63.639
TRINITY_DN24302_c1_g1_i1^DECR_HUMAN	1.02327e-08	2.19386e-07	12.475	16.498	15.013	12.635	13.839	24.557	15.321	14.854	12.333	33.707	29.738	43.633	27.323	27.001	49.653	30.51	28.272	19.441
TRINITY_DN26450_c0_g1_i1^MLC2_DROME	1.04471e-08	2.23518e-07	25.422	25.636	22.524	22.412	21.358	25.704	21.064	14.947	16.741	65.946	37.31	58.818	44.796	30.021	44.898	39.097	37.031	30.339
TRINITY_DN6131_c0_g1_i7^ABCE1_MOUSE	1.05103e-08	2.24637e-07	11.892	9.435	11.067	9.004	10.16	12.932	6.735	9.308	8.177	22.088	16.05	18.109	17.985	19.09	25.007	16.99	15.573	12.56
TRINITY_DN7788_c0_g1_i4^RBP_CHICK	1.06291e-08	2.26705e-07	16.936	15.2	15.82	14.069	13.284	7.145	11.25	15.004	12.643	36.23	37.113	43.244	37.33	20.663	11.884	59.256	40.754	32.235
TRINITY_DN7995_c2_g1_i10^ALDH2_MESAU	1.06673e-08	2.27287e-07	523.536	388.22	335.101	419.122	390.962	454.028	379.95	375.71	363.106	750.995	699.401	942.952	579.568	492.453	540.128	861.044	804.755	991.204
TRINITY_DN7215_c2_g1_i10	1.08284e-08	2.30243e-07	4.128	0	0.798	2.43	4.064	15.766	0	8.37	0	1683.57	461.361	270.658	209.342	324.582	63.973	159.528	60.158	60.433
TRINITY_DN4725_c0_g1_i4^TCPE_MACFA	1.09502e-08	2.32592e-07	51.362	46.035	53.978	50.831	58.229	61.247	40.919	45.987	46.134	80.951	68.848	82.686	91.414	101.54	108.945	83.117	74.901	62.906
TRINITY_DN18285_c0_g1_i12^NAT8_RAT	1.10773e-08	2.35051e-07	12.392	6.859	4.381	11.676	4.664	7.873	9.314	11.888	8.013	31.303	39.734	25.646	16.784	26.406	28.131	16.893	15.662	12.824
TRINITY_DN27135_c0_g1_i7^CNFN_XENTR	1.13602e-08	2.40558e-07	298.43	219.046	199.851	375.964	402.384	303.064	331.493	329.508	331.732	750.45	491.026	646.391	581.045	522.608	403.095	606.313	536.878	622.084
TRINITY_DN57172_c0_g1_i1	1.15634e-08	2.44611e-07	3.359	1.335	2.767	1.676	3.733	0.958	3.618	3.603	5.161	6.265	8.727	7.426	8.283	18.342	11.047	7.23	9.51	7.673
TRINITY_DN9318_c0_g1_i10^PARG_BOVIN	1.23739e-08	2.60952e-07	37.407	29.084	28.785	28.698	27.418	29.935	27.053	21.075	27.566	65.436	49.886	62.854	43.791	43.665	33.003	50.96	44.802	57.228
TRINITY_DN2859_c0_g1_i5	1.24412e-08	2.62105e-07	47.115	38.519	37.634	39.88	34.4	37.519	36.981	40.713	37.792	76.238	77.252	80.051	64.081	49.092	49.304	64.451	52.85	61.89
TRINITY_DN30122_c0_g1_i7^DCA13_CHICK	1.27375e-08	2.67527e-07	13.872	11.317	13.639	12.347	16.918	11.246	10.041	12.78	15.697	21.721	18.619	22.367	22.201	28.18	22.062	23.852	20.648	18.444
TRINITY_DN39503_c0_g1_i2^ENY2_TAEGU	1.31584e-08	2.75524e-07	116.486	120.265	99.008	107.667	112.054	143.29	124.931	113.245	106.37	264.422	205.181	254.383	183.054	175.475	267.554	180.928	192.639	132.674
TRINITY_DN16378_c0_g1_i9	1.36583e-08	2.85413e-07	5.062	1.585	0.878	2.765	0.94	5.598	2.9	2.468	1.005	10.801	8.29	8.193	8.343	19.992	10.327	9.653	10.23	11.661
TRINITY_DN18366_c1_g1_i1	1.40382e-08	2.92463e-07	4.313	4.282	4.851	4.302	5.792	4.879	4.402	6.615	7.201	26.364	18.12	7.815	9.17	16.751	13.388	9.236	9.539	9.628
TRINITY_DN2062_c0_g2_i1^NWD1_MOUSE	1.41385e-08	2.93958e-07	6.395	3.958	3.068	6.118	4.565	3.882	4.638	3.819	3.451	6.336	11.369	11.183	12.302	9.924	4.978	10.002	9.431	11.856
TRINITY_DN22132_c0_g1_i2^EIF3K_NEMVE	1.43945e-08	2.98979e-07	34.038	34.515	38.761	29.442	34.06	32.13	31.086	30.655	28.765	67.236	52.788	72.136	48.696	47.222	56.379	49.603	51.053	39.781
TRINITY_DN1463_c0_g1_i1	1.44528e-08	2.99887e-07	195.955	112.489	75.136	120.805	141.155	165.432	85.4	65.654	57.423	715.381	706.411	584.005	276.901	356.021	324.134	321.498	162.837	187.419
TRINITY_DN22233_c0_g1_i3^PX11A_RAT	1.52404e-08	3.15279e-07	30.531	16.72	12.388	23.269	14.627	30.115	11.326	14.441	13.512	38.314	34.492	63.81	38.315	45.947	37.314	53.422	36.399	59.163
TRINITY_DN8344_c7_g2_i1^PDI22_ORYSJ	1.61237e-08	3.32551e-07	250.593	240.78	241.609	239.609	267.432	279.465	207.809	215.662	191.204	421.054	339.642	447.958	351.846	364.555	429.626	371.179	343.992	284.222
TRINITY_DN16480_c0_g1_i5	1.64609e-08	3.38492e-07	42.034	36.202	34.602	40.104	36.522	37.369	43.016	43.284	37.261	72.921	56.605	81.119	74.039	56.149	81.703	56.659	61.995	42.478
TRINITY_DN21028_c0_g1_i4^RRAAH_AROAE	1.75092e-08	3.58617e-07	13.345	8.944	10.375	9.823	8.71	9.709	9.635	7.994	8.486	26.163	18.92	27.214	13.356	16.022	13.684	22.466	18.515	14.045
TRINITY_DN1775_c0_g1_i4	1.82456e-08	3.72958e-07	6.7	8.23	6.163	3.967	7.242	5.598	4.685	5.592	7.433	15.48	18.359	9.271	9.475	14.152	27.994	11.747	13.558	14.495
TRINITY_DN6099_c0_g1_i4^YPTC1_CHLRE	1.8398e-08	3.75702e-07	6.126	4.782	4.07	7.198	6.839	6.486	4.449	5.555	6.273	10.967	9.33	18.632	9.426	10.336	8.208	21.264	12.136	20.262
TRINITY_DN5289_c7_g1_i2^FRIS_LYMST	1.85216e-08	3.77852e-07	3553.02	2581.31	2074.49	2799.39	2488.55	3539.27	2784.44	2887.88	2719.02	5059.52	5013.18	5691.67	3532.55	4094.86	4713.84	4204.74	5857.23	4941.16
TRINITY_DN42198_c0_g1_i4^RL20_ORITI	1.87203e-08	3.81152e-07	41.219	34.246	33.892	35.867	36.593	30.274	35.271	37.411	29.896	63.221	53.994	65.122	55.739	48.334	50.702	51.793	53.591	41.56
TRINITY_DN99655_c0_g2_i1^PUR6_CHICK	1.98085e-08	4.01327e-07	73.518	56.573	59.981	89.696	76.284	81.583	56.637	80.733	63.203	140.904	86.77	120.527	161.769	145.962	180.724	127.942	121.56	89.834
TRINITY_DN37128_c0_g1_i2^PFD3_MOUSE	2.01903e-08	4.0866e-07	51.881	46.981	59.289	52.954	50.352	70.557	58.413	53.775	60.651	91.859	78.032	95.215	93.531	84.329	115.65	100.844	90.819	81.057
TRINITY_DN48805_c0_g1_i4^LIN7B_BOVIN	2.07797e-08	4.18945e-07	9.329	9.296	9.621	7.607	9.265	11.325	7.755	10.275	7.945	15.882	16.466	18.176	15.7	16.281	22.2	14.47	13.568	10.449
TRINITY_DN148925_c0_g1_i3^KBTB8_DANRE	2.23894e-08	4.48087e-07	7.357	9.778	10.544	7.654	9.506	11.136	6.924	15.858	13.136	35.14	28.053	14.24	17.306	29.848	30.917	16.195	16.234	24.904
TRINITY_DN2832_c5_g1_i5^TBB_PARLI	2.23992e-08	4.48087e-07	564.015	646.721	661.131	792.991	837.7	913.962	579.003	744.618	766.209	1177.39	971.287	1160.46	1098.29	1102.31	1290.17	1327.86	1022.11	1361.05
TRINITY_DN25859_c0_g2_i2^NHP2_XENTR	2.24206e-08	4.48087e-07	141.788	132.193	140.952	125.2	151.834	104.015	114.002	143.806	141.32	181.848	175.349	240.132	239.876	210.903	167.061	215.324	223.37	199.637
TRINITY_DN7015_c0_g1_i4^FKBP8_RAT	2.27214e-08	4.52782e-07	21.97	21.391	19.323	19.405	20.15	25.136	25.126	23.214	20.887	40.944	34.325	31.527	30.829	31.843	43.309	31.373	30.069	31.346
TRINITY_DN38134_c0_g1_i4^RPAB1_RAT	2.27582e-08	4.53076e-07	25.653	23.949	23.89	22.664	22.379	23.27	21.442	24.171	21.303	42.306	34.398	41.021	34.542	33.971	46.804	33.127	35.708	28.013
TRINITY_DN46851_c0_g1_i9^SYNC_BOVIN	2.29815e-08	4.57081e-07	57.878	50.308	54.581	54.443	59.205	49.004	53.142	69.191	54.311	92.771	77.627	102.474	99.264	88.308	108.108	82.865	90.247	57.736
TRINITY_DN26160_c0_g1_i5^F166B_XENTR	2.30227e-08	4.5746e-07	26.338	26.34	29.529	30.793	28.081	45.671	29.83	29.294	28.977	48.784	54.671	58.663	50.154	44.614	45.936	49.351	43.479	48.675
TRINITY_DN10517_c0_g1_i1	2.33386e-08	4.63291e-07	2.841	3.179	2.235	4.525	4.145	9.05	2.182	2.627	1.498	16.356	3.88	19.921	15.474	10.451	33.882	27.011	15.968	10.458
TRINITY_DN10350_c0_g1_i2^NSUN2_HUMAN	2.41787e-08	4.77211e-07	21.905	22.105	20.254	20.811	21.465	22.142	20.63	18.804	18.993	28.934	29.28	31.916	30.681	31.421	28.735	33.689	26.771	26.351
TRINITY_DN6131_c0_g1_i1^ABCE1_MOUSE	2.57345e-08	5.055e-07	14.418	12.308	12.379	11.192	13.176	14.858	11.184	11.701	10.303	25.156	19.669	22.9	23.974	22.887	25.907	17.213	17.874	13.694
TRINITY_DN5369_c0_g1_i9	2.6023e-08	5.09709e-07	1.786	0.927	1.02	0.587	1.593	0.1	0.907	1.755	0.3	17.564	15.509	11.35	10.48	27.595	0	9.101	13.785	10.302
TRINITY_DN5408_c0_g1_i11^EIF3I_NEMVE	2.62833e-08	5.1432e-07	117.708	116.725	128.28	101.894	107.471	158.238	110.97	91.852	88.237	254.935	180.165	257.374	176.238	183.653	228.344	184.165	178.439	145.273
TRINITY_DN17237_c0_g1_i5^ACEA_BACHD	2.72769e-08	5.33257e-07	301.28	122.536	84.571	142.287	156.265	274.666	133.952	154.371	116.586	582.14	391.005	731.601	439.231	541.909	300.748	501.689	369.025	232.136
TRINITY_DN29921_c0_g1_i3^ELAV3_XENTR	2.81508e-08	5.48264e-07	38.526	33.736	35.879	37.292	36.012	50.511	31.559	34.211	32.486	69.961	57.146	60.953	61.471	53.196	65.604	52.762	51.31	48.098
TRINITY_DN12388_c0_g1_i9^RCC1_MESAU	2.81804e-08	5.48322e-07	33.094	25.562	28.652	31.919	36.996	28.079	31.776	31.884	32.921	39.878	44.435	45.089	47.918	53.157	51.284	51.115	53.305	39.957
TRINITY_DN23799_c0_g1_i4^SPDEF_MOUSE	2.90881e-08	5.63326e-07	32.576	19.232	12.628	29.312	17.187	16.913	25.74	31.762	34.632	176.755	95.788	87.066	58.595	69.419	27.263	58.074	44.062	77.646
TRINITY_DN20442_c0_g1_i2^143BA_DANRE	2.97184e-08	5.74454e-07	155.383	169.007	158.829	182.66	168.922	159.565	167.881	179.828	171.506	442.349	302.56	264.989	250.346	260.522	245.947	231.393	234.924	239.183
TRINITY_DN1159_c0_g1_i9	2.99417e-08	5.77687e-07	6.423	5.756	3.831	3.901	2.945	2.914	5.139	3.772	4.968	12.045	14.916	9.294	8.205	9.742	6.62	8.257	8.048	8.113
TRINITY_DN5011_c0_g1_i4^FOXB1_HUMAN	3.12554e-08	6.00786e-07	4.424	4.263	5.001	3.24	4.717	3.832	3.136	3.753	4.214	11.003	9.736	10.805	7.84	8.591	3.612	8.839	8.522	7.047
TRINITY_DN10400_c1_g2_i1^COX6C_PLEDO	3.14946e-08	6.04257e-07	50.604	50.734	46.511	43.819	46.243	55.041	46.936	44.166	38.208	118.389	89.547	113.19	76.098	72.775	95.981	69.006	72.166	50.386
TRINITY_DN2222_c1_g1_i5^RRAGC_MOUSE	3.15802e-08	6.05336e-07	53.5	36.146	41.519	45.504	41.705	49.972	39.739	44.063	40.905	90.308	69.701	67.99	65.184	70.253	81.142	61.311	64.434	54.022
TRINITY_DN30889_c0_g1_i1^FRIS_LYMST	3.21759e-08	6.16181e-07	574	496.084	373.942	462.047	332.429	368.054	407.731	362.968	342.954	1107.31	864.848	1155.89	547.448	604.348	537.586	764.145	773.372	689.692
TRINITY_DN16071_c1_g1_i8^CSTF2_PONAB	3.29781e-08	6.30958e-07	9.458	6.432	9.568	11.108	10.464	12.014	9.786	11.851	8.428	16.913	17.516	13.329	14.932	16.712	15.665	17.629	17.755	15.648
TRINITY_DN14485_c0_g2_i1	3.33702e-08	6.37869e-07	4.544	6.618	6.376	3.901	4.091	4.69	4.61	8.604	5.084	13.111	18.598	9.994	6.383	13.74	15.75	9.091	8.897	11.846
TRINITY_DN33909_c0_g1_i6^CLPP_MOUSE	3.37431e-08	6.43804e-07	4.007	5.209	3.042	3.948	3.455	4.301	4.336	3.838	4.33	8.302	7.375	7.537	5.9	5.983	6.779	6.513	6.034	5.474
TRINITY_DN19040_c0_g2_i1^CAPR1_BOVIN	3.61808e-08	6.85872e-07	107.611	91.83	100.666	96.652	105.618	96.022	77.692	108.976	96.946	157.734	118.817	137.591	155.879	167.229	170.726	131.46	141.497	132.058
TRINITY_DN33261_c0_g2_i3^TSAP1_HUMAN	3.68192e-08	6.97333e-07	28.365	34.32	35.32	32.431	32.664	26.483	27.62	29.247	29.789	50.94	40.941	56.162	48.844	48.056	41.932	45.775	43.44	38.031
TRINITY_DN9887_c0_g1_i6^CLCA_MOUSE	3.84862e-08	7.26902e-07	127.305	126.744	123.846	131.392	133.26	175.61	121.814	138.345	130.678	243.044	204.245	253.116	194.608	194.239	268.74	195.998	191.563	163.013
TRINITY_DN10092_c1_g1_i3^MOT4_MOUSE	3.87458e-08	7.31137e-07	4.248	0.547	0.266	0.745	1.271	0.469	0.359	1.323	0.251	12.519	12.149	8.582	7.624	12.867	5.232	6.048	3.417	2.766
TRINITY_DN5000_c0_g1_i3^SYMC_XENLA	3.90458e-08	7.36124e-07	18.49	19.167	21.708	17.394	23.148	13.341	16.851	23.195	23.555	43.502	37.851	30.949	31.4	35.429	22.274	31.925	32.429	40.152
TRINITY_DN9509_c0_g2_i1^PPIA_BLAGE	3.98146e-08	7.49247e-07	123.427	98.957	96.019	133.05	127.737	150.524	119.764	186.931	130.823	302.535	252.259	275.527	209.086	224.586	221.862	173.29	211.254	179.111
TRINITY_DN5087_c0_g1_i8^TNR19_HUMAN	3.99114e-08	7.50276e-07	0.796	1.798	1.02	3.24	0.349	3.233	0.538	2.571	1.102	16.309	14.781	6.915	3.26	8.792	10.867	4.197	6.33	7.379
TRINITY_DN7264_c0_g2_i1^CSN7A_MOUSE	3.9942e-08	7.50276e-07	14.039	12.03	11.484	11.537	12.156	12.363	12.657	11.419	11.425	22.941	19.43	19.932	18.232	17.671	18.715	16.224	16.768	14.192
TRINITY_DN4156_c0_g2_i2^USF_AQUPY	4.04931e-08	7.59936e-07	45.976	55.98	40.916	54.434	52.088	88.648	46.795	61.366	51.363	92.357	90.722	128.176	85.928	83.955	157.56	106.097	112.485	99.305
TRINITY_DN870_c0_g1_i10^COMDA_HUMAN	4.14252e-08	7.76016e-07	19.823	18.601	19.385	17.98	18.225	23.679	17.796	17.04	16.219	40.6	33.41	46.056	31.873	29.014	41.286	29.754	28.459	20.252
TRINITY_DN13315_c0_g1_i7^ALDOC_CARAU	4.25037e-08	7.93869e-07	382.136	243.181	194.185	283.884	298.539	779.453	278.199	292.229	271.786	714.884	765.721	1057.02	581.449	642.959	1035.63	968.721	893.184	786.612
TRINITY_DN19252_c0_g1_i5^CAPZB_CHICK	4.25706e-08	7.93869e-07	198.222	190.732	199.718	189.933	209.365	199.538	172.009	206.035	197.922	365.448	312.702	309.322	285.184	293.19	313.172	231.267	251.948	247.237
TRINITY_DN3519_c1_g1_i5^MSIR6_DROME	4.30748e-08	8.01821e-07	180.657	166.671	168.3	174.364	164.733	175.76	134.396	169.281	168.287	242.949	198.795	267.179	268.903	269.267	328.509	259.907	238.676	206.957
TRINITY_DN51998_c0_g1_i11	4.39293e-08	8.16253e-07	8.533	7.813	7.068	8.948	7.976	7.783	6.98	7.009	6.834	12.282	13.314	13.307	12.341	10.624	10.306	11.911	10.151	11.211
TRINITY_DN67071_c0_g1_i4	4.45212e-08	8.25627e-07	18.231	13.791	14.853	13.036	12.272	17.342	15.529	12.376	13.136	32.523	20.803	38.886	27.874	22.024	42.409	26.207	22.93	24.944
TRINITY_DN24414_c0_g1_i4	4.45496e-08	8.25627e-07	4.34	1.418	0.958	13.678	0.806	0.509	1.209	4.26	5.722	266.494	149.606	40.832	21.62	33.712	6.005	34.416	8.562	95.464
TRINITY_DN12382_c0_g1_i6^ACPM_MOUSE	4.45539e-08	8.25627e-07	115.329	113.685	134.452	148.339	167.445	178.005	135.973	152.345	136.632	286.178	225.038	270.113	207.294	226.024	323.16	227.972	242.063	174.732
TRINITY_DN5898_c0_g2_i8^NLK_HUMAN	4.49706e-08	8.31855e-07	26.542	26.952	28.182	21.565	28.197	28.179	17.966	23.721	24.676	54.966	45.86	39.32	37.596	38.564	37.642	42.509	31.866	36.848
TRINITY_DN22097_c1_g1_i9^PGP_MOUSE	4.71697e-08	8.69415e-07	16.926	13.569	13.328	14.935	14.77	19.807	15.293	15.051	12.904	24.244	24.34	28.792	22.033	21.986	32.506	26.691	26.8	18.737
TRINITY_DN5685_c1_g1_i8^IF2B_RABIT	4.72654e-08	8.70401e-07	97.755	74.091	69.975	75.766	72.605	87.181	83.605	87.498	74.222	138.713	134.097	133.4	130.319	113.458	132.766	125.229	113.492	86.902
TRINITY_DN5334_c0_g1_i6	4.876e-08	8.97124e-07	19.629	12.243	14.091	9.842	14.206	17.342	13.186	10.847	9.318	48.772	51.498	32.972	23.117	33.463	29.847	24.85	20.5	18.522
TRINITY_DN5964_c0_g1_i14^RCOR3_MOUSE	4.8821e-08	8.97446e-07	7.033	5.051	7.369	3.035	7.653	6.426	2.824	8.173	5.964	23.273	19.451	11.739	11.396	16.99	18.323	15.604	8.917	9.843
TRINITY_DN32942_c0_g2_i2^GBX1_HUMAN	5.10792e-08	9.36452e-07	3.128	3.151	3.6	3.715	4.234	4.65	5.186	4.063	3.306	9.297	8.467	7.448	5.939	10.537	6.906	5.331	8.196	5.346
TRINITY_DN6881_c0_g1_i16^NOP53_MOUSE	5.1588e-08	9.44102e-07	6.996	6.219	4.186	4.516	5.604	5.807	4.081	5.742	6.466	12.59	7.281	9.271	10.569	10.47	9.85	7.695	10.596	9.471
TRINITY_DN16460_c0_g1_i5	5.22464e-08	9.55304e-07	16.464	21.447	21.096	15.857	16.65	7.474	40.995	19.836	12.913	51.023	32.983	41.488	54.961	82.708	27.443	75.655	62.913	62.33
TRINITY_DN23228_c0_g2_i2^MC4R_PIG	5.26302e-08	9.60618e-07	2.906	4.504	4.593	1.015	1.978	2.974	4.014	2.346	4.891	20.549	21.635	29.57	14.518	7.949	3.898	8.471	9.598	7.096
TRINITY_DN13312_c0_g1_i12^EIF3C_DANRE	5.34985e-08	9.7474e-07	31.558	26.294	26.461	24.48	26.648	22.142	25.929	27.633	22.695	43.3	38.423	45.645	46.716	43.972	41.974	37.033	39.193	26.635
TRINITY_DN24845_c0_g1_i1^ASNS_CRIGR	5.35958e-08	9.75652e-07	152.375	130.238	136.678	132.77	129.715	123.563	100.419	109.192	101.102	238.721	186.437	257.285	213.578	194.824	185.067	218.503	169.453	147.208
TRINITY_DN9150_c0_g1_i2	5.37401e-08	9.77416e-07	3.526	0	0	2.365	5.066	0	6.82	0.835	0	7774.55	5345.83	971.521	171.629	226.475	0	259.567	100.536	126.604
TRINITY_DN5654_c0_g1_i9^POMP_BOVIN	5.39988e-08	9.80322e-07	99.032	85.249	78.701	65.747	69.561	122.525	60.312	60.765	60.883	167.576	151.478	206.259	127.68	138.78	222.349	134.058	132.965	108.718
TRINITY_DN12881_c0_g2_i1^HSP7C_SAGOE	5.40425e-08	9.80322e-07	549.652	608.888	632.816	651.151	572.604	595.561	411.311	637.763	614.401	960.178	775.041	763.083	905.588	905.927	1092.24	1004.82	821.443	850.251
TRINITY_DN6664_c0_g1_i1^PCKGC_RAT	5.42386e-08	9.83016e-07	165.378	68.242	50.98	111.401	134.173	252.075	65.186	100.981	79.625	326.103	287.125	459.209	251.735	359.301	211.143	493.432	282.61	333.855
TRINITY_DN36085_c0_g2_i4^SRSF6_HUMAN	5.44444e-08	9.85659e-07	12.901	11.483	3.591	12.272	11.914	11.395	6.48	7.882	10.796	25.796	27.408	23.79	22.546	19.685	15.951	19.82	20.382	19.411
TRINITY_DN17724_c1_g1_i2^SUMF2_BOVIN	5.448e-08	9.85659e-07	313.403	211.632	226.153	168.628	261.918	185.309	149.802	332.295	220.964	400.991	655.059	475.483	338.707	569.389	313.511	341.667	622.533	649.53
TRINITY_DN29877_c0_g1_i3^PSB1_RAT	5.50168e-08	9.94498e-07	119.42	120.497	105.428	106.689	105.385	176.807	93.637	100.775	100.087	220.446	195.185	263.71	178.257	171.687	273.729	191.24	184.809	149.759
TRINITY_DN75502_c0_g1_i1	5.64269e-08	1.0182e-06	10.374	6.404	6.722	9.144	8.844	13.92	10.589	12.724	8.535	27.086	27.054	30.193	22.615	19.157	29.042	13.336	19.582	11.299
TRINITY_DN5692_c1_g1_i7^FGFR4_RAT	5.90867e-08	1.06248e-06	0.805	0.389	1.046	0.577	1.056	1.347	0.888	1.332	1.373	3.447	3.693	1.112	3.654	4.775	6.493	2.588	2.37	1.818
TRINITY_DN34978_c0_g2_i9^CAP2_HUMAN	6.09081e-08	1.09332e-06	42.709	45.646	47.371	46.11	52.688	39.295	48.419	55.145	50.474	85.547	73.279	78.106	74.088	65.171	72.446	56.484	71.287	58.928
TRINITY_DN6614_c0_g2_i6^GELS1_LUMTE	6.19799e-08	1.1116e-06	153.06	141.026	147.133	148.209	181.857	183.982	172.736	185.88	171.138	305.531	270.035	263.01	215.873	214.94	321.38	197.54	257.448	307.279
TRINITY_DN5017_c3_g1_i1^AL7A1_HUMAN	6.3299e-08	1.13328e-06	29.346	34.061	29.175	43.596	31.849	55.41	34.118	32.841	35.714	64.974	55.045	56.595	53.976	65.737	91.48	61.582	60.326	60.277
TRINITY_DN12492_c0_g2_i1^NALD2_MOUSE	6.36704e-08	1.13894e-06	8.903	8.555	8.868	6.918	7.492	6.366	9.247	9.834	8.602	16.865	16.195	13.64	12.47	13.04	10.645	10.496	14.793	12.941
TRINITY_DN55397_c0_g1_i2	6.40519e-08	1.14478e-06	20.332	3.411	4.106	8.399	14.734	16.574	6.518	22.135	10.41	76.889	71.053	60.13	22.9	51.92	14.33	49.428	47.478	67.471
TRINITY_DN1492_c1_g1_i1^UB2V1_CHICK	6.48953e-08	1.15885e-06	64.106	63.219	61.808	54.834	51.864	62.694	52.009	55.952	51.218	125.507	114.282	143.228	101.362	80.215	109.845	73.048	83.937	67.432
TRINITY_DN2475_c0_g2_i5	6.50119e-08	1.15992e-06	1.795	1.956	1.224	1.136	1.379	1.816	1.88	1.229	1.102	9.285	6.532	3.657	1.95	3.001	2.87	4.497	2.785	3.753
TRINITY_DN87668_c0_g1_i1^FZ10A_XENLA	6.56198e-08	1.16976e-06	25.256	21.456	27.614	23.502	31.133	34.166	22.207	24.068	26.59	51.674	58.27	33.628	36.207	49.974	41.191	39.514	38.601	43.827
TRINITY_DN443_c0_g1_i9^STML2_HUMAN	6.67727e-08	1.18928e-06	28.347	26.822	26.186	24.582	29.137	31.901	24.323	29.913	25.053	50.762	37.102	45.267	44.293	41.68	54.398	39.339	40.773	30.251
TRINITY_DN21_c0_g1_i3	6.8225e-08	1.2141e-06	96.2	79.689	71.199	88.411	73.312	92.051	97.746	79.428	76.271	197.055	141.784	140.76	133.501	98.903	127.84	133.66	115.694	136.105
TRINITY_DN13669_c0_g1_i1^UBE2C_SPISO	6.85317e-08	1.2185e-06	23.608	26.007	24.227	19.898	21.752	34.845	21.234	24.143	20.974	54.824	31.881	60.397	43.22	46.148	72.002	40.105	45.81	28.492
TRINITY_DN12518_c1_g2_i2^HAP28_RAT	6.9403e-08	1.23187e-06	32.317	30.344	30.363	38.959	37.166	41.251	43.857	43.219	34.09	64.358	44.602	65.989	69.114	55.621	80.432	68.793	61.56	47.913
TRINITY_DN11847_c1_g2_i1	7.00431e-08	1.24217e-06	22.636	23.458	22.036	21.612	22.468	27.9	22.406	21.91	20.878	49.424	38.663	52.048	32.474	31.469	50.437	34.794	34.167	26.038
TRINITY_DN14609_c0_g1_i4^CACP_COLLI	7.0207e-08	1.244e-06	19.934	13.179	10.118	14.051	17.178	19.767	11.052	17.012	14.643	22.728	24.558	42.277	28.199	34.067	19.87	41.375	31.896	26.185
TRINITY_DN3504_c1_g1_i1^TLR6_HUMAN	7.10348e-08	1.25759e-06	10.883	7.461	5.108	8.613	5.926	11.565	5.469	15.811	9.579	56.518	31.746	26.402	13.454	32.571	25.949	17.513	13.736	20.838
TRINITY_DN14729_c0_g1_i4	7.15492e-08	1.26561e-06	0.879	0.556	0.523	1.425	0.752	2.465	0.652	0.92	1.769	8.385	5.95	3.769	2.59	5.264	3.622	2.433	2.113	3.871
TRINITY_DN45525_c1_g1_i1^TBA2_PATVU	7.45883e-08	1.31373e-06	214.343	197.451	147.026	134.409	135.918	219.176	139.648	125.837	105.935	435.657	303.611	425.847	272.261	308.828	351.598	276.548	236.227	249.025
TRINITY_DN549_c0_g2_i1^NMT2_HUMAN	7.52207e-08	1.32374e-06	37.462	34.682	36.349	37.189	40.648	47.996	34.1	44.054	38.005	61.824	53.485	58.874	67.873	66.763	86.83	57.017	57.037	46.564
TRINITY_DN24025_c0_g1_i2	7.63315e-08	1.341e-06	11.041	17.397	18.188	14.097	13.06	14.648	15.52	21.553	18.79	32.807	37.165	20.822	20.517	45.621	50.119	30.714	24.035	34.6
TRINITY_DN19563_c0_g1_i2	7.7046e-08	1.35161e-06	39.85	36.239	26.31	33.251	23.229	42.458	30.708	34.352	42.248	81.188	74.829	71.669	41.959	56.945	51.909	48.382	59.368	78.692
TRINITY_DN12296_c0_g1_i3^ATP5J_MOUSE	7.71495e-08	1.35192e-06	69.001	66.694	61.648	69.09	64.826	75.018	81.357	63.88	61.57	119.988	110.173	135.49	104.445	106.132	141.027	103.567	99.885	72.759
TRINITY_DN7152_c0_g1_i6	8.01602e-08	1.4011e-06	12.845	9.157	9.329	12.691	9.891	17.332	11.165	10.49	10.632	20.039	29.499	25.957	16.193	17.182	18.811	27.631	23.808	20.555
TRINITY_DN87695_c0_g2_i10^POL_SFV3L	8.52323e-08	1.48097e-06	4.97	4.495	6.172	6.928	9.838	7.135	6.829	10.734	9.124	14.355	17.891	10.505	24.191	53.234	9.681	15.517	27.235	27.524
TRINITY_DN21022_c0_g1_i7^PSB5_RAT	8.56582e-08	1.48712e-06	79.32	62.663	66.153	65.701	65.757	132.992	57.629	61.413	58.583	137.458	113.959	174.021	122.745	137.428	234.318	144.002	144.914	108.024
TRINITY_DN33190_c3_g3_i4^PRS6B_MANSE	8.60627e-08	1.49289e-06	62.024	48.742	46.555	69.658	69.964	59.292	69.295	63.083	51.894	117.335	87.716	103.252	113.368	99.881	103.088	99.506	100.625	80.832
TRINITY_DN54814_c1_g1_i1^TRET1_CULQU	8.71185e-08	1.5074e-06	5.053	3.503	3.591	4.982	5.792	5.927	3.467	2.852	5.925	8.634	8.737	7.126	6.156	15.389	10.412	11.63	9.569	12.491
TRINITY_DN26235_c0_g1_i1^MEP50_BOVIN	8.99074e-08	1.55175e-06	32.215	26.424	25.486	29.508	27.588	35.403	24.616	25.663	25.295	56.885	42.886	42.488	52.478	55.027	58.677	42.722	44.378	29.498
TRINITY_DN49619_c0_g2_i1^NHL1_CAEEL	9.05505e-08	1.56146e-06	7.191	6.247	4.78	6.434	4.171	4.321	6.622	7.338	7.471	36.455	28.074	12.05	9.022	14.219	12.149	9.934	11.396	14.593
TRINITY_DN25921_c0_g1_i4^DMTA2_MONAL	9.06213e-08	1.56146e-06	1.869	0.732	0.461	1.471	0.501	0.738	0.652	0.863	0.464	9.866	8.207	2.979	2.324	3.346	3.432	2.685	1.442	1.808
TRINITY_DN3709_c0_g1_i4	9.18763e-08	1.58044e-06	8.403	2.002	5.596	3.464	4.404	2.155	2.824	5.808	8.448	22.231	24.693	20.299	14.508	20.289	6.757	10.942	13.943	9.862
TRINITY_DN25188_c0_g1_i4^TIMP1_PIG	9.20387e-08	1.58093e-06	30.41	10.835	11.422	38.968	11.404	18.749	21.499	17.631	18.848	171.176	158.156	82.386	35.626	104.359	62.692	53.363	26.307	37.963
TRINITY_DN19765_c1_g1_i2	9.21348e-08	1.58093e-06	20.536	8.768	6.722	27.189	13.794	2.295	16.88	20.615	13.609	190.138	137.977	144.15	83.475	75.431	3.22	88.254	59.654	92.776
TRINITY_DN7500_c0_g1_i4^2ABD_MOUSE	9.33373e-08	1.60024e-06	10.985	9.537	14.206	12.021	13.069	13.82	9.521	13.258	10.487	20.608	18.712	21.166	17.631	18.592	24.223	29.386	15.879	26.175
TRINITY_DN4833_c1_g1_i7^ENDUB_DANRE	9.37229e-08	1.60551e-06	39.563	32.782	27.853	38.307	29.862	30.434	35.573	33.094	24.067	87.726	82.11	68.09	51.612	63.925	52.672	51.648	43.716	38.666
TRINITY_DN1657_c0_g1_i7^CP27A_HUMAN	9.42283e-08	1.61149e-06	8.736	7.961	7.733	7.579	8.996	10.308	8.048	8.07	8.254	11.287	10.443	13.718	12.558	12.522	12.498	12.822	13.558	13.459
TRINITY_DN9554_c24_g1_i1	9.86126e-08	1.68368e-06	502.574	552.444	532.682	545.421	524.947	542.606	570.955	613.77	626.647	910.991	723.595	912.792	793.992	768.077	949.133	710.53	790.515	677.308
TRINITY_DN24327_c0_g2_i7^MPPE1_CAEEL	9.90916e-08	1.68906e-06	42.58	38.046	42.618	35.281	38.706	43.775	35.214	35.609	34.206	66.419	56.304	68.701	59.481	53.493	64.249	54.052	54.174	45.743
TRINITY_DN24146_c0_g1_i2^ATPG_BOVIN	1.0055e-07	1.70968e-06	139.243	146.809	145.847	140.042	148.083	208.678	149.755	130.623	124.734	306.597	243.292	321.15	233.612	228.287	386.995	237.925	232.03	168.545
TRINITY_DN25188_c0_g1_i1^TIMP1_PIG	1.03798e-07	1.75672e-06	2.767	1.112	0.523	3.948	0.752	2.135	1.351	2.374	2.3	18.429	18.296	10.661	4.265	9.617	8.219	7.715	3.515	3.353
TRINITY_DN5654_c0_g1_i3^POMP_BOVIN	1.06956e-07	1.8052e-06	42.848	33.746	30.239	27.981	28.269	48.046	27.214	30.261	25.304	85.026	72.457	88.789	61.156	56.312	96.468	49.574	58.716	35.324
TRINITY_DN28262_c0_g1_i2	1.1032e-07	1.85445e-06	56.434	55.387	53.508	50.337	53.637	70.088	62.135	57.406	51.643	105.172	85.792	118.426	85.701	76.668	125.245	81.431	91.185	64.685
TRINITY_DN18515_c0_g1_i4^CADN_ACRMI	1.16012e-07	1.94216e-06	7.154	7.859	6.305	8.678	7.063	5.219	5.242	7.666	6.631	74.544	30.716	14.196	13.839	21.737	10.75	13.85	11.534	20.36
TRINITY_DN10060_c1_g1_i1^YMH9_YEAST	1.16556e-07	1.9481e-06	16.325	13.902	10.162	18.083	12.335	11.944	14.868	13.089	10.313	28.034	27.751	28.759	26.948	15.917	16.841	33.689	25.398	28.355
TRINITY_DN12781_c0_g1_i10^CNMT_THLFG	1.21985e-07	2.03226e-06	19.721	20.39	18.374	22.273	19.442	19.039	19.458	20.718	18.017	42.673	25.952	30.66	29.913	25.706	31.446	31.935	32.449	24.211
TRINITY_DN1314_c0_g1_i1^PDC6I_XENLA	1.27345e-07	2.11473e-06	47.957	55.99	50.918	56.762	58.802	52.546	47.314	52.264	56.93	82.491	74.777	72.214	66.721	83.456	66.685	75.422	69.203	84.761
TRINITY_DN23619_c0_g1_i8^PDP2_RAT	1.28356e-07	2.12981e-06	28.041	25.96	28.403	25.699	28.483	21.803	21.253	27.023	22.772	47.339	40.181	43.744	37.32	38.88	29.699	39.465	37.041	34.405
TRINITY_DN5310_c0_g1_i1^ORNT1_HUMAN	1.32698e-07	2.19654e-06	2.082	1.826	1.188	1.462	1.746	2.255	1.955	1.314	1.305	6.538	3.422	3.513	2.935	4.276	2.913	3.256	2.419	3.929
TRINITY_DN42327_c0_g1_i1^SOX14_CHICK	1.36128e-07	2.25151e-06	16.519	16.219	13.408	13.576	11.807	12.503	14.66	10.312	10.845	27.69	19.232	26.736	28.879	21.315	18.069	24.423	21.448	17.486
TRINITY_DN513807_c0_g1_i1^PRS6B_MACFA	1.36516e-07	2.25613e-06	77.442	66.759	79.126	80.552	82.013	56.817	77.777	74.896	71.834	116.885	118.713	141.716	114.078	114.436	95.165	143.488	130.112	100.283
TRINITY_DN52430_c0_g1_i4^SPF27_MOUSE	1.39014e-07	2.2919e-06	12.447	12.475	13.913	12.319	11.834	12.253	10.674	14.291	13.938	27.027	20.522	21.611	19.256	19.138	19.933	16.408	18.15	16.645
TRINITY_DN6671_c0_g1_i4^ACBP_CHICK	1.39603e-07	2.29794e-06	22.359	22.587	21.318	21.919	23.363	45.342	19.912	20.23	17.823	63.577	52.611	58.218	48.686	50.722	113.574	50.34	41.198	29.821
TRINITY_DN21819_c0_g2_i3^RSSA_NEMVE	1.42103e-07	2.33536e-06	1460.62	1530.23	1314.21	1672.08	1347.63	1544.65	1718	1324.94	1343.05	2586.12	2064.09	2789.18	2378.84	2018.85	2076.39	1998.02	2353.36	1723.08
TRINITY_DN6129_c0_g1_i6^PTHD3_MOUSE	1.44552e-07	2.37182e-06	0.953	1.881	0.763	1.639	1.056	0.798	1.389	1.483	1.488	20.608	12.097	2.69	3.556	4.516	2.966	3.092	2.864	2.766
TRINITY_DN32095_c0_g1_i4	1.45432e-07	2.38437e-06	5.136	2.493	1.818	4.861	2.551	5.867	4.808	4.842	4.668	10.411	18.723	15.452	4.698	9.876	5.55	12.27	14.299	14.759
TRINITY_DN25046_c0_g1_i9^ARP3_RAT	1.48937e-07	2.43989e-06	259.431	284.369	286.719	322.079	345.166	351.539	261.395	343.001	309.24	542.31	440.912	439.009	439.822	470.553	578.046	387.626	419.525	427.804
TRINITY_DN10554_c0_g1_i11^CAHZ_DANRE	1.50674e-07	2.46443e-06	175.761	161.861	151.691	156.03	255.796	146.463	87.658	210.257	207.471	359.301	367.133	425.525	256.266	278.922	222.233	377.818	354.38	553.968
TRINITY_DN19332_c0_g1_i5	1.51426e-07	2.47477e-06	7.774	8.054	1.614	5.158	2.551	1.237	3.996	7.779	7.481	29.787	35.168	21.288	17.946	16.233	5.126	24.772	17.962	17.896
TRINITY_DN22724_c0_g1_i2^OPRK_RAT	1.54669e-07	2.5178e-06	19.471	15.237	8.912	22.338	12.219	25.684	12.856	16.927	20.636	29.716	44.81	32.961	25.205	28.583	40.873	49.816	42.867	80.617
TRINITY_DN18388_c0_g1_i9^CP4B1_RAT	1.5695e-07	2.54889e-06	36.592	29.779	28.288	30.057	28.653	27.89	28.867	31.959	28.842	42.353	50.676	46.112	35.98	44.279	37.346	46.889	45.701	51.177
TRINITY_DN11653_c0_g1_i6^XYLA_HORVU	1.57974e-07	2.5635e-06	7.635	8.972	10.34	9.106	10.124	6.556	10.73	12.245	11.328	17.398	16.393	15.163	17.463	15.849	19.192	11.669	15.632	14.563
TRINITY_DN7232_c1_g2_i2^CAH2_TRIHK	1.58346e-07	2.56676e-06	21.563	11.734	10.074	16.854	14.322	70.308	7.377	21.44	19.089	80.288	67.829	93.614	49.612	53.685	131.346	82.032	65.253	139.125
TRINITY_DN59318_c0_g2_i3^LRFN5_MOUSE	1.61089e-07	2.60585e-06	3.609	6.136	5.525	5.14	6.445	9.3	5.592	4.438	3.528	8.539	12.149	7.348	12.046	17.94	13.261	9.517	14.407	14.427
TRINITY_DN68413_c0_g2_i1	1.62002e-07	2.61856e-06	14.9	10.612	9.249	18.427	9.676	9.988	10.154	16.74	14.547	39.818	27.762	28.903	17.168	22.58	19.722	25.024	20.51	26.204
TRINITY_DN6931_c3_g1_i5^MGLL_RAT	1.65607e-07	2.67475e-06	31.65	24.959	22.79	29.964	23.157	30.853	31.011	23.871	23.652	45.942	45.985	61.042	40.777	28.698	42.356	55.185	42.423	45.909
TRINITY_DN2909_c1_g1_i5^ACD11_PONAB	1.71591e-07	2.76274e-06	2.693	1.687	1.108	1.853	1.182	2.505	1.115	1.117	1.74	2.925	2.767	5.558	2.236	3.874	4.311	4.933	5.392	7.223
TRINITY_DN29594_c1_g1_i1	1.72787e-07	2.77983e-06	4.174	3.939	3.219	8.371	2.426	2.385	3.136	6.84	6.157	21.662	34.554	8.904	8.333	20.615	7.827	11.33	8.443	20.33
TRINITY_DN6968_c0_g1_i6^E2AK3_HUMAN	1.76314e-07	2.83435e-06	0.703	0.853	1.632	1.927	0.967	1.996	1.936	1.567	1.807	4.37	3.349	3.958	3.506	3.298	4.957	2.869	2.291	2.756
TRINITY_DN40250_c0_g1_i5^PHNX_BORPE	1.79615e-07	2.88068e-06	11.577	7.628	6.615	6.537	6.311	10.966	5.403	6.427	7.336	16.51	13.761	17.286	11.209	13.865	12.127	13.918	14.763	13.195
TRINITY_DN37827_c1_g1_i1^TMM69_MOUSE	1.83288e-07	2.93731e-06	6.645	6.247	6.775	7.579	5.765	7.594	4.336	4.917	4.572	12.235	10.87	14.118	9.731	10.547	10.92	9.081	9.44	10.898
TRINITY_DN29825_c0_g1_i16^PSD11_MOUSE	1.85403e-07	2.96429e-06	19.499	18.87	16.148	19.302	17.831	27.311	16.615	17.903	16.518	40.008	28.864	41.243	29.765	28.074	44.294	28.765	32.775	22.559
TRINITY_DN16739_c0_g2_i2^RT31_HUMAN	1.95059e-07	3.10664e-06	33.908	34.283	30.797	32.282	33.46	39.046	33.249	32.757	31.297	50.975	47.358	50.87	50.725	46.407	59.588	51.066	47.864	37.142
TRINITY_DN17621_c0_g1_i1^RERG_BOVIN	1.97295e-07	3.13982e-06	3.359	2.419	2.873	3.082	2.13	3.303	2.957	3.209	3.634	19.637	11.546	5.147	5.732	6.501	3.982	6.387	7.09	6.558
TRINITY_DN909_c0_g1_i4^TYBB_CYPCA	1.99906e-07	3.17647e-06	14.067	11.836	11.865	10.736	8.602	8.452	9.635	9.608	8.921	40.695	37.217	29.092	18.576	21.679	24.7	15.061	13.894	12.198
TRINITY_DN6465_c0_g1_i5^RFA2_RAT	2.04462e-07	3.24387e-06	15.705	19.538	17.576	17.068	18.046	16.844	15.982	16.58	15.098	24.86	24.069	35.751	33.469	22.168	28.915	29.822	32.005	18.444
TRINITY_DN5921_c0_g1_i4	2.05558e-07	3.25876e-06	10.347	9.565	8.832	12.179	11.637	12.124	14.112	17.471	17.717	17.197	26.316	21.111	20.852	27.585	17.338	26.449	22.821	22.529
TRINITY_DN4070_c1_g1_i3	2.06935e-07	3.27705e-06	7.746	10.538	7.99	7.365	8.719	3.093	5.866	12.573	6.302	46.439	30.695	19.665	12.519	24.086	14.405	13.937	16.777	17.75
TRINITY_DN20985_c0_g1_i3^PSB2_HUMAN	2.1418e-07	3.38503e-06	23.664	15.497	13.993	16.919	16.56	18.021	17.286	11.382	15.629	42.163	30.747	42.155	30.76	31.958	30.472	22.999	27.432	19.255
TRINITY_DN602_c0_g1_i6	2.14629e-07	3.38953e-06	17.01	12.123	10.526	5.745	11.207	4.45	6.546	14.506	13.029	41.903	54.483	26.624	17.453	46.934	10.687	29.454	25.517	36.057
TRINITY_DN3105_c1_g2_i1^ESTD_BOVIN	2.25982e-07	3.56337e-06	11.087	13.281	11.067	14.786	16.005	27.161	15.047	17.434	12.527	34.157	24.693	29.059	38.334	29.292	54.081	27.457	28.301	21.845
TRINITY_DN5513_c1_g1_i2	2.28266e-07	3.59663e-06	5.645	6.117	4.079	2.933	3.142	4.52	0.756	3.734	3.451	14.615	12.44	16.041	9.948	7.268	14.076	9.857	7.722	6.832
TRINITY_DN5804_c1_g1_i1^ARC1A_HUMAN	2.30125e-07	3.62315e-06	166.747	147.282	151.833	151.458	150.321	156.062	172.047	200.518	175.324	352.195	277.753	280.252	224.55	233.042	286.555	194.099	250.457	201.65
TRINITY_DN25437_c0_g1_i1^UCHL3_PIG	2.37499e-07	3.72786e-06	39.054	43.413	51.743	46.957	43.119	37.229	38.7	55.924	50	82.159	63.626	82.842	75.349	72.42	70.731	56.416	65.056	57.462
TRINITY_DN35578_c0_g2_i10^CDC45_HUMAN	2.39515e-07	3.75213e-06	4.544	5.783	4.842	5.447	4.413	4.331	4.137	3.575	3.634	8.077	7.104	7.159	9.426	7.249	8.219	6.019	8.641	6.373
TRINITY_DN33261_c1_g2_i1^CLYBL_HUMAN	2.39591e-07	3.75213e-06	13.539	12.633	11.457	10.987	11.87	11.555	13.829	14.534	13.116	24.28	19.014	23.345	17.956	20.135	18.376	17.281	19.908	14.925
TRINITY_DN41358_c0_g1_i6	2.41355e-07	3.77533e-06	8.07	7.322	7.99	9.283	6.391	6.227	9.077	12.423	12.063	50.134	31.163	26.813	14.223	17.441	14.924	13.423	14.052	19.275
TRINITY_DN15143_c0_g1_i11^SDA1_HUMAN	2.41487e-07	3.77533e-06	26.283	22.828	22.418	22.99	24.437	26.473	22.481	28.75	23.613	34.074	32.422	35.974	39.979	38.315	47.863	38.07	38.028	27.798
TRINITY_DN9814_c1_g1_i2^TENR_MOUSE	2.41621e-07	3.77533e-06	49.539	14.014	15.421	74.481	56.206	169.493	5.507	39.297	36.101	703.537	512.37	374.622	167.314	593.992	880.277	144.428	138.16	194.085
TRINITY_DN1159_c0_g1_i7	2.44753e-07	3.82137e-06	3.887	6.441	4.824	3.827	3.625	4.361	3.901	3.978	4.978	8.776	12.544	7.804	4.994	9.08	8.939	8.093	5.955	12.315
TRINITY_DN19916_c0_g1_i6^PRRT1_MOUSE	2.46526e-07	3.84614e-06	11.189	8.851	8.256	10.503	7.877	8.891	6.924	9.918	10.835	17.529	23.695	20.355	10.815	19.359	11.036	19.442	19.355	14.749
TRINITY_DN29953_c0_g1_i4^HMCN2_MOUSE	2.50744e-07	3.89427e-06	5.821	4.059	3.396	2.523	1.772	2.884	3.391	3.491	3.315	56.222	29.28	24.901	14.479	11.544	1.493	11.853	7.772	7.634
TRINITY_DN21086_c1_g1_i5^SODC_BOSMU	2.55248e-07	3.95528e-06	22.424	21.095	18.826	17.207	22.173	50.371	17.276	25.954	23.652	48.938	45.632	58.629	38.64	46.561	108.426	51.638	59.378	47.766
TRINITY_DN5736_c0_g1_i2^CDC23_BOVIN	2.62672e-07	4.06422e-06	82.707	62.385	61.524	71.297	70.528	81.673	71.675	86.062	77.479	128.551	89.453	120.65	120.145	93.485	150.136	113.24	111.715	98.494
TRINITY_DN293204_c0_g1_i1^TBB_HALDI	2.64276e-07	4.08598e-06	63.625	64.275	58.864	94.491	102.243	104.574	69.078	83.791	86.449	156.917	129.635	148.686	132.89	154.764	168.819	134.94	111.063	135.469
TRINITY_DN14534_c0_g2_i1^GSTO1_HUMAN	2.65896e-07	4.10795e-06	132.052	103.591	82.478	76.604	81.529	197.103	69.2	85.715	97.767	173.782	190.265	281.819	118.175	189.521	268.539	262.068	288.268	337.774
TRINITY_DN15717_c0_g1_i4^CTHR1_RAT	2.77426e-07	4.27008e-06	0.379	0.426	1.002	1.192	1.942	0.469	0.973	3.744	4.282	97.473	37.186	16.453	8.49	20.615	1.112	9.44	3.338	7.399
TRINITY_DN102055_c0_g1_i1^HM13_HUMAN	2.84827e-07	4.3742e-06	72.379	67.306	59.573	59.686	52.84	66.636	58.527	53.418	48.531	133.206	96.495	112.601	105.853	96.477	104.846	82.691	80.026	64.499
TRINITY_DN6722_c0_g2_i1	3.01521e-07	4.61341e-06	35.112	11.826	8.673	12.663	18.27	23.459	21.47	17.481	17.311	94.584	90.233	83.442	58.309	32.715	15.485	55.98	42.028	48.353
TRINITY_DN16389_c0_g1_i8^TNKS1_CAEEL	3.0316e-07	4.62818e-06	6.46	7.767	9.382	8.38	11.27	9.21	6.291	12.508	10.468	13.371	13.688	11.906	16.459	20.001	16.099	14.383	15.553	18.991
TRINITY_DN7175_c0_g1_i7^C1TC_MOUSE	3.03904e-07	4.63612e-06	12.475	11.826	13.098	10.932	14.349	16.325	12.695	11.813	12.372	18.192	19.212	19.154	16.321	23.884	25.557	17.058	19.621	21.738
TRINITY_DN37363_c0_g1_i8^DX39B_RAT	3.15153e-07	4.79354e-06	185.543	177.719	182.825	185.361	191.319	184.75	157.878	195.676	180.079	280.647	208.146	278.384	251.991	251.625	332.205	251.484	252.699	233.23
TRINITY_DN3442_c2_g1_i5	3.17243e-07	4.82176e-06	24.571	15.154	10.987	24.033	18.082	31.841	11.297	31.396	15.146	66.514	103.693	203.524	58.891	48.632	25.928	100.931	35.717	33.711
TRINITY_DN16023_c0_g1_i13^BIEA_MOUSE	3.18926e-07	4.84378e-06	73.222	49.835	49.836	42.05	40.138	29.696	44.055	48.145	41.359	145.523	118.942	145.351	82.441	86.045	46.37	85.337	81.389	81.966
TRINITY_DN97123_c0_g1_i4^SPY2_CHLAE	3.22909e-07	4.89705e-06	4.997	3.54	4.053	5.885	5.129	6.237	4.213	8.614	7.645	43.229	26.295	10.405	8.155	16.108	10.528	13.317	8.976	13.635
TRINITY_DN1091_c0_g1_i1^DDX4_PELLE	3.23528e-07	4.90284e-06	60.145	50.373	50.581	51.073	49.519	46.37	38.511	48.511	44.162	76.806	71.968	70.002	69.331	84.386	70.794	62.89	63.199	63.395
TRINITY_DN12089_c2_g1_i4^TRPA1_RAT	3.24015e-07	4.90661e-06	1.471	1.539	1.108	2.058	1.191	1.946	2.465	1.895	1.537	6.099	5.918	2.657	2.521	4.382	2.574	2.956	3.338	5.513
TRINITY_DN55397_c0_g1_i1	3.27778e-07	4.95996e-06	33.02	10.668	4.842	15.047	23.113	22.591	8.397	31.208	15.417	113.604	85.927	72.87	36.837	62.429	17.773	84.532	52.564	92.874
TRINITY_DN96483_c0_g1_i3^Y381_RICFE	3.32483e-07	5.02378e-06	10.791	8.582	6.42	14.023	10.393	15.347	14.263	16.43	18.829	20.43	32.193	32.327	16.153	20.528	36.255	30.18	28.588	54.432
TRINITY_DN7057_c1_g1_i4^ATP5H_MOUSE	3.38493e-07	5.10224e-06	158.094	167.107	151.478	166.459	163.712	222.02	179.197	152.645	147.999	297.951	261.1	299.973	245.047	239.994	354.935	247.191	236.751	191.876
TRINITY_DN3655_c1_g1_i4^NOP56_HUMAN	3.47347e-07	5.2254e-06	21.665	16.859	18.374	21.388	22.289	28.848	18.325	24.274	20.211	35.792	24.787	39.364	41.368	37.576	47.27	35.879	32.429	27.895
TRINITY_DN15812_c0_g1_i1^CASP3_MESAU	3.53477e-07	5.31376e-06	131.016	118.801	110.731	111.131	105.743	125.169	98.719	103.28	91.436	240.616	191.753	201.179	169.659	183.653	186.465	138.439	138.555	131.98
TRINITY_DN35841_c0_g1_i1^CML19_ARATH	3.54448e-07	5.32446e-06	14.511	13.838	11.43	12.468	12.201	17.672	10.107	16.364	19.93	89.657	38.871	32.405	22.043	29.206	23.778	28.959	23.956	29.068
TRINITY_DN57974_c0_g2_i5^OPA3_DANRE	3.63385e-07	5.4389e-06	14.391	13.207	14.898	10.959	12.183	16.215	11.174	15.951	12.237	29.846	24.08	29.915	18.566	19.244	21.617	20.479	21.784	18.356
TRINITY_DN24609_c1_g1_i14^ASNA_NEMVE	3.64166e-07	5.44665e-06	7.431	6.821	7.715	6.537	8.602	9.819	7.972	6.653	5.906	15.077	12.243	13.451	8.786	11.247	16.12	14.974	14.477	11.485
TRINITY_DN62285_c0_g1_i4^MUSK_HUMAN	3.66642e-07	5.4797e-06	20.906	12.864	15.98	19.358	14.269	68.482	15.236	14.197	13.725	236.577	93.812	64.41	52.232	88.126	116.327	42.489	50.145	57.511
TRINITY_DN38972_c0_g1_i9^HCDH_MOUSE	3.77196e-07	5.62115e-06	31.188	32.383	30.922	27.878	39.207	49.503	27.025	28.196	26.986	57.442	49.387	78.606	49.75	54.039	83.864	71.613	54.263	38.764
TRINITY_DN47229_c0_g2_i2^RABEK_HUMAN	3.78238e-07	5.62979e-06	8.773	7.878	7.192	8.874	9.184	13.79	9.049	8.36	7.017	16.332	16.05	17.42	14.912	15.763	22.444	17.193	14.773	10.175
TRINITY_DN33356_c0_g1_i12^GDPD1_HUMAN	3.78322e-07	5.62979e-06	7.033	4.263	3.804	3.175	3.715	4.969	3.212	3.988	4.34	7.189	7.5	10.272	5.87	7.469	7.276	7.376	8.483	9.715
TRINITY_DN14086_c0_g1_i3^PREP_HUMAN	3.84253e-07	5.70733e-06	14.585	15.079	14.676	15.001	14.018	13.67	12.979	13.85	14.295	20.122	22.291	19.843	18.31	27.537	26.521	24.84	21.498	16.684
TRINITY_DN16379_c0_g1_i1^FBRL_DROME	3.86934e-07	5.74137e-06	73.536	52.542	60.141	50.859	60.547	39.505	48.316	63.956	51.865	104.082	73.851	117.648	113.9	102.124	79.342	95.94	97.357	60.365
TRINITY_DN3297_c0_g3_i1^HSP97_MESFR	3.90638e-07	5.78801e-06	61.95	50.456	53.463	63.271	61.836	57.545	46.559	66.01	63.019	95.567	73.581	76.805	105.085	105.739	88.757	99.254	82.584	67.539
TRINITY_DN150129_c0_g1_i2	3.97904e-07	5.88299e-06	13.308	3.355	4.212	7.905	3.079	4.889	4.081	4.57	5.906	58.129	62.409	16.775	9.406	25.131	8.505	13.695	10.201	37.484
TRINITY_DN39414_c0_g1_i6^TTC1_BOVIN	4.01964e-07	5.93451e-06	9.403	8.045	7.254	7.952	7.322	9.16	7.925	8.914	7.355	14.426	12.482	16.286	13.208	11.17	14.595	10.603	12.235	9.041
TRINITY_DN3967_c0_g1_i5^IF2P_HUMAN	4.03627e-07	5.95479e-06	18.879	14.922	12.769	14.041	12.648	14.349	14.783	16.101	14.131	29.491	22.561	23.534	25.963	22.427	22.56	17.29	21.527	18.473
TRINITY_DN10553_c0_g1_i2^IMP4_PONAB	4.0536e-07	5.97186e-06	4.479	4.847	5.294	4.367	4.905	4.211	4.695	5.996	5.239	8.231	6.002	8.871	8.815	8.006	7.425	7.346	7.456	5.542
TRINITY_DN4070_c0_g3_i2	4.05486e-07	5.97186e-06	3.507	2.614	1.915	2.421	3.088	9.02	2.494	4.11	3.518	8.326	8.675	10.072	6.826	8.562	10.803	7.676	8.285	10.585
TRINITY_DN53866_c2_g1_i7^DHRS4_BOVIN	4.05652e-07	5.97186e-06	21.359	25.451	24.457	25.755	28.421	36.86	27.384	31.096	28.078	49.649	37.622	51.848	36.276	35.045	55.14	43.982	55.823	48.753
TRINITY_DN3104_c0_g1_i7^BLVRB_MOUSE	4.1875e-07	6.15589e-06	2.915	5.672	5.117	3.613	4.431	7.983	4.118	5.189	4.485	12.258	11.098	8.471	11.327	6.587	19.711	8.577	9.5	8.924
TRINITY_DN2131_c0_g1_i1	4.19825e-07	6.1673e-06	65.568	3.819	3.724	18.371	8.423	78.78	4.449	14.459	2.88	1023.51	568.736	380.936	87.031	159.462	156.353	174.386	86.998	131.198
TRINITY_DN15867_c0_g2_i1	4.26487e-07	6.25625e-06	18.87	14.635	13.089	13.036	14.098	23.539	12.922	14.778	15.726	24.066	32.13	25.124	19.936	23.271	25.78	31.566	24.026	29.938
TRINITY_DN33383_c0_g1_i1	4.28485e-07	6.27594e-06	30.716	26.35	30.23	25.224	21.26	19.318	28.196	38.771	35.927	81.354	71.542	43.489	46.441	54.471	34.19	48.236	46.382	52.986
TRINITY_DN4464_c1_g1_i12^AB17C_DANRE	4.28742e-07	6.27594e-06	27.43	28.129	29.113	32.962	30.721	35.493	22.368	24.03	27.856	65.614	45.496	49.592	39.26	43.185	43.415	44.176	36.932	42.078
TRINITY_DN2685_c0_g1_i5	4.31502e-07	6.31187e-06	129.47	8.573	6.207	21.174	179.422	843.585	5.167	32.212	2.938	20126.4	11615.8	7617.66	1721.36	3673.08	3946.58	3538.17	1096.95	827.82
TRINITY_DN5809_c0_g1_i16^S7A6O_XENTR	4.34252e-07	6.34309e-06	26.505	23.115	20.502	21.509	22.459	16.145	22.434	23.899	21.661	41.962	37.695	35.707	36.118	35.4	27.644	29.56	32.034	28.13
TRINITY_DN56743_c0_g2_i4^ANR49_MOUSE	4.55455e-07	6.6387e-06	7.802	5.672	4.966	4.87	8.128	11.735	3.977	8.07	6.06	8.314	11.91	18.176	15.168	10.796	16.322	18.482	17.982	14.524
TRINITY_DN14779_c0_g1_i1^HSP7C_RAT	4.59187e-07	6.68836e-06	13.28	16.025	12.486	13.967	12.801	18.41	12.657	15.839	14.083	28.567	21.438	21.233	17.424	21.219	24.001	21.012	18.417	24.865
TRINITY_DN3942_c4_g1_i1^CAPSL_MOUSE	4.61591e-07	6.71864e-06	172.272	189.453	187.037	183.843	207.655	183.732	194.547	198.416	187.696	294.552	233.869	311.112	307.907	267.877	313.479	250.922	274.68	203.194
TRINITY_DN25682_c0_g3_i4^NDUB8_MOUSE	4.6224e-07	6.72041e-06	118.735	128.847	125.575	130.908	129.169	137.063	130.995	127.226	118.191	195.172	169.4	221.2	187.782	163.7	166.764	172.728	178.084	147.355
TRINITY_DN14150_c0_g1_i1^ECH1_RAT	4.62737e-07	6.72041e-06	20.073	17.749	17.718	24.079	17.742	15.786	21.971	19.733	16.557	38.066	28.157	34.862	31.233	27.259	23.1	29.841	33.407	24.123
TRINITY_DN3465_c0_g1_i6^GBP2_HUMAN	4.63016e-07	6.72041e-06	4.849	3.179	3.476	6.034	3.545	4.131	5.639	6.662	7.153	9.842	7.385	6.959	10.903	13.682	7.382	12.987	13.262	16.137
TRINITY_DN1325_c0_g1_i10^PCNA_MACFA	4.66394e-07	6.75519e-06	16.788	21.271	21.016	21.295	25.592	22.302	20.904	23.599	23.004	30.332	27.19	35.162	46.155	32.456	51.496	39.029	41.119	25.843
TRINITY_DN2529_c0_g1_i4^PWP1_BOVIN	4.7591e-07	6.88334e-06	10.652	10.047	8.974	11.034	10.965	12.842	9.304	10.472	9.134	16.735	13.751	19.299	18.99	17.058	20.94	14.896	15.889	11.025
TRINITY_DN44167_c0_g1_i1^PSMG1_NEMVE	4.801e-07	6.93908e-06	13.697	11.919	10.42	9.702	8.674	14.728	9.521	12.311	9.521	21.52	18.338	24.812	16.134	15.926	22.433	14.586	17.745	17.173
TRINITY_DN21426_c0_g1_i8^MSRB1_PONAB	4.8422e-07	6.99373e-06	34.973	22.985	20.804	19.47	17.643	45.941	17.739	24.678	20.626	67.568	55.295	66.467	37.744	43.761	89.372	42.78	46.659	41.413
TRINITY_DN20608_c0_g1_i9^CHST3_CHICK	4.87137e-07	7.03093e-06	0.953	1.446	1.516	1.266	1.307	0.898	1.436	2.346	1.691	5.614	2.954	2.946	3.014	4.008	2.828	2.268	2.202	2.531
TRINITY_DN28621_c0_g1_i9^ODBA_MACFA	4.99295e-07	7.20137e-06	19.943	21.289	19.855	16.407	17.026	13.81	12.998	19.714	17.727	36.514	27.918	40.754	25.717	28.515	18.027	34.474	29.674	30.241
TRINITY_DN37128_c0_g2_i4^PFD3_PONAB	5.11839e-07	7.35144e-06	93.146	90.505	86.992	76.53	84.788	88.708	81.064	72.241	68.268	177.039	143.437	154.2	126.705	144.111	175.661	105.331	115.092	92.248
TRINITY_DN12382_c0_g1_i1^ACPM_MOUSE	5.26241e-07	7.5373e-06	36.12	34.413	31.853	31.128	38.178	52.925	38.841	36.097	32.621	69.807	63.626	85.988	73.753	58.699	105.227	52.84	63.456	38.53
TRINITY_DN12479_c0_g1_i1^LYAR_MOUSE	5.27741e-07	7.55233e-06	12.734	9.101	8.894	11.025	10.813	9.729	10.098	13.333	11.985	22.219	12.596	19.11	24.653	19.004	22.454	17	18.318	12.55
TRINITY_DN10928_c1_g1_i1^TOLL8_DROME	5.28022e-07	7.55233e-06	5.969	5.255	5.303	5.801	6.105	7.554	5.743	6.127	5.5	9.155	9.663	8.404	10.47	6.779	10.02	8.994	8.216	9.119
TRINITY_DN42834_c0_g2_i1^LGUL_RAT	5.44354e-07	7.76439e-06	8.357	6.673	5.649	4.181	4.1	3.602	4.808	7.497	5.674	12.424	11.899	15.797	7.712	10.825	8.982	10.196	14.951	9.364
TRINITY_DN6146_c0_g1_i17^AOSL_PLEHO	5.45203e-07	7.77112e-06	1.62	0.63	2.323	1.583	3.258	3.023	1.823	2.074	0	17.008	4.982	5.514	9.377	19.435	7.88	8.102	6.745	9.344
TRINITY_DN7817_c0_g1_i5^SUCB2_PIG	5.46924e-07	7.79027e-06	26.542	24.246	22.852	26.724	26.192	46.739	30.444	28.787	25.517	47.742	43.884	49.536	51.316	49.945	91.395	47.858	48.703	40.484
TRINITY_DN6923_c1_g1_i1^TIM23_RAT	5.47775e-07	7.79701e-06	13.669	15.015	12.69	15.485	9.721	10.248	13.366	13.84	11.956	25.215	20.605	22.656	17.473	19.598	18.535	17.387	24.44	17.017
TRINITY_DN5670_c0_g1_i6^KCC4_RAT	5.48452e-07	7.80126e-06	21.128	20.881	24.271	21.006	24.616	37.968	16.256	23.533	25.71	55.085	52.497	47.29	25.461	36.455	45.554	57.773	35.54	75.642
TRINITY_DN4443_c0_g1_i2^NDKB_BOVIN	5.58467e-07	7.93824e-06	45.162	44.525	46.875	44.303	39.019	45.132	36.499	34.699	32.312	91.113	69.638	85.954	66.248	60.694	77.615	55.806	56.524	43.866
TRINITY_DN6864_c1_g1_i5^TBG1_BOVIN	5.5965e-07	7.94957e-06	13.512	10.399	10.881	10.512	10.688	13.351	10.409	10.246	11.222	21.555	20.169	20.822	15.415	18.774	11.905	16.767	15.425	17.486
TRINITY_DN13222_c0_g1_i10^IF2A_XENTR	5.60111e-07	7.95065e-06	16.714	15.07	17.523	12.654	12.988	11.884	11.987	12.292	11.966	35.341	25.869	39.331	27.441	24.575	21.554	22.679	21.132	12.902
TRINITY_DN1463_c0_g1_i9	5.61817e-07	7.96938e-06	71.648	30.604	16.769	29.284	32.744	17.273	31.596	18.091	13.967	228.843	212.358	183.726	109.537	98.903	35.831	90.27	47.893	45.069
TRINITY_DN29697_c0_g1_i6	5.67287e-07	8.03041e-06	10.957	10.251	10.233	8.054	8.137	5.807	20.998	10.612	8.457	22.313	12.035	17.698	29.371	33.482	19.986	30.084	23.719	22.168
TRINITY_DN24112_c0_g1_i8^CPSF5_XENLA	5.80593e-07	8.19065e-06	20.443	17.536	18.471	19.703	20.105	29.386	18.117	21.178	19.64	37.236	29.686	37.385	35.852	34.268	47.217	32.7	32.913	22.07
TRINITY_DN46851_c0_g1_i1^SYNC_BOVIN	5.83222e-07	8.22211e-06	79.413	90.56	121.461	103.607	125.203	83.908	79.818	116.37	106.089	145.049	121.126	170.419	155.032	163.844	145.465	198.528	170.056	143.709
TRINITY_DN2909_c1_g1_i3^ACD11_PONAB	5.90403e-07	8.31767e-06	3.674	3.049	1.33	2.952	1.549	4.141	1.313	2.214	2.465	4.027	5.575	8.415	3.989	5.887	4.989	7.463	9.164	16.147
TRINITY_DN70024_c0_g1_i4^EFTS_NEMVE	5.91347e-07	8.32528e-06	23.543	25.321	23.26	29.126	23.426	37.609	32.966	29.707	21.748	44.236	49.511	51.126	55.778	49.84	76.524	44.495	51.804	30.29
TRINITY_DN18080_c0_g2_i8^MTPN_DANRE	5.91926e-07	8.32774e-06	42.996	48	43.115	39.052	38.84	51.758	44.953	40.995	36.729	85.393	71.698	89.256	70.71	57.923	95.314	57.23	61.412	46.388
TRINITY_DN10622_c0_g1_i11^EF1D_XENLA	5.94384e-07	8.34525e-06	49.549	51.216	49.659	41.705	41.517	66.825	56.401	44.016	38.247	126.775	87.81	114.88	93.748	94.742	166.489	74.598	73.756	49.056
TRINITY_DN3330_c0_g2_i2^NTF2_YEAST	6.09666e-07	8.54817e-06	65.522	72.413	60.433	57.628	59.196	69.45	54.947	66.085	58.303	119.112	100.365	125.774	99.559	82.133	124.769	84.058	88.815	65.878
TRINITY_DN20270_c1_g1_i7^SC61B_PONAB	6.19575e-07	8.67531e-06	383.525	388.35	373.738	409.159	343.654	334.686	561.5	457.062	445.737	805.381	619.142	905.399	676.615	582.649	482.097	569.193	752.615	569.626
TRINITY_DN13636_c0_g1_i3^GMPBB_XENLA	6.2491e-07	8.74408e-06	7.542	9.018	10.038	9.172	9.587	8.462	9.077	8.492	8.796	14.627	13.044	13.885	12.371	14.785	16.745	12.105	12.65	9.872
TRINITY_DN36085_c0_g2_i9^SRR55_DROME	6.28886e-07	8.78779e-06	39.202	47.157	46.821	42.246	57.065	56.578	41.382	52.808	54.775	83.581	59.32	84.92	61.658	75.373	85.993	68.366	73.756	72.162
TRINITY_DN40971_c0_g1_i3^Y1388_SYNY3	6.33655e-07	8.84843e-06	35.223	39.798	37.023	42.05	33.675	45.142	36.045	32.513	25.662	67.651	58.644	87.533	73.005	51.786	93.566	66.331	65.727	33.506
TRINITY_DN2781_c0_g1_i7^ECI2_HUMAN	6.36515e-07	8.87984e-06	46.476	41.207	40.853	44.657	49.43	32.619	37.84	45.114	40.228	58.721	59.975	91.246	84.903	77.262	42.621	120.702	76.432	64.763
TRINITY_DN33798_c0_g1_i5^GLOD4_MOUSE	6.3841e-07	8.89676e-06	22.109	22.438	18.232	22.152	20.257	28.838	22.5	18.288	18.732	62.404	42.709	51.115	32.898	31.344	38.776	33.04	31.047	25.804
TRINITY_DN58_c0_g2_i1	6.48841e-07	9.03602e-06	11.411	14.106	16.299	10.503	8.925	7.105	12.582	19.545	10.448	33.743	35.698	24.412	20.802	33.319	40.693	16.748	18.752	20.252
TRINITY_DN33852_c0_g1_i2^RT35_BOVIN	6.52078e-07	9.07497e-06	36.018	34.144	29.583	32.832	32.18	34.126	35.422	35.084	30.553	49.187	46.911	53.527	48.824	46.762	55.892	47.51	45.415	36.106
TRINITY_DN21533_c0_g1_i11^SEC13_BOVIN	6.63686e-07	9.20546e-06	30.771	31.716	32.961	36.789	29.522	33.338	37.595	29.529	25.701	47.991	39.432	59.808	55.827	53.435	59.059	46.773	54.253	33.173
TRINITY_DN16969_c0_g1_i6^CALM_PARTE	6.66908e-07	9.24393e-06	11.725	8.49	6.802	7.691	6.194	4.84	8.794	6.183	5.712	17.185	20.949	23.134	18.103	13.299	8.399	10.584	15.267	16.157
TRINITY_DN7500_c0_g1_i2^2ABA_RAT	6.85981e-07	9.48918e-06	72.805	59.771	60.664	55.756	57.37	93.767	51.499	58.007	52.339	103.774	105.357	112.712	90.951	90.245	139.894	105.38	89.062	81.106
TRINITY_DN19765_c0_g1_i4^DIRA2_MACFA	6.88892e-07	9.52306e-06	5.331	4.81	3.68	3.669	3.572	6.167	4.95	4.598	7.027	27.276	17.225	10.405	7.486	12.033	6.577	8.829	7.357	13.058
TRINITY_DN39754_c0_g1_i6	6.95497e-07	9.60792e-06	5.034	5.691	6.952	6.797	9.121	8.172	4.827	10.387	10.419	19.033	13.2	13.107	11.662	14.334	16.671	14.964	9.826	14.837
TRINITY_DN2815_c0_g1_i6^ARC3A_XENLA	7.01437e-07	9.67701e-06	23.349	20.603	23.517	21.593	24.983	25.734	22.028	25.091	19.766	57.418	40.941	43.411	35.705	40.127	48.711	27.321	32.962	24.191
TRINITY_DN17965_c0_g1_i2^SPART_BOVIN	7.05986e-07	9.73326e-06	3.082	2.085	1.738	4.339	3.419	2.594	1.908	3.265	5.219	11.228	6.647	6.503	6.52	10.173	5.614	3.809	7.396	6.861
TRINITY_DN18451_c0_g1_i8^MICU3_MOUSE	7.06486e-07	9.73365e-06	11.022	13.402	10.464	10.848	11.861	16.175	11.647	12.104	10.7	19.767	18.005	21.811	17.119	17.796	25.134	17.416	21.438	14.221
TRINITY_DN34049_c0_g1_i1^SPD2A_DANRE	7.07204e-07	9.73704e-06	45.097	26.609	18.454	55.309	36.074	48.974	19.6	36.388	36.516	34.453	89.641	83.598	83.633	97.541	53.932	157.774	96.873	148.186
TRINITY_DN3501_c2_g1_i1^SOX3_DANRE	7.13325e-07	9.80168e-06	69.982	52.764	44.791	57.162	60.565	78.49	65.79	63.74	62.807	113.486	98.378	94.003	82.648	79.285	97.591	103.461	86.257	88.642
TRINITY_DN9230_c0_g2_i1^BABA2_BRAFL	7.15732e-07	9.82167e-06	34.612	28.389	30.265	22.161	34.132	17.981	31.492	38.518	36.314	70.754	66.726	55.35	59.078	61.029	41.636	43.575	55.556	42.615
TRINITY_DN5959_c0_g1_i6^TIKI1_NEMVE	7.20742e-07	9.88385e-06	0	0	0.408	0.615	0.832	2.265	2.73	0.873	0.928	13.62	2.954	8.438	17.532	11.314	14.924	8.306	13.331	6.275
TRINITY_DN7706_c1_g1_i1^SIR1_HUMAN	7.27181e-07	9.96552e-06	29.448	26.971	27.135	24.61	25.467	20.556	24.531	27.821	24.261	48.204	41.679	41.821	37.655	38.449	31.902	34.464	33.654	30.28
TRINITY_DN15164_c0_g1_i1^ARC2B_XENLA	7.31657e-07	1.00202e-05	46.337	43.264	48.063	44.331	45.044	54.861	42.062	49.74	45.795	92.073	77.512	78.061	67.292	66.293	86.713	55.777	59.062	54.794
TRINITY_DN13534_c0_g1_i1^NCB5R_LACBS	7.35666e-07	1.00684e-05	2.665	1.789	1.437	4.041	2.041	2.335	1.096	11.372	4.011	22.479	13.886	8.904	12.105	23.568	9.363	8.558	8.68	14.915
TRINITY_DN4460_c3_g1_i3^MGN_SALSA	7.45264e-07	1.0193e-05	160.741	139.45	143.719	124.111	133.967	151.602	130.598	123.754	119.766	275.709	217.715	315.603	215.695	190.02	268.698	194.157	191.326	138.597
TRINITY_DN27135_c0_g1_i8^CNFN_XENTR	7.56167e-07	1.0334e-05	112.84	71.783	58.651	99.212	100.292	69.999	125.961	104.172	94.423	238.472	183.317	212.996	180.129	146.048	92.221	172.35	169.522	159.592
TRINITY_DN3591_c2_g1_i5^MBL_DROME	7.56574e-07	1.0334e-05	18.046	11.882	16.015	11.974	23.381	22.641	6.036	30.223	20.945	68.35	55.253	34.506	23.146	48.852	35.503	52.947	34.226	68.175
TRINITY_DN22519_c0_g1_i1^RX2_DANRE	7.6132e-07	1.03851e-05	51.436	29.909	22.027	46.063	24.903	37.968	27.129	48.483	51.566	113.983	144.478	78.862	60.26	73.523	38.426	87.847	83.186	192.462
TRINITY_DN1857_c0_g1_i10^ATD3B_XENLA	7.70902e-07	1.05019e-05	10.939	7.711	8.868	7.551	9.856	5.438	5.856	9.393	6.824	15.551	12.575	15.908	16.961	19.694	9.405	17.872	16.066	10.126
TRINITY_DN354_c0_g1_i1	7.81046e-07	1.0626e-05	22.248	6.238	4.718	11.304	31.142	18.789	7.16	21.075	14.228	59.597	75.796	70.902	22.999	90.35	8.611	101.309	75.089	127.455
TRINITY_DN1158_c1_g2_i1^ACEA_BACHD	7.89385e-07	1.07112e-05	626.816	317.892	238.098	401.812	478.578	950.483	283.092	437.883	339.928	1086.23	802.303	1577.78	909.735	1299.94	828.834	1576.7	894.754	827.976
TRINITY_DN10934_c0_g1_i8^PRPX_HORVU	8.00661e-07	1.08428e-05	1.508	1.149	1.179	2.03	0.958	1.118	1.03	1.773	1.498	17.292	15.696	4.591	1.832	4.382	2.669	2.287	3.17	3.098
TRINITY_DN11553_c0_g1_i7	8.05958e-07	1.09074e-05	1.721	1.585	1.463	1.667	1.513	1.806	1.587	1.492	2.204	3.873	4.14	2.023	2.216	4.832	3.718	2.539	2.577	3.137
TRINITY_DN13934_c2_g2_i1	8.08404e-07	1.09262e-05	10.43	10.418	6.048	8.399	4.744	12.214	6.962	6.024	7.056	15.669	12.815	31.605	9.318	12.676	18.673	22.117	27.403	33.897
TRINITY_DN78443_c0_g1_i4^MPP10_MOUSE	8.10398e-07	1.09459e-05	13.243	11.317	12.016	10.792	11.995	12.443	10.797	12.48	12.101	19.85	15.155	18.131	18.103	17.364	15.909	17.494	16.481	13.615
TRINITY_DN6265_c0_g1_i2^PEX5_MOUSE	8.12094e-07	1.09566e-05	23.599	19.677	19.411	21.23	17.607	14.09	14.386	20.343	21.061	52.088	43.822	33.539	25.402	38.689	22.751	30.772	27.827	30.183
TRINITY_DN14358_c1_g1_i1	8.1225e-07	1.09566e-05	15.474	14.449	12.885	19.396	13.839	19.069	17.938	16.467	21.419	36.419	31.569	28.903	25.274	24.661	31.468	23.658	20.165	27.133
TRINITY_DN1277_c0_g1_i4	8.25602e-07	1.11149e-05	8.57	4.171	5.507	8.138	5.425	16.893	2.692	6.09	5.915	39.747	16.164	15.897	13.553	28.055	29.19	15.226	16.195	17.574
TRINITY_DN1976_c1_g2_i1^EIF3B_RAT	8.3462e-07	1.12217e-05	131.367	118.013	120.973	109.939	115.804	143.09	101.647	103.693	103.431	172.385	158.114	186.049	176.209	185.849	229.308	173.775	151.906	132.772
TRINITY_DN91141_c0_g1_i12^NUDC_CHICK	8.43468e-07	1.13302e-05	22.748	20.613	19.5	20.895	19.022	20.266	20.261	24.856	21.119	38.859	29.364	39.464	36.03	30.203	39.782	28.097	31.136	21.239
TRINITY_DN7738_c0_g1_i2^KLH17_RAT	8.4434e-07	1.13302e-05	1.703	0.621	0.479	1.136	0.877	0.22	1.02	2.064	0.628	6.194	3.776	2.49	4.265	5.091	3.029	3.247	1.787	1.583
TRINITY_DN14470_c0_g1_i4^CHM4B_XENLA	8.55346e-07	1.14704e-05	11.938	12.419	12.787	13.166	14.027	17.342	13.092	14.028	12.846	25.061	18.494	18.387	18.586	18.764	20.463	21.904	18.278	18.395
TRINITY_DN46277_c0_g1_i3^THIOM_BOVIN	8.74887e-07	1.17096e-05	95.46	87.817	78.825	71.073	73.661	71.855	76.436	63.571	63.358	159.155	133.452	191.785	113.083	101.578	102.601	115.566	112.139	95.141
TRINITY_DN37932_c0_g2_i1^ARPC4_XENLA	8.78064e-07	1.17445e-05	87.316	90.338	88.783	77.563	83.463	102.628	74.471	95.539	80.678	196.084	149.179	170.152	119.78	117.983	182.917	108.733	117.146	104.808
TRINITY_DN2054_c0_g2_i1^CNR10_MAIZE	9.02472e-07	1.20554e-05	379.851	271.189	235.668	341.009	316.379	423.035	309.683	328.513	246.549	1083.79	709.261	880.365	554.422	520.949	713.375	391.726	418.044	428.058
TRINITY_DN24942_c0_g1_i6^SKA1_XENTR	9.15947e-07	1.22195e-05	3.665	5.005	5.4	4.134	5.147	4.48	3.599	4.71	4.205	6.775	5.523	7.193	9.761	7.709	12.339	9.227	9.993	5.64
TRINITY_DN60032_c0_g1_i5	9.16931e-07	1.22204e-05	163.166	169.072	185.45	146.318	155.987	148.578	130.221	158.875	156.051	304.951	240.422	257.952	192.795	233.359	251.434	206.921	183.377	208.257
TRINITY_DN52094_c1_g1_i4^NOP58_HUMAN	9.17196e-07	1.22204e-05	25.783	19.371	22.746	24.731	25.458	35.024	22.925	30.617	24.754	41.323	27.314	43.233	55.089	47.548	66.494	44.544	46.057	33.799
TRINITY_DN7302_c0_g1_i2	9.2859e-07	1.23562e-05	15.113	17.647	13.142	16.872	11.825	8.911	23.218	29.135	25.701	251.346	75.193	62.487	41.782	50.789	40.343	31.77	26.109	42.977
TRINITY_DN17929_c0_g1_i13^TXLNA_MOUSE	9.32236e-07	1.23926e-05	36.111	35.433	40.029	39.359	42.806	36.541	35.762	43.613	42.712	59.562	47.795	53.738	50.676	53.33	55.055	55.544	51.991	57.452
TRINITY_DN15950_c0_g1_i6	9.46165e-07	1.25415e-05	22.766	26.137	26.009	23.362	23.918	27.86	20.97	21.422	18.819	36.55	40.296	47.591	37.734	32.408	46.317	34.29	36.744	24.904
TRINITY_DN15801_c0_g1_i1^SPAG1_HUMAN	9.79338e-07	1.29563e-05	16.316	15.385	17.7	14.284	18.538	11.196	13.149	18.072	16.586	27.264	21.542	22.378	26.436	27.116	19.033	23.454	21.784	22.911
TRINITY_DN2285_c2_g1_i2^RS2_ICTPU	9.80247e-07	1.296e-05	1581.37	1487	1241.22	1824.98	1429.76	2034.71	2176.41	1611.91	1576.32	3146.87	2524.62	3128.51	2850.98	2531.84	2923.58	2325.11	2745.5	1794.28
TRINITY_DN47636_c0_g1_i12^TRAF6_HUMAN	9.82411e-07	1.29803e-05	26.172	22.123	24.315	22.021	20.696	19.488	17.928	31.208	25.169	104.023	49.064	44.156	45.594	47.03	33.152	32.303	32.093	42.332
TRINITY_DN17888_c1_g1_i4	9.90098e-07	1.30568e-05	4.211	2.688	4.443	4.171	2.569	2.485	3.693	4.241	6.002	14.947	14.375	11.928	17.424	8.275	6.122	5.67	5.994	5.239
TRINITY_DN38453_c0_g1_i2^CEFD_AMYLA	1.00599e-06	1.32409e-05	137.762	132.981	129.043	101.298	127.916	340.194	158.228	237.075	112.101	494.153	288.238	339.093	385.994	305.817	908.906	328.292	347.004	329.535
TRINITY_DN7480_c0_g1_i5^HINT1_BOVIN	1.01139e-06	1.32951e-05	87.381	97.975	101.81	91.167	90.678	79.388	77.399	130.529	113.831	187.876	156.117	172.854	163.217	133.89	164.392	106.795	153.88	121.59
TRINITY_DN15027_c0_g2_i1^RBM8A_SALSA	1.01781e-06	1.33709e-05	29.513	26.266	27.277	28.902	26.621	31.462	24.314	29.876	25.942	53.924	41.71	50.147	47.307	40.664	52.439	36.18	37.89	27.583
TRINITY_DN25413_c0_g1_i12^RL10_DROME	1.02576e-06	1.34668e-05	617.265	602.947	530.501	641.244	542.536	816.663	751.843	570.42	566.228	1210.47	879.348	1240.81	938.289	849.653	1106.24	903.601	1032.88	713.687
TRINITY_DN1924_c0_g1_i6^BTN1_YARLI	1.02719e-06	1.34769e-05	32.909	12.364	14.72	18.585	18.628	15.477	15.699	13.502	15.678	79.743	52.736	53.438	42.058	31.881	16.428	35.841	27.729	41.608
TRINITY_DN7167_c0_g2_i1	1.04035e-06	1.36309e-05	30.605	33.097	31.72	31.118	26.639	28.089	37.821	28.759	27.866	55.393	53.308	55.795	46.076	37.365	31.309	54.546	48.604	46.437
TRINITY_DN18777_c0_g1_i5	1.0409e-06	1.36309e-05	114.876	73.052	59.156	77.107	76.32	120.27	73.838	87.929	69.718	165.657	151.374	203.936	119.101	109.709	116.243	177.274	152.212	131.081
TRINITY_DN4062_c0_g1_i6	1.0664e-06	1.3947e-05	8.995	13.865	6.571	3.948	9.766	13.551	12.251	9.815	12.217	14.982	27.325	21.477	22.871	22.523	42.292	20.324	20.866	15.062
TRINITY_DN688_c0_g1_i3^NRF6_CAEEL	1.06997e-06	1.39761e-05	3.498	1.928	1.924	2.188	3.473	3.792	2.22	1.295	2.987	4.276	4.088	4.802	5.309	10.029	5.931	5.311	5.55	6.285
TRINITY_DN17621_c0_g1_i19^RERG_BOVIN	1.08692e-06	1.41795e-05	0.472	0.538	0.293	0.819	0.376	1.577	0.378	0.676	0.938	4.773	2.538	2.768	1.694	2.33	2.351	0.834	1.906	1.388
TRINITY_DN3198_c1_g1_i2^PRS4_DROME	1.09387e-06	1.42611e-05	72.139	57.556	59.804	59.797	54.272	71.934	56.354	57.932	58.38	107.908	78.22	94.87	92.99	84.214	100.673	81.053	80.964	72.231
TRINITY_DN21071_c0_g1_i5^GHITM_MOUSE	1.10018e-06	1.43337e-05	94.016	80.569	77.637	93.579	92.012	110.331	94.751	92.199	90.006	119.692	113.439	142.549	134.821	141.791	193.275	133.156	140.984	112.881
TRINITY_DN7835_c0_g1_i8	1.10557e-06	1.43733e-05	76.063	28.509	16.37	47.553	44.148	19.318	36.338	31.828	37.048	144.931	113.991	192.53	87.415	102.892	14.288	188.671	145.941	300.613
TRINITY_DN17646_c0_g1_i2^P4HTM_MOUSE	1.10596e-06	1.43733e-05	2.138	4.514	1.986	2.393	1.62	2.135	3.013	2.43	1.469	8.646	8.987	13.696	7.387	5.59	2.425	2.723	8.641	5.63
TRINITY_DN75029_c0_g1_i2^COSA_NEMVE	1.11627e-06	1.4489e-05	443.318	494.36	473.384	514.908	542.527	461.511	483.977	550.509	461.318	920.134	755.735	829.639	662.826	703.97	877.83	668.845	693.158	541.917
TRINITY_DN8224_c0_g1_i12^FUMH_DANRE	1.1223e-06	1.45489e-05	8.153	6.59	6.314	5.494	6.176	5.937	6.111	6.456	5.161	10.541	10.651	10.45	8.953	10.096	12.773	8.781	8.66	7.174
TRINITY_DN9380_c0_g1_i5^SND1_PONAB	1.13464e-06	1.46813e-05	72.907	82.191	78.745	86.521	72.175	121.557	90.898	72.626	69.602	151.054	116.144	130.154	116.491	130.937	137.182	110.72	116	130.318
TRINITY_DN17231_c0_g1_i6^PSB6_BOVIN	1.14206e-06	1.47681e-05	12.077	6.58	10.357	10.447	8.746	11.864	9.436	9.561	7.462	17.055	19.669	24.924	12.992	14.162	16.629	18.424	17.113	11.446
TRINITY_DN13632_c0_g1_i5^TKT_BOVIN	1.14397e-06	1.47835e-05	259.228	190.982	186.523	292.823	320.237	505.995	160.249	253.899	234.883	453.233	466.052	563.383	469.075	404.682	699.924	655.955	522.076	523.19
TRINITY_DN55149_c0_g1_i2^ADNT1_ARATH	1.15233e-06	1.48636e-05	11.226	9.537	9.222	7.114	8.531	9.15	9.805	10.049	7.877	17.718	15.363	17.097	14.351	13.797	11.524	12.318	14.19	11.221
TRINITY_DN5432_c1_g2_i3^OST48_XENLA	1.17237e-06	1.51126e-05	177.177	167.255	135.729	215.66	176.432	212.79	238.612	210.689	170.249	320.063	231.986	303.097	337.357	306.134	324.579	256.01	328.972	234.305
TRINITY_DN3795_c0_g1_i4^CATA_DROME	1.17431e-06	1.51165e-05	200.23	94.397	84.633	134.893	111.561	267.93	66.253	137.003	147.371	261.816	255.681	487.022	177.568	272.805	314.74	589.556	356.582	664.856
TRINITY_DN36427_c0_g2_i1^TIMP4_MOUSE	1.17514e-06	1.51165e-05	0	0	0	0	0	0.629	1.247	0	0.193	112.1	49.751	8.126	2.955	10.988	4.237	6.891	1.333	4.955
TRINITY_DN5258_c0_g1_i3^SNP25_RAT	1.1754e-06	1.51165e-05	40.183	31.679	30.239	45.7	33.04	38.177	41.014	38.33	40.528	59.135	51.727	63.51	52.065	49.236	52.99	51.483	50.411	60.6
TRINITY_DN53866_c2_g1_i4^DHRS4_RABIT	1.17561e-06	1.51165e-05	25.274	24.922	22.231	19.936	20.66	25.036	20.979	19.723	17.127	60.438	42.158	56.239	32.582	30.941	53.996	30.132	34.691	22.402
TRINITY_DN6301_c0_g1_i12	1.19004e-06	1.5283e-05	5.553	5.607	5.267	15.578	7.627	17.712	7.491	5.761	3.267	29.408	29.436	26.436	23.304	16.655	11.99	35.249	19.177	34.082
TRINITY_DN6324_c0_g1_i13^PPID_MOUSE	1.1945e-06	1.53308e-05	13.234	12.058	14.499	13.11	13.302	18.949	8.615	14.413	13.551	19.435	17.745	28.837	22.033	23.904	31.807	25.596	21.952	18.209
TRINITY_DN22735_c0_g1_i11	1.20198e-06	1.54076e-05	119.836	27.147	8.362	100.255	17.267	97.27	35.866	40.488	46.936	440.513	222.073	368.896	102.918	182.934	113.743	215.053	222.412	288.425
TRINITY_DN31420_c0_g1_i7^2AAA_PIG	1.20998e-06	1.55006e-05	194.844	195.366	197.794	191.516	197.925	221.91	173.36	177.041	175.604	303.387	254.505	296.282	264.076	248.307	317.917	260.323	244.453	224.522
TRINITY_DN68725_c0_g3_i3^BTG1_BOVIN	1.21211e-06	1.55182e-05	24.015	21.465	19.81	26.444	19.872	25.994	28.574	28.046	25.101	81.709	46.807	50.37	32.1	42.754	42.896	36.189	31.353	33.34
TRINITY_DN6462_c13_g1_i2^PRDX5_CHLAE	1.23038e-06	1.57227e-05	309.803	236.026	185.441	241.555	229.469	485.609	202.699	261.621	224.454	465.077	359.717	604.426	406.994	428.221	813.37	558.513	598.606	432.525
TRINITY_DN45197_c0_g1_i1^TWIST_XENLA	1.23211e-06	1.57352e-05	29.189	31.874	30.86	21.146	31.607	26.702	16.681	20.052	21.748	59.384	64.084	95.07	47.977	61.24	21.946	40.124	51.053	44.629
TRINITY_DN4874_c0_g1_i4^DIRC2_XENTR	1.23312e-06	1.57383e-05	0.278	0.593	0.878	0.521	0.824	0.469	1.115	1.098	0.483	2.925	1.81	2.479	1.162	1.898	0.996	1.425	1.6	2.141
TRINITY_DN10914_c1_g1_i1	1.23683e-06	1.57759e-05	289.194	173.836	204.932	139.875	197.352	342.07	149.859	292.2	197.951	443.202	665.159	454.039	281.254	477.044	579.455	252.793	513.406	473.967
TRINITY_DN22519_c0_g1_i4^RX2_DANRE	1.23994e-06	1.58057e-05	2.841	2.354	1.552	3.427	1.441	2.046	1.87	1.802	3.547	7.083	10.974	4.069	3.861	4.593	3.072	5.321	4.266	13
TRINITY_DN9506_c0_g1_i4^DJC13_HUMAN	1.26331e-06	1.60938e-05	17.019	19.602	21.983	21.183	23.972	23.948	17.163	22.81	21.255	29.325	33.41	28.77	27.687	34.297	30.07	29.56	25.704	28.687
TRINITY_DN30169_c0_g1_i3^OPN4_PODSI	1.26886e-06	1.61445e-05	3.387	2.345	2.483	3.11	2.471	3.562	2.994	3.856	3.77	5.578	10.318	5.959	3.388	6.012	4.099	6.532	7.574	10.576
TRINITY_DN199_c0_g3_i1	1.28414e-06	1.63188e-05	18.518	4.866	4.416	12.198	25.807	19.298	8.275	19.01	21.989	55.713	70.97	63.021	23.777	80.647	8.399	117.339	63.18	119.059
TRINITY_DN3198_c1_g1_i4^PRS4_DROME	1.32217e-06	1.67711e-05	5.793	9.695	5.356	8.324	13.356	25.116	9.059	12.733	10.149	18.784	23.622	40.743	12.804	28.209	45.311	36.558	37.979	26.722
TRINITY_DN29697_c0_g1_i7	1.32526e-06	1.67999e-05	26.866	28.954	38.078	26.156	28.457	19.488	67.708	33.442	26.841	55.831	34.824	61.753	82.185	132.96	53.646	113.056	92.933	95.464
TRINITY_DN79875_c0_g1_i2^TMOD1_HUMAN	1.32658e-06	1.68013e-05	77.331	82.339	75.278	81.921	82.917	106.19	76.455	80.113	76.822	119.538	118.453	125.43	114.964	98.184	144.882	111.796	109.661	108.991
TRINITY_DN6287_c1_g1_i7^NT5D1_HUMAN	1.327e-06	1.68013e-05	8.736	8.768	8.983	7.728	8.96	10.198	8.804	10.031	8.351	17.386	10.61	16.219	13.937	15.341	17.105	13.152	13.213	10.4
TRINITY_DN15610_c0_g1_i11^AP4E1_HUMAN	1.34636e-06	1.70359e-05	8.19	9.871	8.761	10.736	10.715	14.968	9.219	10.64	10.12	22.337	21.302	19.943	13.484	26.444	25.388	14.092	12.857	13.351
TRINITY_DN5001_c0_g1_i8^CUL5_HUMAN	1.36654e-06	1.72807e-05	19.074	21.725	20.777	20.867	20.928	20.057	18.193	19.601	17.031	26.885	27.928	24.079	25.008	28.822	32.919	29.318	26.929	26.214
TRINITY_DN16781_c0_g1_i3^SC23A_PONAB	1.36882e-06	1.72989e-05	18.12	18.963	18.427	21.202	21.403	20.456	19.666	14.722	15.939	31.113	25.515	28.503	31.223	28.372	29.127	24.462	27.245	21.308
TRINITY_DN14700_c1_g1_i1^ATPO_MOUSE	1.37887e-06	1.74153e-05	30.614	36.016	26.293	28.632	30.614	46.37	29.537	27.07	27.566	69.12	52.892	69.635	46.332	50.616	78.039	48.527	44.328	34.933
TRINITY_DN25906_c0_g1_i1^CPNE3_HUMAN	1.38641e-06	1.74998e-05	33.511	32.819	33.777	34.741	37.963	35.932	24.814	41.389	33.491	55.014	49.574	63.788	39.644	49.715	43.224	55.418	49.898	58.87
TRINITY_DN1113_c2_g2_i1^PCY2_RAT	1.40235e-06	1.76794e-05	31.947	38.917	40.135	43.456	41.212	42.887	32.626	38.818	37.319	52.515	48.17	56.484	51.799	53.934	64.397	53.761	50.678	55.605
TRINITY_DN22376_c0_g2_i6^ZPP_ACRMI	1.41269e-06	1.77988e-05	74.406	90.44	80.51	88.504	91.77	107.857	78.372	78.762	79.47	106.332	138.06	106.565	150.462	101.933	166.394	136.752	127.406	126.389
TRINITY_DN10704_c0_g1_i3^TCF15_CHICK	1.41754e-06	1.78382e-05	3.683	2.679	3.937	2.942	3.563	3.752	2.173	3.81	5.026	11.986	7.708	11.106	6.501	6.75	3.877	5.321	6.369	7.36
TRINITY_DN5875_c0_g1_i3^GLRX3_XENTR	1.42911e-06	1.79618e-05	16.741	11.317	15.066	13.073	16.632	21.533	9.701	12.179	6.718	42.424	27.335	35.04	26.623	24.488	34.317	24.869	20.234	18.972
TRINITY_DN14125_c0_g1_i5^NDUA4_MOUSE	1.43529e-06	1.80285e-05	34.982	34.32	32.837	34.824	31.509	43.775	32.683	32.184	29.238	76.629	56.636	72.381	48.539	49.006	54.123	45.271	49.029	37.66
TRINITY_DN21673_c0_g1_i1^EDIL3_MOUSE	1.43737e-06	1.80437e-05	3.424	1.807	3.583	2.672	6.714	8.142	2.834	5.133	4.176	8.279	13.158	7.637	5.161	19.33	14.468	11.495	12.255	12.276
TRINITY_DN38727_c0_g1_i2^FAXC_RAT	1.45925e-06	1.83072e-05	5.599	5.283	5.321	5.028	5.425	5.468	4.884	6.474	4.176	10.174	7.895	10.65	8.057	8.898	7.817	6.746	7.89	10.537
TRINITY_DN2700_c0_g1_i11^PGGHG_CHICK	1.46024e-06	1.83085e-05	6.182	5.932	6.775	7.663	6.678	5.528	5.819	6.146	6.283	8.942	10.329	9.994	9.328	14.641	12.487	9.139	10.448	6.216
TRINITY_DN26315_c0_g1_i2^SYSC_PONAB	1.46651e-06	1.83759e-05	69.659	68.771	63.546	66.017	65.372	74.359	63.75	68.506	64.537	97.106	92.314	102.529	94.349	85.125	111.953	94.476	93.229	69.328
TRINITY_DN9777_c0_g1_i10^CTHR1_HUMAN	1.47309e-06	1.8436e-05	292.701	81.737	88.562	137.24	235.673	302.655	157.746	153.865	155.558	519.368	647.642	838.166	650.317	324.227	143.855	712.197	407.349	418.685
TRINITY_DN21819_c0_g2_i4^RSSA_NEMVE	1.48374e-06	1.85467e-05	1296.91	1137.54	956.416	1474.57	1131.08	1247.15	1822.36	1353.62	1268.55	2412.29	1813.28	2366.99	2440.54	1923.16	1866.46	1863.9	2282.88	1514.97
TRINITY_DN5452_c2_g2_i1^ECHA_HUMAN	1.48731e-06	1.85801e-05	97.339	86.13	88.349	92.75	108.303	118.204	82.425	88.164	75.923	136.688	129.01	174.132	165.817	152.961	162.411	182.246	132.837	91.202
TRINITY_DN9111_c0_g2_i1^LKHA4_RAT	1.49028e-06	1.85947e-05	11.263	11.956	10.49	9.023	8.164	12.722	9.446	9.73	8.873	17.209	17.267	17.298	14.489	10.892	18.768	13.811	17.577	16.577
TRINITY_DN16257_c0_g2_i3^HEM6_DROME	1.50498e-06	1.87555e-05	22.211	18.138	18.56	20.531	18.153	22.861	11.996	21.656	17.137	26.198	26.222	35.618	22.89	32.427	31.415	49.167	42.837	58.078
TRINITY_DN5410_c1_g1_i2	1.50657e-06	1.87639e-05	46.485	46.026	43.78	40.551	38.643	56.498	37.387	41.464	46.685	59.704	74.382	76.972	46.648	57.041	66.568	77.583	70.902	90.088
TRINITY_DN79678_c1_g2_i2^SMD3_XENLA	1.51105e-06	1.8797e-05	103.669	95.12	93.882	86.4	92.629	90.664	82.462	101.066	91.146	158.22	125.068	172.264	144.276	127.524	149.193	130.365	116.652	97.614
TRINITY_DN19113_c1_g1_i1^CDKA1_MOUSE	1.57029e-06	1.94986e-05	47.485	48.899	44.746	46.408	40.809	44.125	45.926	43.116	49.971	89.408	65.395	72.926	59.649	65.047	69.449	55.612	61.422	56.651
TRINITY_DN6685_c0_g1_i18	1.58921e-06	1.97216e-05	0.278	0.389	0.851	0.866	1.405	1.307	0.935	1.135	1.334	1.883	2.101	1.712	2.285	3.596	7.319	2.249	2.686	2.893
TRINITY_DN21082_c1_g2_i5^G3BP2_MOUSE	1.59016e-06	1.97216e-05	130.71	142.815	149.696	150.117	165.216	154.875	137.721	163.811	148.154	179.917	171.241	194.331	215.154	227.52	238.713	214.52	212.142	195.971
TRINITY_DN21536_c0_g2_i3	1.59218e-06	1.97348e-05	157.419	143.463	135.631	154.065	141.361	161.62	155.205	142.117	133.597	260.549	207.729	256.918	222.167	221.326	269.079	173.862	205.121	151.968
TRINITY_DN14951_c0_g4_i6^HPPD_XENTR	1.6127e-06	1.99651e-05	4.914	3.754	5.046	3.371	5.174	4.889	2.909	4.72	4.823	14.426	7.562	8.749	5.585	7.114	6.948	8.393	6.616	11.015
TRINITY_DN94085_c0_g1_i16^PRS6A_RAT	1.64252e-06	2.03221e-05	63.939	66.861	62.579	66.883	65.497	92.171	58.753	65.26	61.976	98.729	91.19	105.097	85.415	89.315	117.122	103.412	95.362	87.508
TRINITY_DN4299_c0_g1_i16^PEPM_MYTED	1.68043e-06	2.07289e-05	19.98	23.198	16.574	26.398	20.293	17.123	21.064	25.091	23.893	41.216	30.404	34.74	44.067	45.113	31.129	28.213	37.653	24.25
TRINITY_DN9305_c3_g1_i5	1.69424e-06	2.08744e-05	11.54	5.413	3.538	12.459	4.968	10.148	2.994	10.565	7.326	38.563	31.662	19.61	7.889	39.772	24.89	16.399	14.269	21.093
TRINITY_DN8097_c0_g1_i14^UBFD1_HUMAN	1.70826e-06	2.1022e-05	16.047	16.145	14.144	14.516	14.806	10.657	12.912	20.061	15.62	28.555	24.132	25.813	23.432	22.782	17.974	26.972	27.018	21.699
TRINITY_DN26587_c0_g1_i9	1.72005e-06	2.11544e-05	75.054	125.205	152.232	143.218	187.022	125.049	103.47	144.838	157.114	274.655	114.219	234.785	280.584	258.346	267.755	323.204	264.766	241.812
TRINITY_DN10744_c1_g1_i1^MPPA_PONAB	1.73695e-06	2.13368e-05	51.251	38.667	36.588	36.435	38.867	45.322	34.515	35.403	35.405	86.814	72.717	68.101	63.106	56.312	64.725	52.85	53.147	41.775
TRINITY_DN36293_c1_g1_i1^RSMB_MACEU	1.7504e-06	2.14893e-05	130.636	107.567	114.136	126.476	136.097	180.549	120.246	148.282	139.87	212.096	155.732	241.666	233.73	214.048	336.759	221.381	219.005	157.403
TRINITY_DN39211_c0_g1_i5^SNX2_HUMAN	1.75937e-06	2.15609e-05	172.309	170.073	173.417	154.475	171.778	189.58	147.62	165.688	157.694	256.214	249.294	259.475	234.035	223.617	291.565	206.039	214.927	185.249
TRINITY_DN4425_c1_g1_i7^MAPK2_RABIT	1.77536e-06	2.1731e-05	12.225	13.235	10.96	12.952	10.992	12.104	12.336	13.014	11.55	24.623	16.923	18.242	18.035	19.55	22.645	15.148	15.464	13.684
TRINITY_DN60473_c0_g1_i6	1.80266e-06	2.20521e-05	18.379	17.174	18.338	16.714	20.042	18.091	20.516	20.896	18.432	27.987	23.84	30.082	30.09	24.105	27.538	26.779	28.311	22.393
TRINITY_DN92252_c0_g1_i1^KCD21_MOUSE	1.8672e-06	2.27876e-05	4.303	2.234	3.166	2.803	16.954	5.159	4.836	9.036	20.249	9.285	13.096	61.864	18.261	33.032	57.332	43.672	67.831	39.057
TRINITY_DN238980_c0_g3_i1^PARN_HUMAN	1.87389e-06	2.28556e-05	13.484	11.409	10.588	9.674	12.246	12.054	9.786	12.526	11.792	16.854	14.302	19.221	21.186	16.415	19.743	16.66	18.841	13.185
TRINITY_DN10938_c1_g1_i4^TWF1_MOUSE	1.88129e-06	2.29324e-05	22.535	22.235	22.746	23.874	24.384	17.562	21.678	24.452	21.97	41.417	36.603	35.996	31.322	33.079	25.208	29.87	29.802	28.658
TRINITY_DN12382_c0_g1_i4^ACPM_MOUSE	1.88248e-06	2.29333e-05	85.567	74.23	68.769	68.569	68.854	68.103	76.559	68.675	64.508	125.792	115.031	135.112	120.529	92.181	112.949	90.57	97.426	74.381
TRINITY_DN10833_c1_g1_i2^MTG2_PONAB	1.89422e-06	2.30628e-05	7.644	9.602	6.677	8.408	9.202	15.347	9.181	8.332	8.274	19.53	16.851	19.187	14.508	14.67	21.829	16.282	13.222	11.318
TRINITY_DN28529_c0_g1_i1^HSP20_NIPBR	1.90373e-06	2.31648e-05	7.922	4.069	2.909	3.976	3.795	12.443	4.94	4.701	4.968	13.17	10.651	16.964	8.983	9.512	13.282	17.755	19.305	15.697
TRINITY_DN7569_c3_g1_i1^PIRL_SOLLC	1.94329e-06	2.36184e-05	55.61	64.303	36.854	43.884	34.812	60.579	29.651	43.266	68.597	74.485	104.213	123.373	56.861	78.777	78.568	147.113	147.037	273.363
TRINITY_DN36026_c0_g1_i8^NSAD_SPHXE	1.94635e-06	2.36416e-05	9.125	10.668	8.859	11.583	10.903	10.697	12.025	10.612	9.472	14.366	11.941	16.319	17.109	14.862	15.813	17.92	15.671	13.254
TRINITY_DN33202_c0_g2_i1^CCD51_BOVIN	1.97722e-06	2.40024e-05	6.265	6.618	6.447	6.285	4.977	5.837	5.129	5.226	5.007	11.346	8.987	10.672	8.746	10.039	8.939	9.624	8.354	6.607
TRINITY_DN50027_c0_g1_i9^WLS_CHICK	1.98003e-06	2.40224e-05	2.212	2.799	2.767	1.629	2.515	4.171	3.457	3.509	3.296	11.441	9.476	5.158	3.723	6.299	7.975	5.36	4.444	5.239
TRINITY_DN7534_c0_g1_i2^MYO1D_RAT	2.02063e-06	2.44862e-05	4.414	4.421	3.556	4.134	4.664	5.289	3.646	4.72	4.688	17.706	15.321	5.925	5.851	9.531	8.357	7.928	7.288	6.979
TRINITY_DN46980_c0_g1_i22^RMD1_HUMAN	2.03556e-06	2.4615e-05	5.562	5.153	5.879	4.954	4.744	6.935	5.677	5.339	4.726	11.737	8.758	8.66	8.392	7.402	8.833	9.866	6.972	7.34
TRINITY_DN16499_c0_g1_i1^ADA10_MOUSE	2.05059e-06	2.47765e-05	53.13	45.637	39.293	42.273	38.294	58.394	46.748	42.102	41.427	73.786	74.787	74.66	67.016	55.938	79.373	56.455	65.806	56.778
TRINITY_DN6546_c5_g1_i1	2.08566e-06	2.5156e-05	93.6	60.707	93.341	60.859	95.368	79.688	68.01	84.354	80.901	204.185	306.898	118.649	126.429	245.335	204.312	97.81	140.925	105.238
TRINITY_DN10517_c0_g1_i4	2.09354e-06	2.52068e-05	10.393	8.36	7.254	16.732	10.509	0.988	4.128	11.25	8.051	58.65	15.925	55.183	50.824	45.477	2.563	82.613	61.205	31.531
TRINITY_DN28496_c1_g1_i5^NP1L1_PONAB	2.12686e-06	2.55781e-05	83.818	69.911	81.308	68.876	71.003	77.612	58.876	71.368	69.495	100.647	81.195	111.111	121.386	118.022	134.63	115.682	106.728	79.757
TRINITY_DN21536_c0_g1_i3^GRP_HORVU	2.13545e-06	2.56664e-05	407.364	414.106	424.895	452.969	448.367	555.608	387.507	446.366	390.489	726.396	587.272	730.767	649.046	658.272	889.28	566.073	583.132	500.934
TRINITY_DN2216_c0_g1_i3^AT5F1_HUMAN	2.15929e-06	2.59228e-05	284.233	296.557	296.988	306.957	307.812	433.203	287.589	265.468	254.272	540.213	442.16	614.32	460.743	409.505	626.429	475.056	424.413	340.609
TRINITY_DN26791_c0_g1_i6^DCUP_DANRE	2.17449e-06	2.60493e-05	24.58	22.587	20.866	16.844	18.87	25.425	15.283	20.474	17.108	56.779	44.186	50.292	27.953	29.474	36.806	33.078	24.993	26.361
TRINITY_DN22845_c0_g1_i11^ATL3_HUMAN	2.19001e-06	2.62153e-05	6.099	11.947	13.816	7.486	6.508	5.079	24.899	9.749	5.219	99.143	34.055	25.013	18.704	39.513	10.941	38.903	26.317	43.387
TRINITY_DN26970_c0_g1_i6^ASB7_MOUSE	2.19228e-06	2.62217e-05	22.026	21.855	21.079	21.397	20.168	26.024	20.233	19.329	20.414	34.655	32.827	32.005	27.145	29.474	38.755	28.795	27.956	25.989
TRINITY_DN26700_c0_g1_i11^TTC38_XENLA	2.19391e-06	2.62217e-05	14.391	14.885	11.51	10.382	16.005	28.987	10.258	15.773	17.543	20.608	23.216	32.527	22.29	40.175	41.932	43.914	53.966	53.122
TRINITY_DN8005_c0_g1_i4	2.23588e-06	2.66869e-05	3.739	3.93	5.019	4.097	3.643	1.936	3.608	5.47	5.355	7.568	11.723	8.46	4.866	8.706	6.185	9.353	7.456	13.782
TRINITY_DN19464_c0_g1_i16^FHL2_HUMAN	2.24732e-06	2.67925e-05	3.646	2.187	2.687	2.914	3.5	3.133	2.768	3.153	2.813	11.026	7.999	3.902	4.432	7.901	5.921	4.633	3.97	4.007
TRINITY_DN5889_c0_g2_i8^RET_MOUSE	2.26129e-06	2.69435e-05	17.556	8.388	8.229	9.004	7.206	8.182	8.567	9.768	10.149	149.858	83.535	35.573	22.841	29.57	8.727	19.132	13.301	23.135
TRINITY_DN22025_c0_g1_i4^MYLIA_DANRE	2.26985e-06	2.70143e-05	19.61	25.08	25.672	23.483	21.403	19.159	24.606	18.945	26.706	36.739	33.327	41.021	29.233	29.867	29.646	28.911	34.463	46.916
TRINITY_DN52614_c0_g1_i1	2.30396e-06	2.73886e-05	7.154	8.879	11.368	15.205	15.754	8.661	17.088	11.635	8.419	48.109	29.322	36.296	24.24	34.153	13.663	25.393	15.227	16.948
TRINITY_DN6979_c0_g1_i8^THNS1_HUMAN	2.32995e-06	2.76816e-05	6.922	6.914	5.924	5.149	6.23	4.54	5.96	5.011	5.848	8.954	8.03	12.039	11.642	9.943	8.018	9.818	8.917	6.949
TRINITY_DN52614_c0_g1_i4	2.34928e-06	2.78951e-05	36.065	41.077	40.375	77.675	55.23	87.381	101.619	58.1	28.107	182.238	114.552	143.294	177.972	176.549	208.262	108.287	89.792	70.501
TRINITY_DN16356_c0_g1_i1	2.36404e-06	2.80344e-05	21.739	20.418	16.866	20.504	17.536	21.414	17.475	24.471	15.484	32.925	25.609	33.117	29.657	30.328	34.687	30.471	28.222	22.881
TRINITY_DN8653_c0_g1_i6^PYC_BOVIN	2.37417e-06	2.8126e-05	62.579	51.55	52.302	56.315	55.758	70.587	47.891	50.772	49.758	57.892	76.462	85.032	68.908	92.555	89.149	113.627	97.199	92.903
TRINITY_DN6350_c0_g1_i7^PGAM5_DANRE	2.38426e-06	2.8213e-05	8.736	8.851	11.617	9.647	14.054	11.126	9.351	10.528	8.825	14.97	12.243	18.632	14.961	18.515	26.331	25.887	21.043	14.661
TRINITY_DN19916_c0_g1_i2^PRRT1_MOUSE	2.38843e-06	2.82462e-05	170.884	134.492	125.637	147.175	135.882	165.153	113.171	130.266	130.35	194.201	218.589	225.524	186.718	189.186	216.757	170.916	174.736	209.929
TRINITY_DN20777_c0_g1_i1^RWA4_ARATH	2.3975e-06	2.83372e-05	18.518	11.168	9.196	14.87	9.336	23.808	5.781	12.376	12.266	22.764	20.096	30.96	22.634	22.456	30.631	35.521	31.284	34.747
TRINITY_DN54451_c0_g2_i1	2.43616e-06	2.87565e-05	7.866	11.761	9.231	11.136	7.85	10.827	9.03	7.291	6.544	20.466	16.642	25.057	15.109	9.425	16.47	14.131	17.765	16.43
TRINITY_DN7619_c0_g1_i11^AUHM_RAT	2.47739e-06	2.91968e-05	3.137	1.613	3.157	2.84	1.987	6.167	2.22	3.434	2.716	10.292	8.352	9.371	3.556	6.999	8.124	5.079	5.55	11.553
TRINITY_DN19940_c0_g1_i8^RM03_MOUSE	2.47958e-06	2.91968e-05	13.669	13.652	11.723	13.315	13.597	13.93	13.81	13.343	13.271	19.874	15.686	21.644	20.832	17.69	21.808	18.725	20.411	14.808
TRINITY_DN6129_c0_g1_i10^PTHD3_MOUSE	2.48014e-06	2.91968e-05	0.962	1.214	0.417	1.704	0.931	1.417	1.134	0.694	0.812	12.175	8.945	1.801	1.379	3.711	2.828	1.997	2.113	2.747
TRINITY_DN109191_c0_g1_i5^HM09_CAEEL	2.485e-06	2.92208e-05	3.554	4.393	4.62	3.408	3.276	4.959	2.796	3.237	3.151	6.289	5.814	6.826	5.476	6.28	4.459	6.261	7.189	7.937
TRINITY_DN51849_c0_g1_i3^LSM7_MOUSE	2.49009e-06	2.92639e-05	44.329	35.127	40.738	34.415	39.655	47.008	44.159	47.329	36.816	74.402	63.637	82.831	60.88	55.286	80.041	58.393	66.942	41.247
TRINITY_DN135310_c0_g1_i2^TAF11_PONAB	2.50135e-06	2.93523e-05	23.192	20.872	20.006	20.531	21.815	20.106	19.666	26.479	21.902	34.737	32.775	35.184	28.879	33.674	33.141	29.017	31.886	24.631
TRINITY_DN19474_c1_g1_i1^EIF3F_HUMAN	2.51237e-06	2.94586e-05	64.485	54.053	54.74	61.082	55.535	96.98	52.425	47.648	47.999	117.608	84.981	119.96	114.442	105.001	167.389	101.861	95.806	63.239
TRINITY_DN23683_c0_g1_i17^VAT1_DANRE	2.57835e-06	3.01807e-05	15.325	17.582	17.673	10.764	16.945	8.731	8.246	11.569	13.261	29.657	34.741	46.901	16.656	19.397	14.521	33.989	30.859	32.137
TRINITY_DN32948_c0_g1_i13^ATPA_XENLA	2.58647e-06	3.02243e-05	228.512	211.233	202.981	249.032	259.824	336.552	241.304	206.401	192.76	394.891	343.865	433.151	379.937	374.354	549.703	365.131	367.79	247.373
TRINITY_DN2999_c5_g3_i1^RWDD1_RAT	2.60071e-06	3.03392e-05	11.92	14.792	10.544	11.09	11.708	15.576	13.168	10.894	8.467	21.484	18.068	24.39	21.649	19.589	28.904	17.203	19.809	13.058
TRINITY_DN14984_c1_g1_i3^MMP25_HUMAN	2.61665e-06	3.04907e-05	3.674	2.187	1.508	5.373	1.065	15.766	1.209	1.952	1.662	483.968	81.018	25.535	7.072	16.607	8.357	10.855	7.505	21.405
TRINITY_DN16652_c0_g1_i6^QCR6_RAT	2.67602e-06	3.11473e-05	265.854	219.936	211.45	233.873	217.197	292.906	227.692	189.605	172.25	489.238	361.818	477.74	360.06	341.169	477.405	381.772	333.554	203.595
TRINITY_DN9555_c0_g2_i2^TM14C_MOUSE	2.70275e-06	3.14052e-05	304.177	257.018	231.731	222.746	235.718	294.183	241.512	237.3	213.957	342.815	360.414	472.46	331.25	290.668	488.812	390.999	429.627	293.546
TRINITY_DN44211_c0_g1_i6^SSRG_RAT	2.71856e-06	3.15711e-05	136.328	153.325	131.073	139.828	124.845	184.72	163.432	144.285	137.899	268.674	206.013	307.077	207.402	182.858	262.279	189.049	229.621	170.314
TRINITY_DN3717_c0_g1_i2^DDX47_BOVIN	2.75357e-06	3.19417e-05	9.504	10.167	9.994	9.321	9.318	10.747	7.292	9.008	7.829	16.06	13.616	18.187	15.08	13.625	15.75	13.52	12.284	9.774
TRINITY_DN7029_c0_g2_i11	2.75964e-06	3.19942e-05	6.987	6.58	4.487	6.108	4.574	4.241	5.564	5.564	4.61	11.879	12.732	11.817	8.845	6.75	5.794	8.616	9.559	11.846
TRINITY_DN6614_c0_g2_i8^GELS2_LUMTE	2.81415e-06	3.25894e-05	130.627	156.383	159.672	168.228	191.641	202.083	156.66	171.946	173.796	300.912	244.187	237.353	205.866	217.164	340.53	206.766	246.991	335.008
TRINITY_DN21809_c0_g1_i2^HXD1_XENTR	2.82216e-06	3.26638e-05	8.671	10.112	13.639	13.576	15.531	18.71	12.572	18.522	19.167	50.904	59.975	24.735	26.387	34.038	44.188	21.555	16.145	21.122
TRINITY_DN114642_c0_g1_i1	2.83213e-06	3.27609e-05	72.157	72.904	67.386	74.705	77.403	88.788	77.399	78.152	76.667	106.865	102.622	119.204	104.612	94.051	132.628	94.893	102.788	91.427
TRINITY_DN4425_c0_g1_i6^MDHM_BOVIN	2.83647e-06	3.27927e-05	119.115	139.256	141.573	140.825	154.555	195.906	115.92	112.025	107.162	256.439	205.982	263.432	194.066	207.691	334.694	214.306	197.784	159.905
TRINITY_DN6189_c0_g2_i1^TEFM_DANRE	2.89412e-06	3.34217e-05	7.219	7.359	6.713	7.691	8.683	8.033	8.199	8.998	7.23	10.186	9.663	11.717	13.514	13.385	14.447	12.832	12.778	8.894
TRINITY_DN21196_c1_g1_i5^NCAM1_BOVIN	2.90183e-06	3.3492e-05	50.326	42.699	47.38	48.177	47.013	37.349	41.505	46.644	48.772	98.208	77.949	69.824	66.475	86.793	38.13	71.642	68.68	110.34
TRINITY_DN45114_c0_g1_i4^SAM11_HUMAN	2.93635e-06	3.38336e-05	7.126	2.447	2.82	5.438	2.945	3.672	3.145	10.378	2.716	14.011	15.966	10.55	6.855	17.077	12.021	7.618	10.023	10.488
TRINITY_DN17218_c1_g1_i5^CMTD1_MOUSE	2.97171e-06	3.41803e-05	7.718	9.111	7.573	10.215	7.68	5.748	8.303	7.253	7.162	20.584	13.158	20.877	16.232	12.925	10.517	14.305	10.448	9.295
TRINITY_DN177745_c0_g1_i5^SIX1B_DANRE	2.97306e-06	3.41803e-05	6.645	6.043	6.323	4.022	4.646	4.78	12.733	4.579	4.33	12.4	7.718	8.571	11.169	19.8	13.356	16.04	16.294	14.818
TRINITY_DN3140_c1_g3_i1^GST_ANOGA	2.98728e-06	3.43054e-05	153.097	105.788	71.296	108.915	137.923	393.239	59.216	118.762	102.175	304.003	247.068	370.708	211.519	321.82	558.643	528.865	565.901	555.767
TRINITY_DN4411_c1_g1_i2^EDF1_CHICK	2.99422e-06	3.43661e-05	108.759	90.94	93.022	90.031	80.688	107.278	95.942	98.373	91.146	171.544	163.981	192.708	145.133	112.509	166.69	126.304	135.958	100.077
TRINITY_DN38954_c0_g1_i1^GGP3_ARATH	3.01041e-06	3.45134e-05	21.498	21.067	17.815	18.492	17.948	21.034	16.795	17.274	16.277	29.953	27.907	29.526	27.116	24.862	27.655	24.598	23.631	22.324
TRINITY_DN17568_c0_g1_i8^COPE_BOVIN	3.01892e-06	3.45918e-05	55.953	69.271	69.576	59.481	62.06	70.897	53.492	57.096	57.017	112.195	93.312	135.035	88.36	78.624	113.605	89.844	80.184	67.207
TRINITY_DN13941_c5_g1_i2	3.06114e-06	3.50172e-05	5.877	3.652	3.086	5	4.395	14.429	3.712	1.614	3.209	9.392	10.422	16.419	15.621	20.193	22.793	13.404	13.617	12.814
TRINITY_DN20376_c0_g1_i14^MED16_XENTR	3.09231e-06	3.53541e-05	10.439	8.981	9.151	9.786	10.375	8.871	9.795	10.472	10.217	15.314	13.314	13.985	14.272	13.989	12.329	12.764	14.467	10.82
TRINITY_DN3372_c4_g1_i2^YE72_SCHPO	3.10707e-06	3.54836e-05	17.139	15.747	14.641	13.455	16.345	20.017	13.309	18.063	16.093	36.763	27.887	31.382	23.403	23.386	35.725	27.486	22.762	19.509
TRINITY_DN14034_c0_g1_i2^UBP4_RAT	3.15199e-06	3.59766e-05	27.726	21.651	19.11	14.861	17.106	21.434	17.097	22.416	19.998	35.105	32.692	42.277	33.41	27.825	34.762	25.809	36.162	22.422
TRINITY_DN28903_c1_g2_i2	3.17144e-06	3.61786e-05	32.835	39.9	42.911	28.372	39.494	28.129	29.528	50.284	37.309	69.961	76.784	70.969	106.375	67.616	103.48	38.767	63.268	40.064
TRINITY_DN18515_c0_g1_i6^CADN_ACRMI	3.22158e-06	3.671e-05	4.313	3.3	5.445	7.403	6.687	5.378	6.291	7.666	7.162	31.291	18.265	5.647	8.806	18.735	12.318	10.467	10.28	20.105
TRINITY_DN74544_c1_g1_i1^PDIP3_HUMAN	3.225e-06	3.67286e-05	21.498	24.153	23.952	25.122	24.831	25.565	24.37	24.715	21.748	37.568	28.563	32.261	36.65	32.667	36.922	30.374	32.676	29.274
TRINITY_DN9671_c3_g1_i1^CB050_BOVIN	3.24154e-06	3.68967e-05	51.427	36.248	26.124	35.607	41.338	29.586	46.266	36.726	47.1	67.627	83.046	111.534	55.532	67.434	30.874	103.441	97.87	141.246
TRINITY_DN7100_c0_g1_i5	3.28771e-06	3.73809e-05	17.741	17.406	20.094	10.913	14.671	17.612	14.32	12.592	13.28	30.947	29.561	35.451	23.885	19.378	29.434	21.119	24.608	22.471
TRINITY_DN19636_c0_g1_i5^MTMR2_HUMAN	3.35983e-06	3.81589e-05	31.993	33.736	32.145	30.988	32.816	30.724	29.698	32.616	31.606	43.81	47.941	47.246	36.049	42.169	40.28	40.919	39.737	40.103
TRINITY_DN6363_c0_g2_i4	3.40223e-06	3.85555e-05	10.883	6.729	6.881	6.015	3.948	4.68	5.611	9.58	5.548	24.137	15.852	17.109	12.834	15.341	10.157	9.954	13.074	9.901
TRINITY_DN14591_c0_g1_i4	3.42871e-06	3.87846e-05	15.076	14.783	10.393	15.736	9.668	8.911	14.159	17.021	16.886	33.6	40.608	41.476	21.108	22.657	11.841	20.45	24.727	33.652
TRINITY_DN2662_c0_g2_i3^MBNL3_HUMAN	3.54287e-06	3.99517e-05	90.787	63.775	42.991	50.067	40.863	49.692	45.01	50.106	52.426	219.333	183.119	112.957	66.317	108.644	73.993	85.221	82.574	107.945
TRINITY_DN38391_c0_g1_i9^CK5P3_MOUSE	3.57766e-06	4.02779e-05	26.875	28.036	27.428	22.478	24.133	25.904	24.229	24.528	24.502	32.653	33.472	36.318	34.03	33.99	40.523	33.64	35.204	29.87
TRINITY_DN52047_c1_g1_i2^TXN4A_MOUSE	3.60591e-06	4.05738e-05	52.094	58.631	65.142	60.086	60.888	50.541	47.645	58.682	53.47	93.032	74.579	88.122	93.581	75.517	78.198	69.258	72.975	70.168
TRINITY_DN828_c0_g1_i7^SGT1_HUMAN	3.61395e-06	4.06421e-05	28.846	28.973	26.931	26.09	26.272	23.858	29.462	29.989	28.417	39.179	36.967	40.876	34.355	36.311	39.655	35.86	36.261	33.418
TRINITY_DN140408_c0_g2_i3^RM09_BOVIN	3.6547e-06	4.10333e-05	11.133	7.591	9.497	8.054	9.05	11.665	9.106	9.946	7.578	14.899	13.252	16.108	18.35	14.699	19.849	12.628	14.654	10.986
TRINITY_DN10597_c0_g1_i11^WDR61_DANRE	3.65695e-06	4.10363e-05	23.09	24.255	25.3	22.701	24.035	36.421	19.959	21.947	22.917	44.307	37.144	47.113	39.172	38.602	50.84	40.958	31.629	26.507
TRINITY_DN12464_c0_g3_i13	3.662e-06	4.10705e-05	81.282	65.582	65.248	63.904	64.37	62.345	65.715	71.903	68.094	97.817	84.991	93.803	102.623	97.513	101.383	88.021	88.153	73.228
TRINITY_DN4074_c0_g1_i10^TNFA_MOUSE	3.67026e-06	4.11185e-05	126.287	52.968	41.315	57.926	55.033	18.939	35.989	59.677	34.284	169.092	114.833	170.486	218.788	153.278	35.683	207.396	147.817	160.022
TRINITY_DN36011_c0_g1_i12^COX5A_MACPM	3.74652e-06	4.18847e-05	203.21	202.502	194.566	220.222	225.54	123.233	212.352	212.35	187.319	380.039	302.061	387.739	320.583	307.467	205.106	308.88	335.332	237.443
TRINITY_DN31140_c1_g1_i5^TRPM3_HUMAN	3.80512e-06	4.24891e-05	4.183	4.31	5.321	8.157	8.164	7.693	5.592	7.272	5.703	11.37	10.62	9.305	14.311	15.322	9.066	13.859	10.23	7.419
TRINITY_DN4288_c0_g1_i1^SPON2_HUMAN	3.82933e-06	4.26897e-05	396.971	201.335	159.477	329.807	233.945	452.75	183.769	271.295	315.358	640.754	519.329	900.486	383.197	626.89	263.042	856.644	701.819	1202.91
TRINITY_DN29332_c0_g1_i6^ATX2L_MOUSE	3.8312e-06	4.26897e-05	79.95	84.73	86.655	79.295	90.212	89.626	67.084	77.261	74.425	109.056	102.986	108.577	114.304	105.72	125.012	116.283	102.294	99.422
TRINITY_DN6947_c1_g1_i1	3.86757e-06	4.30484e-05	94.655	13.754	12.397	14.461	10.76	9.749	22.339	7.929	8.999	263.96	220.336	335.98	139.125	66.312	16.184	75.984	60.444	61.225
TRINITY_DN25286_c0_g1_i2^PIT1_CHICK	3.8732e-06	4.30787e-05	5.303	7.628	8.3	7.589	5.362	10.437	6.423	4.607	6.176	13.762	12.388	13.418	15.533	9.79	14.066	11.252	9.579	10.693
TRINITY_DN94085_c0_g1_i11^PR6AA_XENLA	3.89007e-06	4.32288e-05	49.891	40.085	31.977	42.311	28.94	42.837	51.385	45.555	40.731	102.223	82.391	85.899	82.342	81.126	118.096	55.059	84.164	33.193
TRINITY_DN96994_c0_g1_i1^PPIE_BOVIN	3.89951e-06	4.33104e-05	23.978	19.751	21.744	28.288	27.159	38.726	26.467	27.127	25.082	40.493	33.722	48.102	48.548	42.399	59.821	42.596	44.23	32.89
TRINITY_DN16459_c0_g1_i7^COQ5_BOVIN	3.92215e-06	4.35384e-05	26.32	29.019	28.137	23.25	22.486	26.672	23.208	23.129	25.498	45.953	40.41	58.407	36.434	36.301	39.083	41.946	35.609	26.84
TRINITY_DN11969_c1_g4_i1^PPIB_BOVIN	3.99808e-06	4.43573e-05	194.4	203.475	211.592	237.653	223.633	273.967	202.019	218.834	195.94	395.969	280.499	378.568	305.504	314.792	377.992	278.534	283.232	256.61
TRINITY_DN29825_c0_g1_i7^PSD11_XENTR	4.02491e-06	4.4631e-05	45.393	41.429	41.43	31.91	36.325	53.035	26.581	37.805	33.549	60.912	57.583	79.751	51.887	57.51	71.144	69.025	51.922	52.155
TRINITY_DN43359_c0_g1_i1^BICRD_DROME	4.05547e-06	4.49458e-05	65.401	54.831	38.264	69.788	44.005	62.036	63.221	55.257	60.564	86.589	115.592	109.488	82.648	85.019	54.24	107.483	95.174	126.985
TRINITY_DN7782_c0_g1_i11^LOX5_HUMAN	4.07098e-06	4.50692e-05	86.881	99.124	94.884	52.535	69.651	409.833	40.891	133.578	87.28	498.784	161.287	276.172	372.146	616.755	1592	314.113	428.541	467.272
TRINITY_DN1050_c3_g1_i2^NIF3L_HUMAN	4.20281e-06	4.64539e-05	10.522	10.51	12.175	8.771	8.575	8.771	9.247	8.858	7.404	15.432	14.427	18.765	16.872	14.708	15.231	13.704	11.791	11.973
TRINITY_DN22735_c0_g1_i17	4.20714e-06	4.64769e-05	21.739	4.875	2.758	19.731	2.909	12.154	6.792	8.698	6.969	62.475	40.212	63.454	16.143	26.742	10.083	41.316	34.098	50.865
TRINITY_DN66102_c0_g1_i6^TOM40_XENLA	4.2379e-06	4.67416e-05	13.391	13.393	13.213	9.796	12.568	14.778	9.795	12.085	10.642	16.131	15.394	20.933	19.384	20.298	25.261	22.059	17.716	13.791
TRINITY_DN32927_c0_g1_i7^LSM12_XENLA	4.24339e-06	4.67771e-05	39.424	42.18	41.456	33.111	35.85	36.641	33.514	33.648	36.12	67.497	52.705	59.93	56.339	53.963	55.436	50.863	45.918	38.373
TRINITY_DN2783_c0_g1_i6^PKHG1_HUMAN	4.26792e-06	4.69471e-05	31.734	25.2	22.657	24.601	22.432	29.197	22.982	23.129	23.081	36.786	47.057	35.284	29.293	39.964	32.41	35.86	31.54	43.094
TRINITY_DN14846_c0_g1_i3^QCR7_PONAB	4.32365e-06	4.75348e-05	170.172	170.833	155.708	180.575	171.079	265.336	187.113	171.421	165.61	363.364	269.91	342.806	280.506	242.727	379.147	252.202	273.219	198.62
TRINITY_DN13706_c0_g1_i2^DIM1_BOVIN	4.35227e-06	4.78239e-05	11.836	9.176	9.577	9.023	8.978	9.609	8.275	9.758	8.728	20.667	13.116	15.675	15.533	14.44	13.97	12.948	12.768	10.761
TRINITY_DN258525_c0_g1_i5	4.40684e-06	4.83721e-05	184.414	79.92	70.046	124.269	121.712	59.212	79.071	200.283	133.974	587.671	440.131	555.446	315.009	374.182	51.39	270.093	282.501	296.205
TRINITY_DN18765_c0_g1_i4^TRET1_BOMMO	4.42238e-06	4.84653e-05	17.167	19.028	15.031	19.386	11.171	12.623	12.79	10.106	22.385	37.319	42.137	31.238	25.855	37.49	13.356	33.35	24.342	26.292
TRINITY_DN42684_c0_g1_i2	4.4319e-06	4.85437e-05	11.17	8.638	6.589	9.255	6.57	12.643	6.707	5.461	6.901	17.09	14.042	20.599	13.75	14.612	20.993	14.906	15.869	9.481
TRINITY_DN18772_c0_g1_i6^NOX4_PONAB	4.45517e-06	4.87469e-05	1.471	0.575	0.319	0.708	0.573	4.5	0.69	1.013	0.735	4.382	4.504	3.446	4.472	8.045	13.451	3.567	2.992	3.177
TRINITY_DN454_c0_g1_i8^SYT14_HUMAN	4.46375e-06	4.88149e-05	26.098	30.743	23.517	34.033	29.405	22.9	30.888	31.762	28.107	46.534	34.408	43.433	45.879	40.319	37.081	44.815	49.128	32.655
TRINITY_DN10744_c0_g1_i6^AASD1_DANRE	4.58555e-06	5.00407e-05	41.849	50.883	47.912	34.88	48.481	58.613	35.516	52.564	45.602	99.143	73.3	75.338	59.698	65.526	75.327	65.866	57.136	76.14
TRINITY_DN4209_c7_g1_i3^NDKB_BOVIN	4.67743e-06	5.09356e-05	50.409	54.293	39.869	54.723	48.275	20.336	59.688	50.031	42.306	135.444	95.361	129.254	96.644	85.834	50.988	87.508	87.906	55.38
TRINITY_DN36101_c1_g1_i1	4.70162e-06	5.11719e-05	19.111	19.297	20.183	22.198	21.072	17.392	20.006	21.591	18.732	25.452	30.986	31.671	33.341	45.372	36.435	31.179	30.444	22.842
TRINITY_DN3040_c1_g1_i1^RAGP1_XENLA	4.73525e-06	5.15108e-05	14.89	11.669	12.193	11.388	11.699	7.155	10.683	10.35	10.081	20.809	18.712	20.51	16.843	17.825	12.869	18.211	16.363	14.681
TRINITY_DN10833_c0_g3_i1	4.74911e-06	5.16344e-05	45.227	50.818	41.696	31.379	25.816	23.529	48.306	37.748	31.529	188.16	149.689	158.869	78.934	61.796	22.677	104.062	69.065	64.148
TRINITY_DN2070_c0_g1_i3	4.78415e-06	5.19879e-05	72.722	26.294	37.138	47.451	32.512	26.453	49.194	20.061	29.567	112.159	132.682	131.01	115.831	83.907	106.657	74.094	58.657	29.547
TRINITY_DN26047_c0_g1_i7^PPCS_HUMAN	4.79849e-06	5.21163e-05	26.033	28.5	24.59	26.5	23.345	24.517	25.542	23.721	22.782	45.764	45.018	38.319	29.352	32.255	34.168	37.13	28.894	35.558
TRINITY_DN20414_c0_g1_i6^SPY3_HUMAN	4.80102e-06	5.21164e-05	5.516	3.837	3.441	4.618	3.733	5.119	3.089	9.242	5.848	14.994	9.538	9.127	6.166	8.773	10.464	9.905	8.739	8.611
TRINITY_DN34376_c0_g1_i2^RS15_ELAOL	4.81217e-06	5.21824e-05	760.867	700.282	606.612	763.194	628.121	1027.79	1002.22	773.603	763.135	1543.18	1133.01	1538.14	1232.63	1019.91	1410.32	1099.2	1275.6	873.27
TRINITY_DN19605_c0_g1_i12^PP4R4_HUMAN	4.81666e-06	5.22037e-05	53.722	45.6	45.518	45.747	49.34	84.936	37.217	50.04	47.178	84.576	70.169	79.484	65.243	68.853	100.249	95.339	90.424	104.72
TRINITY_DN1461_c0_g1_i8^PGFRA_DANRE	4.87422e-06	5.2772e-05	1.86	1.872	1.543	1.322	2.578	1.597	0.69	2.121	2.136	13.324	6.761	2.179	2.059	12.954	1.673	4.042	7.821	5.337
TRINITY_DN13589_c0_g1_i2^ADPRH_BOVIN	4.91553e-06	5.31914e-05	13.993	15.107	11.989	13.604	14.815	17.502	13.593	14.966	16.103	21.496	18.307	23.212	21.708	21.094	16.862	22.194	20.066	20.702
TRINITY_DN23002_c0_g1_i6^AP1M1_HUMAN	4.95298e-06	5.34845e-05	50.067	63.108	78.452	63.95	77.501	72.633	55.032	67.343	69.631	98.705	86.957	99.706	88.705	91.472	102.029	101.367	81.27	94.829
TRINITY_DN9111_c0_g2_i3^LKHA4_BOVIN	4.96554e-06	5.35495e-05	11.762	17.962	7.715	10.764	14.788	17.362	14.055	16.843	13.918	21.508	20.179	22.456	34.208	22.293	26.903	24.162	24.667	23.79
TRINITY_DN15978_c1_g1_i1^LZIC_MOUSE	4.96679e-06	5.35495e-05	19.943	23.921	19.952	20.057	19.845	24.886	16.436	21.168	17.533	38.634	33.774	35.796	28.8	30.73	36.054	27.06	26.257	22.696
TRINITY_DN3312_c1_g1_i5^NEDD8_DROME	4.98612e-06	5.37017e-05	18.398	19.639	19.642	17.124	17.41	22.691	15.255	16.458	15.678	46.261	36.832	53.949	26.83	29.129	40.703	23.997	27.65	17.144
TRINITY_DN25413_c0_g1_i18^RL10_DROME	5.08601e-06	5.47204e-05	15.418	12.623	13.958	17.068	15.638	25.365	24.068	20.249	20.694	35.116	30.653	38.508	29.785	26.358	42.462	28.426	32.005	20.926
TRINITY_DN1583_c1_g1_i1^FLOT2_BOVIN	5.11064e-06	5.49567e-05	2.989	2.697	2.04	4.525	2.417	4.5	4.798	3.491	3.518	21.65	12.846	7.693	4.265	10.346	7.912	5.718	5.461	5.952
TRINITY_DN16162_c0_g1_i1	5.15564e-06	5.54117e-05	6.321	3.123	1.605	3.827	2.13	1.407	0.416	2.017	2.503	42.981	7.676	13.573	6.58	7.508	5.169	7.133	9.154	6.275
TRINITY_DN66102_c0_g1_i7^TOM40_XENLA	5.17173e-06	5.55299e-05	50.141	30.91	32.03	39.955	40.317	43.775	29.301	34.783	34.023	57.465	55.94	63.065	84.391	69.198	91.172	59.062	67.811	33.877
TRINITY_DN9228_c0_g1_i14	5.17202e-06	5.55299e-05	13.151	15.487	22.95	24.889	12.72	7.294	20.252	22.885	23.313	44.461	53.37	44.5	66.583	66.178	13.97	33.505	41.415	29.039
TRINITY_DN12271_c1_g1_i5^CHM1B_CHICK	5.28389e-06	5.65993e-05	29.253	45.896	37.067	34.294	32.44	46.21	33.845	38.921	36.826	70.565	55.95	59.019	43.811	51.489	56.718	49.39	51.409	62.74
TRINITY_DN482751_c0_g1_i1	5.28535e-06	5.65993e-05	74.295	92.581	132.554	99.864	120.101	48.026	122.843	165.781	194.635	229.708	272.594	154.8	250.504	436.639	285.888	269.463	199.927	243.786
TRINITY_DN87918_c0_g1_i12^GDE1_MOUSE	5.30555e-06	5.67567e-05	26.301	21.521	15.953	21.854	19.944	21.074	16.908	16.965	16.915	54.22	34.388	44.078	27.963	27.576	26.415	32.216	24.272	33.027
TRINITY_DN3479_c0_g1_i18	5.33681e-06	5.7032e-05	112.747	5.079	6.287	8.669	15.244	0	4.931	13.596	3.789	360.64	427.691	798.39	260.649	320.075	0	514.366	368.215	362.972
TRINITY_DN31432_c0_g1_i11^UCHL5_MOUSE	5.46436e-06	5.82141e-05	8.162	6.034	2.199	4.739	3.858	2.644	4.78	3.143	2.436	15.835	10.599	15.252	11.898	12.704	3.495	12.057	10.527	6.383
TRINITY_DN74147_c0_g1_i7^PRS8_RAT	5.50158e-06	5.85501e-05	97.875	112.331	118.144	107.686	116.673	138.121	91.719	101.807	101.933	159.901	133.972	161.014	139.184	152.798	175.545	167.291	135.158	150.248
TRINITY_DN9936_c0_g1_i9^RM21_BOVIN	5.53905e-06	5.88274e-05	34.889	40.586	33.981	29.349	31.16	38.018	30.945	27.38	26.368	52.385	54.369	62.665	49.868	47.596	72.245	51.125	43.361	32.577
TRINITY_DN34292_c0_g1_i7^MGDP1_HUMAN	5.57944e-06	5.9165e-05	19.86	16.507	17.106	17.682	17.33	22.661	19.015	17.781	16.373	35.981	31.163	34.918	25.008	24.997	40.873	25.809	27.571	18.268
TRINITY_DN36428_c0_g1_i7^LTR3A_XENLA	5.59404e-06	5.9286e-05	6.395	6.034	6.021	6.118	5.792	5.199	6.178	6.915	5.819	10.588	9.528	10.861	9.229	8.639	7.605	9.353	8.048	6.255
TRINITY_DN4839_c0_g1_i4^RM11_HUMAN	5.59659e-06	5.9286e-05	12.188	11.567	10.872	12.058	10.527	14.638	12.336	11.842	11.115	17.019	18.244	20.544	16.35	16.243	25.081	15.555	17.163	15.815
TRINITY_DN12034_c0_g1_i3	5.63594e-06	5.96415e-05	0.777	0.584	0.887	0.866	0.6	0.659	1.011	1.145	0.793	7.177	3.62	2.657	2.068	2.186	0.752	1.483	1.175	1.769
TRINITY_DN10726_c0_g1_i3^DEAF1_RAT	5.68211e-06	6.00992e-05	74.027	47.37	35.107	44.294	43.074	91.183	40.976	53.231	54.717	79.222	90.66	147.974	64.327	84.127	81.873	141.695	138.337	162.28
TRINITY_DN12838_c0_g1_i1^ACEA_BACHD	5.701e-06	6.02682e-05	85.123	52.523	42.405	78.811	103.926	152.939	39.37	78.8	68.848	157.533	111.775	242.855	140.967	218.171	114.802	328.903	154.68	188.387
TRINITY_DN13305_c0_g1_i9^MLRP1_ACRMI	5.72448e-06	6.04854e-05	99.939	61.588	55.689	70.897	72.175	56.837	64.317	58.016	66.76	107.612	150.885	143.15	120.312	102.393	50.744	143.255	118.518	194.065
TRINITY_DN4661_c0_g1_i4^AP3S1_MOUSE	5.73849e-06	6.05757e-05	29.799	28.898	28.128	25.923	26.434	24.746	24.03	23.936	23.661	39.546	41.242	43.866	36.493	36.071	37.155	35.724	30.711	29.723
TRINITY_DN5452_c1_g1_i3^CYSK_NEUCR	5.74083e-06	6.05757e-05	16.279	14.709	13.612	15.932	16.399	25.964	13.848	13.118	11.463	26.542	21.323	28.014	20.064	24.335	38.447	31.528	29.546	25.784
TRINITY_DN82733_c0_g2_i4^MMAB_MOUSE	5.74184e-06	6.05757e-05	9.495	13.81	8.921	12.766	11.807	14.718	9.871	8.989	10.41	19.021	19.201	25.179	17.778	20.164	23.577	14.402	16.481	14.691
TRINITY_DN9230_c0_g1_i4^BABA2_BRAFL	5.76275e-06	6.07341e-05	20.675	21.03	23.757	18.641	23.408	33.617	16.181	26.808	20.916	42.009	36.364	37.908	32.75	37.068	55.892	30.287	34.76	32.46
TRINITY_DN75601_c2_g1_i3^MLC2_DROME	5.85249e-06	6.16485e-05	34.51	30.669	27.295	35.113	35.931	115.7	37.415	39.7	36.468	86.139	85.386	133.589	130.103	86.045	138.061	88.225	90.494	68.302
TRINITY_DN32330_c0_g1_i1^THIM_HUMAN	6.03149e-06	6.33399e-05	17.574	12.623	11.989	11.797	16.462	41.211	10.721	17.678	15.223	44.508	33.472	44.422	23.856	35.314	54.515	32.662	35.214	34.004
TRINITY_DN9170_c0_g1_i3^WN2BA_XENLA	6.06633e-06	6.36733e-05	10.023	2.354	3.059	2.291	3.679	1.267	3.372	4.907	5.287	30.722	28.49	16.175	8.5	14.421	6.81	12.066	6.271	6.578
TRINITY_DN2190_c4_g1_i3^UBA5_BOVIN	6.07553e-06	6.37374e-05	19.694	19.398	18.755	20.559	19.434	23.908	21.168	19.667	19.563	34.252	26.451	30.96	28.928	26.55	31.679	26.876	25.833	24.025
TRINITY_DN20400_c0_g1_i3^ACOX_SYNY3	6.08434e-06	6.37975e-05	14.826	8.759	7.857	12.254	10.509	23.25	11.42	18.344	12.72	36.419	24.964	27.992	15.267	30.145	22.052	20.547	28.874	39.497
TRINITY_DN22233_c0_g1_i1^PX11A_RAT	6.09504e-06	6.38771e-05	8.338	4.31	2.306	4.842	2.238	2.554	2.787	3.228	3.692	11.251	15.457	17.431	7.781	10.633	2.892	13.811	8.828	6.744
TRINITY_DN46715_c0_g1_i6^MMP25_HUMAN	6.10337e-06	6.3932e-05	0.787	0.658	0	5.829	0.815	0	0.907	1.407	4.456	374.888	201.353	96.549	15.326	56.158	0	28.872	10.882	12.267
TRINITY_DN15164_c0_g1_i8^ARPC2_RAT	6.15492e-06	6.43738e-05	14.307	17.897	19.092	17.133	18.413	22.631	13.8	20.239	17.06	35.661	27.491	30.56	21.689	26.885	34.931	24.491	21.29	25.774
TRINITY_DN5763_c0_g1_i11^UBP14_BOVIN	6.16689e-06	6.44663e-05	48.364	48.399	53.898	50.095	51.506	65.049	41.788	42.008	48.888	79.4	71.833	95.759	78.432	64.922	104.899	73.522	65.164	56.045
TRINITY_DN64470_c0_g1_i2	6.23548e-06	6.51296e-05	4.951	4.662	4.061	4.283	5.049	6.127	4.402	4.279	3.731	11.856	9.029	7.982	6.107	7.019	7.223	6.416	6.962	7.868
TRINITY_DN22492_c0_g1_i4^MSI2H_HUMAN	6.25089e-06	6.52452e-05	52.926	49.085	48.116	45.821	45.831	50.221	49.364	59.367	52.068	77.126	64.136	71.347	72.887	68.182	80.454	61.902	64.7	55.019
TRINITY_DN17965_c0_g1_i1^SPART_BOVIN	6.27432e-06	6.53665e-05	11.133	19.278	17.319	47.19	35.009	34.475	19.714	44.561	27.083	87.015	44.529	40.909	66.869	107.005	119.145	40.696	66.191	62.33
TRINITY_DN17118_c1_g2_i2^SRMS_HUMAN	6.28391e-06	6.53665e-05	96.219	75.99	72.972	84.091	80.142	91.821	76.908	87.676	84.68	131.086	124.964	106.909	112.787	105.039	110.799	112.067	100.734	109.861
TRINITY_DN20251_c0_g1_i16^PAX6_DANRE	6.56443e-06	6.81386e-05	4.905	4.801	4.407	5.456	4.861	4.4	3.23	4.513	5.751	6.182	10.568	7.293	5.998	6.98	6.546	11.456	7.021	12.98
TRINITY_DN23637_c0_g1_i2^MSHA_MYCS2	6.57634e-06	6.81669e-05	70.926	93.192	97.678	80.981	91.958	101.131	59.046	131.186	107.578	198.002	151.54	138.192	122.686	173.145	215.602	118.783	120.513	151.049
TRINITY_DN21526_c0_g1_i10^AT5G_MANSE	6.60799e-06	6.83843e-05	464.057	469.679	460.632	548.261	591.796	728.833	514.223	484.302	454.697	855.539	670.11	887.624	820.015	758.786	1160.16	798.745	769.788	589.517
TRINITY_DN4029_c0_g1_i5^RPAB5_DROME	6.61215e-06	6.8393e-05	38.934	36.897	26.568	30.485	29.387	32.28	31.455	28.863	27.943	69.238	55.211	63.988	49.711	41.68	65.022	49.448	52.831	28.423
TRINITY_DN8116_c1_g1_i3^IF5A1_RABIT	6.67889e-06	6.8945e-05	369.236	333.222	306.565	356.652	306.138	487.156	390.907	325.773	301.827	731.24	538.031	702.064	548.059	507.439	819.407	480.93	502.682	363.832
TRINITY_DN13868_c0_g1_i1	6.76149e-06	6.9693e-05	2.406	3.198	1.782	4.963	2.014	39.125	3.297	1.051	0.454	473.841	194.228	47.735	21.659	43.185	186.793	22.815	13.163	13.263
TRINITY_DN4909_c0_g1_i1^FUR11_DROME	6.79099e-06	6.99451e-05	22.618	22.874	25.61	28.316	27.266	16.734	28.989	27.671	27.025	45.823	45.496	45.567	52.331	41.958	22.083	47.975	37.643	37.015
TRINITY_DN31432_c0_g1_i2^UCHL5_MOUSE	6.84488e-06	7.04118e-05	24.302	26.368	25.539	30.457	30.193	45.082	22.604	25.4	20.211	50.525	36.478	54.672	42.639	46.934	75.878	55.912	36.517	47.082
TRINITY_DN30423_c0_g1_i4^NOB1_BOVIN	6.89663e-06	7.09088e-05	14.853	15.098	13.63	15.42	14.439	16.235	15.397	15.67	13.29	24.28	18.608	20.533	20.054	20.097	22.528	19.578	19.552	16.137
TRINITY_DN63909_c0_g1_i6^N2F1A_DANRE	6.91526e-06	7.10649e-05	4.044	8.295	3.387	3.697	2.873	2.714	3.495	2.824	2.871	12.708	15.186	20.833	12.942	7.277	2.637	4.41	12.077	10.517
TRINITY_DN5166_c1_g2_i1	6.91918e-06	7.10698e-05	4.877	2.326	1.88	1.955	1.164	0.17	2.89	3.228	2.581	288.902	15.831	12.217	12.135	7.45	1.832	5.108	4.197	5.61
TRINITY_DN5156_c1_g1_i4	6.98766e-06	7.17374e-05	111.054	232.448	167.777	179.355	114.292	165.572	183.713	177.782	199.236	534.007	210.434	254.906	254.798	191.545	638.937	328.312	301.007	482.314
TRINITY_DN433_c0_g1_i7^TRAF6_RAT	7.01776e-06	7.20106e-05	2.073	2.391	2.199	2.933	2.927	2.285	3.486	4.129	4.833	6.585	4.826	4.369	5.821	6.271	3.093	6.193	6.251	6.92
TRINITY_DN11959_c2_g1_i7^BYST_NEMVE	7.02277e-06	7.20261e-05	5.525	5.885	5.037	4.73	6.803	4.58	5.242	7.638	6.756	10.186	7.167	13.162	11.435	10.835	10.02	8.82	7.989	7.594
TRINITY_DN454_c0_g1_i9^SYT14_HUMAN	7.08236e-06	7.26012e-05	46.698	52.523	48.152	43.782	34.955	36.731	53.369	46.634	46.211	75.811	66.716	76.06	63.116	46.973	69.597	65.972	68.068	58.743
TRINITY_DN55927_c0_g3_i1^CD151_RAT	7.14382e-06	7.31585e-05	73.888	61.968	66.871	67.097	65.238	83.559	55.164	69.529	61.628	125.815	100.24	91.891	82.707	92.843	106.022	88.487	82.919	94.741
TRINITY_DN18488_c1_g1_i4^HDAC1_CHICK	7.15175e-06	7.32034e-05	83.189	81.292	90.415	83.597	82.783	87.531	72.166	77.646	74.164	114.777	98.18	118.804	117.446	107.225	109.538	122.893	107.636	88.163
TRINITY_DN42007_c0_g3_i3^MAFG_HUMAN	7.23467e-06	7.39787e-05	9.921	13.272	10.934	9.265	9.829	17.891	13.385	17.941	16.083	37.213	38.267	21.166	17.01	29.848	65.52	23.939	14.793	21.591
TRINITY_DN23545_c0_g1_i5	7.25309e-06	7.40936e-05	56.804	48.649	55.45	44.098	40.111	45.951	40.976	45.405	42.954	93.861	80.165	92.246	78.284	63.407	73.855	56.823	64.967	46.896
TRINITY_DN22936_c0_g1_i6^KTAP2_IXOSC	7.27607e-06	7.42915e-05	82.393	81.718	71.482	75.822	77.206	115.081	75.661	79.297	69.428	189.842	149.335	202.513	118.372	107.676	138.856	111.427	112.139	89.433
TRINITY_DN5576_c0_g1_i3^NAT10_HUMAN	7.30108e-06	7.451e-05	5.867	5.366	5.392	5.503	6.347	5.768	4.355	6.887	6.06	6.644	6.782	8.293	10.066	10.49	11.64	8.975	10.132	7.018
TRINITY_DN19065_c0_g1_i2^ACOX2_ARATH	7.30481e-06	7.45112e-05	114.83	124.797	111.245	132.351	122.312	147.002	123.892	118.021	114.576	144.836	159.737	165.583	156.805	159.28	182.588	201.668	171.616	161.586
TRINITY_DN5099_c0_g1_i4^SEH1_HUMAN	7.35161e-06	7.49145e-05	21.443	22.985	24.076	23.912	24.822	28.089	19.232	25.785	23.913	37.071	31.329	36.574	35.183	31.756	39.432	34.018	27.314	29.586
TRINITY_DN1341_c0_g1_i6	7.3562e-06	7.49242e-05	1.675	2.224	2.332	0.531	1.092	1.507	1.181	0.92	1.092	5.91	6.563	5.736	2.817	4.142	1.26	3.45	3.357	2.092
TRINITY_DN32839_c0_g2_i12^ABCF2_MOUSE	7.37391e-06	7.50676e-05	36.416	30.437	30.904	28.232	25.771	31.612	16.417	21.562	20.887	88.78	48.7	56.962	47.662	48.411	52.598	48.391	34.463	27.993
TRINITY_DN2031_c3_g1_i6^ACATN_MOUSE	7.39279e-06	7.52227e-05	27.671	27.768	24.918	25.662	25.753	22.212	22.528	21.347	20.462	30.284	30.757	39.931	34.158	35.131	28.036	37.963	34.138	33.916
TRINITY_DN6392_c1_g1_i7^MSRB3_PONAB	7.53774e-06	7.65465e-05	36.99	33.551	27.126	28.632	24.831	11.914	17.824	22.041	17.543	77.469	60.485	69.235	41.89	65.91	29.074	31.072	51.172	38.627
TRINITY_DN9170_c0_g1_i2^WNT2B_CHICK	7.5524e-06	7.66576e-05	1.333	0.741	0.452	0.41	0.636	0.589	0.34	1.145	1.102	3.506	3.048	1.79	1.468	2.503	1.695	2.2	0.553	2.619
TRINITY_DN130357_c0_g1_i5	7.56208e-06	7.67181e-05	7.404	6.136	6.429	10.084	6.302	7.234	5.97	9.477	7.926	58.448	28.24	17.442	13.858	16.492	19.054	8.897	10.428	8.973
TRINITY_DN2978_c0_g2_i14^CF106_MOUSE	7.59145e-06	7.69782e-05	15.705	22.401	30.771	25.792	22.441	25.146	18.769	25.091	22.463	30.308	31.59	37.174	30.819	31.354	36.721	37.314	40.507	39.116
TRINITY_DN4423_c0_g1_i8^DHTK1_PONAB	7.62221e-06	7.72142e-05	11.466	9.203	8.008	7.272	9.256	11.335	7.207	9.28	6.708	15.468	10.984	12.44	15.139	14.44	13.335	15.177	13.499	11.964
TRINITY_DN6978_c0_g1_i6^RL6_CHILA	7.74639e-06	7.83952e-05	1848.24	1913.24	1686.27	2037.88	1637.54	2714.36	2549.42	1971.37	1893.39	3723.99	2777.11	4040.13	3231.93	2615.38	3834.34	2789.62	3278.19	2262.42
TRINITY_DN1937_c1_g1_i6^PIDD1_HUMAN	8.15455e-06	8.21273e-05	9.236	8.675	7.91	6.723	8.199	7.803	6.971	7.216	7.771	8.48	10.183	12.684	11.928	10.49	11.45	11.155	11.248	11.23
TRINITY_DN17520_c0_g2_i1^EMC2_DANRE	8.15898e-06	8.21273e-05	26.283	21.827	25.672	22.012	25.153	27.88	21.584	24.115	19.988	38.148	31.049	40.12	36.611	32.926	40.449	30.714	32.992	26.341
TRINITY_DN9703_c0_g1_i8^SRSF4_MOUSE	8.20382e-06	8.24982e-05	59.275	47.379	46.449	65.077	67.834	64.261	67.595	74.549	63.619	88.626	70.751	85.521	100.406	96.141	127.163	90.047	102.225	77.753
TRINITY_DN8568_c1_g1_i1^GNMT_RAT	8.21707e-06	8.25425e-05	49.604	70.55	57.17	53.345	41.49	55.35	57.846	41.164	88.749	185.555	136.198	163.76	61.737	84.645	71.483	80.413	225.641	460.704
TRINITY_DN2194_c0_g1_i6^SYT11_RAT	8.23961e-06	8.26968e-05	11.198	11.465	9.231	12.198	12.648	15.776	14.424	12.686	15.204	51.591	50.364	36.263	25.343	22.331	7.276	24.259	18.476	32.841
TRINITY_DN20810_c10_g1_i2^SORCN_PONAB	8.27411e-06	8.29379e-05	61.829	55.897	74.161	62.824	74.583	75.726	65.913	66.986	59.733	122.783	91.159	125.874	82.293	74.98	142.584	86.374	98.532	91.701
TRINITY_DN2781_c0_g1_i10^M4K3_HUMAN	8.30897e-06	8.32309e-05	34.501	22.985	18.959	24.293	24.402	16.205	29.311	21.403	19.95	40.92	42.012	55.383	43.515	44.307	28.364	42.983	40.507	23.761
TRINITY_DN7186_c1_g1_i3^GRHPR_HUMAN	8.38526e-06	8.39543e-05	11.679	12.577	10.349	11.956	10.518	16.434	6.291	11.269	11.086	28.875	21.458	22.467	15.937	19.79	30.726	17.533	23.423	11.397
TRINITY_DN24531_c0_g1_i2	8.39422e-06	8.40033e-05	49.872	49.428	40.818	41.612	38.894	45.432	44.358	41.061	42.867	83.829	68.359	87.777	63.116	51.345	75.613	55.893	59.901	47.688
TRINITY_DN28247_c0_g1_i6^TM258_MOUSE	8.56012e-06	8.54975e-05	86.206	83.702	79.153	80.962	77.877	97.1	83.596	75.525	66.944	155.484	118.245	169.04	123.119	115.289	147.562	102.414	114.361	78.271
TRINITY_DN7776_c0_g2_i1	8.64578e-06	8.62278e-05	18.296	1.409	0.771	3.389	6.364	0.05	2.314	4.936	1.952	59.053	52.538	99.072	33.804	50.386	0.297	56.61	45.049	52.624
TRINITY_DN162908_c0_g3_i3^HXB5_XENLA	8.70397e-06	8.66406e-05	3.896	3.642	5.099	3.082	4.637	1.467	3.533	3.509	3.915	8.22	6.491	5.28	8.106	8.092	5.169	7.376	6.093	6.128
TRINITY_DN21213_c0_g1_i3^SRP09_CAEEL	8.75313e-06	8.70879e-05	34.843	40.558	39.089	35.076	33.872	29.925	35.035	34.568	32.341	82.989	53.246	84.053	61.688	53.857	52.873	44.709	48.268	34.63
TRINITY_DN10238_c0_g1_i3^UMPS_PONAB	9.14192e-06	9.07321e-05	6.228	6.136	6.11	5.391	8.575	8.292	4.78	6.653	6.196	11.121	7.271	11.417	16.163	13.251	17.021	10.584	10.586	7.682
TRINITY_DN14317_c0_g1_i6^COPD_PONAB	9.14547e-06	9.07321e-05	61.968	75.981	71.243	68.746	64.942	75.487	57.733	61.985	57.384	106.344	93.052	95.548	86.755	93.984	93.916	86.442	77.794	78.066
TRINITY_DN7577_c0_g1_i8^SOX2_CAEEL	9.14579e-06	9.07321e-05	68.233	53.793	54.483	47.6	53.887	56.478	50.658	53.231	55.587	80.087	67.662	112.757	86.4	61.365	71.175	91.666	81.922	71.253
TRINITY_DN22472_c0_g1_i7^CHCH2_HUMAN	9.15487e-06	9.07784e-05	211.271	164.345	144.942	165.481	167.821	285.293	196.313	176.91	167.33	301.279	320.566	340.46	283.076	276.736	439.879	299.789	310.97	188.396
TRINITY_DN16023_c0_g1_i3^BIEA_MOUSE	9.20885e-06	9.1226e-05	8.218	11.279	5.462	10.885	16.121	24.477	16.152	14.788	22.811	38.208	21.77	30.782	31.43	40.76	34.815	30.462	33.061	25.237
TRINITY_DN10483_c1_g1_i6	9.28695e-06	9.18233e-05	16.417	12.772	6.748	27.673	3.84	2.884	12.384	7	15.233	68.125	75.588	52.649	36.049	63.771	3.453	36.17	29.862	94.203
TRINITY_DN14537_c0_g1_i11^CUL1_PONAB	9.60537e-06	9.46088e-05	31.9	27.314	29.831	27.552	27.356	32.53	31.096	30.974	28.252	46.854	39.734	47.479	37.714	36.608	42.271	38.263	40.29	33.105
TRINITY_DN23120_c0_g1_i13^COX5B_MOUSE	9.63261e-06	9.48317e-05	61.663	56.175	55.538	73.913	72.327	101.45	66.404	69.163	59.144	105.681	87.331	125.163	109.645	99.401	169.126	114.16	113.551	76.903
TRINITY_DN1741_c1_g1_i1^MEMO1_MACFA	9.68633e-06	9.52418e-05	29.041	27.462	28.093	20.68	22.951	26.343	20.394	16.974	16.026	50.075	42.022	53.683	40.058	36.464	42.938	31.644	33.022	23.214
TRINITY_DN4927_c1_g1_i7	9.68811e-06	9.52418e-05	97.875	97.187	93.669	106.363	105.833	133.411	123.278	100.625	91.891	194.201	137.581	179.601	153.486	141.11	227.38	146.26	156.329	113.82
TRINITY_DN481_c0_g2_i1^PRS7_MACFA	9.69879e-06	9.53013e-05	47.614	49.845	44.835	46.901	45.992	51.948	40.39	42.947	44.346	74.84	56.324	78.506	58.093	63.187	67.797	66.573	56.257	52.018
TRINITY_DN60505_c0_g1_i6	9.74628e-06	9.57224e-05	7.672	9.324	8.504	5.95	3.831	1.287	6.489	4.138	3.924	28.875	18.047	33.228	22.644	11.391	3.4	14.809	17.469	13.127
TRINITY_DN10203_c1_g2_i1^RD23A_BOVIN	9.95298e-06	9.7706e-05	57.868	55.322	56.984	56.566	50.969	53.834	46.115	54.46	51.643	93.754	74.121	78.395	74.138	74.635	77.35	63.908	62.113	62.32
TRINITY_DN23_c1_g4_i1^MPI_HUMAN	1.03371e-05	0.000101236	8.644	7.09	6.057	6.592	6.123	10.168	5.318	5.602	3.518	11.607	10.682	20.121	10.175	9.569	9.162	17.872	12.788	13.273
TRINITY_DN26255_c0_g1_i1^PFD1_BOVIN	1.04318e-05	0.000102066	17.102	17.619	20.254	17.543	16.685	18.061	16.748	16.177	15.291	31.859	28.095	38.575	25.313	26.742	28.915	24.588	22.327	16.196
TRINITY_DN23683_c0_g1_i1^VAT1_DANRE	1.04568e-05	0.00010224	8.977	10.473	7.617	10.699	11.225	5.777	6.508	10.537	9.395	16.7	25.505	26.98	13.73	20.893	4.65	22.33	29.891	21.484
TRINITY_DN4936_c0_g3_i1	1.05167e-05	0.000102702	5.34	9.352	8.611	16.341	32.619	30.045	5.091	19.001	18.181	87.75	27.283	37.574	134.013	71.653	103.512	31.499	32.4	23.106
TRINITY_DN17425_c0_g1_i5	1.05837e-05	0.000103307	238.988	190.695	223.138	171.412	187.926	75.686	202.047	174.667	173.207	475.073	412.266	504.164	304.184	288.491	171.16	306.961	340.309	252.632
TRINITY_DN9730_c2_g1_i3^PDIA6_HUMAN	1.06343e-05	0.000103752	212.076	246.388	253.244	258.082	256.691	244.481	236.93	206.739	170.945	328.816	260.32	395.165	369.723	361.841	410.329	318.94	324.153	259.161
TRINITY_DN3939_c1_g1_i7^RHO_DIPOM	1.08808e-05	0.000105956	5.497	8.619	8.211	9.535	9.265	4.52	7.642	8.407	9.395	26.246	14.323	13.551	14.952	16.952	9.098	11.504	12.334	12.98
TRINITY_DN20014_c0_g1_i10^MYCBP_PONAB	1.09223e-05	0.000106228	18.722	19.297	19.136	18.613	16.426	15.536	17.106	17.978	15.958	40.221	30.726	38.13	26.279	23.395	23.058	22.049	22.831	20.76
TRINITY_DN10833_c0_g2_i4^WDR1B_XENLA	1.09227e-05	0.000106228	56.915	66.314	76.377	67.721	84.6	85.565	62.617	88.924	77.914	134.58	112.659	107.076	90.862	100.523	119.833	87.44	97.84	117.387
TRINITY_DN48508_c0_g1_i3^MSS4_MOUSE	1.09973e-05	0.00010689	15.094	15.117	16.733	16.965	15.62	11.964	14.924	13.23	14.276	23.427	24.568	28.603	24.663	21.852	17.55	23.018	20.253	17.163
TRINITY_DN7362_c23_g1_i1^IST1_MOUSE	1.10758e-05	0.000107422	54.453	67	70.942	83.485	70.734	76.644	60.51	69.651	69.892	126.123	97.307	94.614	77.122	117.657	94.106	101.028	94.987	123.516
TRINITY_DN113548_c0_g1_i5^GST_PLAFA	1.10782e-05	0.000107422	41.071	51.596	46.626	52.795	49.94	39.026	46.2	54.995	46.762	78.417	69.482	85.521	64.446	67.425	67.723	56.29	69.48	52.986
TRINITY_DN4325_c0_g1_i8	1.11415e-05	0.000107884	18.407	17.953	18.844	19.563	19.514	22.841	20.668	20.071	17.64	31.848	24.132	30.438	28.426	26.051	35.079	27.874	27.847	21.777
TRINITY_DN8977_c1_g2_i1^CYTA5_PIG	1.11663e-05	0.000108074	281.392	113.61	106.927	143.516	118.893	66.436	191.553	113.508	90.267	329.846	527.765	558.158	454.981	190.662	83.864	438.382	280.684	378.386
TRINITY_DN34103_c0_g1_i4^NAS15_CAEEL	1.12656e-05	0.000108984	3.572	3.411	1.924	5.121	2.229	1.327	1.738	2.346	1.479	33.518	20.99	8.237	3.93	6.386	1.493	5.02	5.411	18.356
TRINITY_DN2761_c0_g2_i1	1.13275e-05	0.00010948	39.674	34.617	27.774	27.999	24.16	30.634	28.508	25.607	23.623	78.725	61.92	75.56	52.006	42.975	61.802	35.385	43.529	26.058
TRINITY_DN4425_c1_g1_i2^MAPK2_RABIT	1.14197e-05	0.000110164	16.214	17.248	15.838	17.608	13.642	20.565	17.673	17.772	15.223	35.815	25.754	24.39	25.806	23.664	37.568	22.32	23.562	17.281
TRINITY_DN48569_c0_g1_i5	1.1438e-05	0.000110289	0.111	0.12	0.16	2.272	0.098	0.07	0.047	0.854	0.532	12.069	3.068	3.635	4.797	2.129	0.593	8.035	1.136	7.663
TRINITY_DN33056_c0_g2_i4^RT11_MOUSE	1.14461e-05	0.000110315	18.999	19.324	19.225	17.962	19.335	23.808	21.763	18.87	16.46	36.526	31.891	43.755	28.859	27.672	38.49	30.316	31.294	16.987
TRINITY_DN31046_c0_g1_i10^CAND1_HUMAN	1.14857e-05	0.000110594	23.664	27.87	29.148	27.049	32.019	36.072	22.33	26.977	26.561	39.724	35.126	37.052	38.807	43.176	47.111	37.924	36.004	38.578
TRINITY_DN4443_c1_g1_i4^L2GL1_MOUSE	1.15809e-05	0.000111459	188.246	195.403	222.517	251.751	279.007	294.642	221.572	287.227	260.535	314.828	301.364	283.554	402.857	380.5	444.275	364.637	364.512	391.229
TRINITY_DN4881_c0_g1_i4^CGL_MACFA	1.1642e-05	0.000111943	17.445	16.358	16.334	15.429	15.934	20.815	17.89	16.899	15.494	27.998	22.707	28.703	23.865	20.567	26.966	21.429	23.818	20.311
TRINITY_DN9048_c0_g1_i5	1.16542e-05	0.000112008	36.842	34.135	38.016	30.634	36.513	39.036	32.815	30.279	31.751	59.929	60.964	78.395	58.437	51.019	61.431	47.277	46.718	30.036
TRINITY_DN8363_c0_g1_i12^COPB_CHICK	1.18541e-05	0.000113664	67.465	74.026	70.418	86.093	77.152	69.16	76.691	68.647	66.18	98.456	85.438	99.817	101.519	110.792	85.548	98.789	99.499	89.609
TRINITY_DN387_c0_g1_i9^CHTOP_MOUSE	1.19247e-05	0.000114235	26.708	32.244	28.829	29.172	34.302	31.701	32.447	40.46	32.505	43.798	40.004	46.446	44.234	45.563	40.259	46.133	45.227	45.899
TRINITY_DN9809_c0_g1_i2^PXDN_XENTR	1.20112e-05	0.000114956	267.371	134.733	67.944	209.505	445.01	613.033	42.676	370.991	116.422	1241.16	1143.76	2046.8	436.946	1295.72	153.271	1820.42	1048.6	1139.71
TRINITY_DN11152_c0_g1_i2^NSF1C_CHICK	1.21046e-05	0.000115687	18.907	15.107	15.9	13.008	14.949	18.51	15.945	18.954	13.928	27.75	27.096	28.57	25.402	22.657	27.528	22.049	22.88	15.424
TRINITY_DN46923_c0_g1_i4^CATL_SARPE	1.21867e-05	0.00011636	11.42	13.532	15.518	14.814	12.881	21.104	8.142	9.74	11.454	44.118	32.453	23.056	15.661	26.732	20.082	20.314	20.303	23.741
TRINITY_DN18156_c0_g1_i1^IN80B_HUMAN	1.22179e-05	0.000116503	113.155	99.828	99.283	126.904	127.638	147.531	132.686	136.45	147.641	166.711	146.6	171.786	201.748	173.078	211.927	190.261	183.495	174.654
TRINITY_DN21809_c0_g1_i1^GBX2_HUMAN	1.22976e-05	0.0001171	1.416	1.186	0.709	0.959	1.173	1.417	1.219	2.102	1.894	6.455	7.021	2.168	2.256	3.5	5.095	2.501	1.244	2.238
TRINITY_DN12826_c1_g1_i1^MTX1_PIG	1.23075e-05	0.000117139	21.776	18.815	18.915	17.626	16.829	20.286	16.861	16.908	14.46	28.733	28.365	35.151	28.662	24.201	27.453	25.819	25.369	18.151
TRINITY_DN36614_c0_g1_i8^QSPP_NEMVE	1.23399e-05	0.000117395	6.497	3.856	6.491	4.684	6.06	3.073	1.889	8.21	4.968	13.75	8.103	9.972	15.385	11.707	9.056	9.74	9.075	8.719
TRINITY_DN36819_c0_g1_i1^FSCN1_HUMAN	1.23674e-05	0.000117601	59.423	68.919	81.627	71.716	97.159	85.984	63.599	97.472	103.847	241.445	224.798	104.875	85.415	207.845	173.257	112.241	101.85	134.345
TRINITY_DN5097_c11_g1_i1^DENR_DROME	1.23934e-05	0.00011774	42.025	35.433	38.566	54.071	55.364	60.11	53.048	48.07	48.183	85.168	59.955	90.256	76.699	70.617	123.074	73.435	86.02	58.332
TRINITY_DN25578_c0_g1_i3^UTP11_MOUSE	1.25351e-05	0.000118977	18.435	17.758	13.807	16.639	15.405	14.369	17.409	14.497	15.359	22.692	28.063	37.052	25.205	23.194	24.382	24.336	24.114	17.242
TRINITY_DN12492_c0_g1_i10^ABCF1_PIG	1.25507e-05	0.00011907	24.747	20.538	22.231	20.606	20.15	23.13	18.023	18.898	18.442	35.495	30.487	32.116	29.352	32.006	35.376	28.048	25.892	20.545
TRINITY_DN2815_c0_g1_i7^ARPC3_MOUSE	1.2769e-05	0.000120974	41.034	41.67	45.03	37.627	40.505	46.639	29.792	37.082	35.047	92.144	69.732	78.073	55.128	55.046	82.011	49.816	47.804	43.27
TRINITY_DN57507_c0_g3_i1^CKS1_MOUSE	1.28042e-05	0.000121196	47.485	55.739	52.692	40.43	54.809	40.812	48.835	49.402	45.979	78.867	49.834	92.735	82.441	86.246	92.719	66.273	80.767	48.382
TRINITY_DN7786_c0_g2_i4	1.28801e-05	0.00012158	100.763	86.927	87.914	91.223	109.413	138.919	86.42	115.516	98.995	154.122	103.412	157.168	218.365	144.284	195.785	165.421	161.978	132.918
TRINITY_DN10097_c0_g1_i7^BHMT1_XENLA	1.29719e-05	0.00012239	13.937	14.792	12.973	15.764	10.849	20.226	22.519	11.935	24.869	33.932	29.343	30.771	19.591	26.186	27.877	42.838	57.057	138.558
TRINITY_DN6893_c1_g2_i1^SPYA_CALJA	1.30731e-05	0.000123215	57.924	61.05	57.17	57.674	55.132	87.6	59.698	47.319	45.167	102.744	80.383	110.333	99.126	86.39	134.026	87.304	85.507	61.89
TRINITY_DN31432_c0_g1_i12^UCHL5_MOUSE	1.30865e-05	0.000123215	4.692	3.67	3.804	3.603	3.321	2.365	3.693	3.312	2.764	7.639	7.208	7.926	5.604	5.686	5.868	5.854	4.77	3.343
TRINITY_DN43740_c0_g1_i7^TENX_HUMAN	1.30873e-05	0.000123215	8.088	6.414	4.469	6.965	6.347	2.215	3.221	5.621	3.934	19.625	18.224	12.295	8.146	20.759	4.798	9.236	9.895	11.504
TRINITY_DN1113_c2_g1_i2	1.32198e-05	0.000124331	40.757	51.337	40.587	40.43	38.948	43.835	36.112	41.896	34.738	74.011	76.15	75.082	63.214	59.754	75.158	42.906	51.063	49.897
TRINITY_DN11969_c1_g1_i2^PPIB_CHICK	1.32659e-05	0.000124651	61.801	85.769	85.245	72.386	72.963	75.876	74.566	66.555	54.591	124.761	86.874	149.464	122.263	113.487	141.504	93.42	105.484	71.498
TRINITY_DN2070_c0_g1_i2	1.33616e-05	0.000125493	92.749	56.703	52.071	85.376	92.746	137.512	65.705	89.037	76.242	126.964	129.697	157.301	124.587	128.598	159.297	188.332	141.478	115.647
TRINITY_DN9665_c0_g2_i1^AP2M1_CHICK	1.35148e-05	0.000126801	95.988	119.811	128.715	116.354	128.712	100.473	92.541	114.305	111.744	145.701	145.258	157.913	150.846	150.823	135.074	174.202	141.754	149.114
TRINITY_DN17229_c0_g1_i3	1.37397e-05	0.000128518	4.35	5.376	5.409	4.954	6.203	6.715	4.449	6.381	7.182	13.289	10.984	6.981	7.693	10.154	7.605	7.773	7.475	12.276
TRINITY_DN12564_c0_g1_i2^YRDC_RAT	1.37864e-05	0.000128896	15.372	13.504	15.829	11.583	12.899	6.306	10.872	11.072	10.323	25.073	21.51	26.135	21.984	21.343	13.049	19.5	18.19	15.863
TRINITY_DN1282_c0_g1_i6^PIWL1_MOUSE	1.38399e-05	0.000129337	44.153	43.959	48.728	48.912	55.373	58.633	44.169	51.701	51.836	62.203	57.833	63.032	69.961	79.707	93.863	68.793	71.247	63.072
TRINITY_DN16283_c0_g1_i3^MFS10_MOUSE	1.40797e-05	0.0001314	102.355	45.322	47.841	52.954	65.9	102.748	51.848	66.526	64.74	128.172	162.795	198.444	109.744	104.982	57.067	157.968	112.505	171.497
TRINITY_DN39214_c0_g2_i2^CISY_TETNG	1.41031e-05	0.000131499	121.752	135.938	145.696	155.248	158.637	199.578	133.593	158.115	163.367	222.306	178.366	234.184	233.75	188.495	295.113	228.679	196.076	215.089
TRINITY_DN55112_c0_g1_i1^DJC22_XENTR	1.42698e-05	0.000132874	13.586	13.096	13.842	13.967	12.559	13.261	12.336	14.394	11.956	21.496	16.871	22.8	20.743	18.62	20.632	17.145	16.866	13.498
TRINITY_DN2868_c0_g5_i1^HEM2_PONAB	1.45258e-05	0.000134892	9.726	8.657	9.808	8.492	8.307	9.978	8.596	7.45	7.974	13.845	15.467	15.53	12.154	10.394	11.714	14.121	10.991	10.595
TRINITY_DN2445_c1_g1_i1^DOPR1_DROME	1.46807e-05	0.000136207	33.501	26.47	22.843	31.537	28.412	28.967	34.714	31.049	29.306	65.448	43.572	35.718	45.19	49.408	40.831	38.137	42.699	35.871
TRINITY_DN3840_c4_g1_i1	1.47354e-05	0.000136531	32.557	26.739	28.536	31.677	32.01	31.661	35.044	27.774	29.809	52.361	41.273	43.855	44.855	37.308	42.155	41.016	37.732	39.996
TRINITY_DN17615_c1_g3_i3^P5CR3_MOUSE	1.48603e-05	0.000137626	9.254	7.961	9.196	9.488	10.625	16.305	8.652	8.98	8.796	18.381	12.118	20.966	20.329	18.486	33.787	15.41	16.6	11.387
TRINITY_DN16476_c0_g1_i4^RU1C_NEMVE	1.50384e-05	0.000139151	55.786	47.639	43.957	47.078	45.983	59.99	47.343	48.595	45.08	80.608	68.463	85.187	75.27	74.319	90.346	64.335	74.101	44.893
TRINITY_DN9392_c2_g1_i3^FLT3_HUMAN	1.50604e-05	0.000139291	8.857	5.255	5.214	7.412	4.923	5.239	4.44	6.371	7.974	50.347	37.737	12.217	9.022	16.032	5.402	11.417	7.742	19.675
TRINITY_DN21410_c0_g2_i3^AIMP1_CRIGR	1.51422e-05	0.00013986	29.152	25.58	29.884	42.05	41.928	40.113	40.702	54.113	43.611	64.512	43.166	52.326	76.6	70.339	75.359	56.397	68.67	52.507
TRINITY_DN27195_c0_g1_i3^SH3R3_HUMAN	1.52067e-05	0.000140393	32.798	20.297	20.068	21.016	23.694	11.665	24.134	23.58	22.405	32.049	45.278	47.535	39.014	48.593	21.236	33.563	40.003	35.001
TRINITY_DN57378_c0_g1_i2^SC24C_HUMAN	1.52278e-05	0.000140525	8.931	7.748	9.595	7.71	10.742	5.109	5.422	6.362	4.591	13.987	15.041	11.15	12.292	17.336	9.098	13.006	12.502	10.449
TRINITY_DN1028_c0_g2_i4^GAPR1_MOUSE	1.5342e-05	0.000141326	16.556	14.848	15.66	19.433	18.798	30.684	23.152	23.918	20.443	58.638	45.923	27.525	25.766	49.264	64.153	26.342	29.151	30.261
TRINITY_DN3738_c0_g1_i3^EIF3I_NEMVE	1.5459e-05	0.00014234	81.578	105.176	109.002	110.628	105.224	137.742	104.925	76.67	93.427	165.041	123.935	201.568	153.052	146.01	212.764	155.99	146.682	141.754
TRINITY_DN3038_c0_g1_i1	1.55513e-05	0.000143126	44.616	15.033	7.555	18.967	14.403	93.178	19.024	20.756	13.184	87.939	69.857	101.24	54.675	63.628	189.897	103.131	78.575	112.647
TRINITY_DN6863_c0_g1_i7^E2AK1_RAT	1.56178e-05	0.000143674	19.564	16.572	16.45	16.621	18.324	18.939	19.081	18.288	15.523	24.528	23.123	25.502	24.259	27.029	31.626	19.936	25.378	19.714
TRINITY_DN19319_c0_g1_i4	1.57856e-05	0.000145153	21.295	16.572	17.026	18.725	17.563	19.947	17.513	14.534	15.397	37.023	30.643	32.839	26.269	24.92	31.15	23.396	21.814	17.76
TRINITY_DN2372_c0_g1_i12	1.58904e-05	0.000146052	4.729	4.254	4.407	6.797	3.777	7.484	4.902	2.693	2.349	16.652	11.088	11.539	10.421	11.947	13.504	9.178	5.145	4.78
TRINITY_DN9360_c0_g1_i7^AP1S2_HUMAN	1.6103e-05	0.000147808	110.934	104.083	101.047	91.558	90.06	130.617	92.777	97.932	85.395	198.914	167.923	215.408	144.995	129.413	214.374	135.899	126.29	103.391
TRINITY_DN39574_c0_g1_i25^U3IP2_HUMAN	1.61162e-05	0.000147863	8.745	8.638	8.54	7.561	8.817	10.058	7.009	8.276	7.848	12.992	10.027	14.307	14.449	12.446	14.574	13.355	10.704	9.178
TRINITY_DN48182_c0_g1_i1^VPS29_HUMAN	1.62071e-05	0.000148565	152.708	161.453	151.061	132.51	148.432	170.391	137.031	162.469	146.83	271.563	226.234	287.167	211.184	201.718	261.888	173.058	203.334	152.633
TRINITY_DN11745_c0_g1_i6^CBR1_MOUSE	1.63007e-05	0.000149357	3.896	5.719	5.853	4.013	5.165	4.59	3.023	4.598	4.949	9.676	5.835	7.782	6.747	7.584	7.478	7.065	6.004	6.891
TRINITY_DN134554_c0_g3_i4	1.63257e-05	0.000149387	76.294	96.594	87.976	70.757	72.524	140.546	62.295	72.672	58.844	233.119	170.95	244.056	142.277	90.456	299.011	130.123	118.133	104.036
TRINITY_DN6413_c0_g1_i12^FGFR2_CHICK	1.64626e-05	0.000150573	2.415	2.002	1.88	1.499	2.032	1.317	1.851	2.693	2.02	16.617	6.896	3.791	3.723	4.104	3.569	2.433	2.923	3.294
TRINITY_DN22845_c0_g1_i3^ATS18_HUMAN	1.66545e-05	0.00015213	5.21	8.721	5.684	4.265	5.263	5.907	25.872	7.253	4.61	100.304	32.286	25.746	15.769	25.812	8.505	23.193	17.676	23.595
TRINITY_DN44397_c0_g1_i6^GLOF_GLAL2	1.6655e-05	0.00015213	12.012	18.601	18.986	13.967	17.375	12.573	17.295	18.175	16.76	38.468	37.529	40.053	24.466	17.47	19.933	21.332	22.169	32.235
TRINITY_DN11680_c0_g1_i6^ADAL_DANRE	1.67162e-05	0.000152553	2.517	2.299	2.58	2.831	2.148	1.876	2.361	1.989	1.817	3.494	3.443	3.88	3.181	4.391	4.004	3.305	3.427	2.541
TRINITY_DN25215_c0_g1_i3	1.70253e-05	0.000155055	249.066	120.997	93.199	211.833	140.627	236.149	71.666	147.944	191.736	210.355	304.755	351.955	240.96	337.468	245.301	791.873	460.595	1058.38
TRINITY_DN5936_c0_g1_i4	1.74899e-05	0.000159122	449.768	35.266	32.394	53.019	120.969	0	51.905	146.114	70.588	1234.34	1268.01	2591.88	1146.96	1145.18	0	1717.16	1609.24	1491.48
TRINITY_DN25709_c0_g1_i5^SUMO1_CHICK	1.76392e-05	0.000160339	229.456	221.762	203.017	192.977	180.648	122.714	197.513	234.588	218.635	431.311	332.735	434.418	337.643	278.05	215.878	282.101	315.918	226.789
TRINITY_DN6413_c0_g1_i11^FGFR1_DUGJA	1.7669e-05	0.000160496	5.34	6.21	8.469	4.721	7.063	6.187	5.564	10.19	8.506	48.547	20.2	12.184	8.835	15.667	14.828	9.721	10.991	11.797
TRINITY_DN25390_c0_g2_i3^LRC59_HUMAN	1.7672e-05	0.000160496	33.964	37.963	35.657	38.381	38.894	35.962	31.587	36.895	34.255	58.827	48.076	59.085	45.771	51.748	48.647	50.495	45	39.546
TRINITY_DN6864_c1_g1_i7^TBG1_BOVIN	1.77105e-05	0.000160774	11.365	9.546	9.214	10.969	11.708	18.251	8.889	9.505	8.419	20.229	20.002	20.299	12.735	15.907	20.908	17.407	14.131	17.936
TRINITY_DN10554_c0_g1_i10	1.77211e-05	0.0001608	48.531	60.475	41.111	71.902	104.919	122.445	73.715	85.706	66.18	172.112	135.72	145.762	128.428	132.634	214.871	106.455	131.326	150.991
TRINITY_DN35350_c0_g1_i4	1.78391e-05	0.000161799	13.225	8.972	9.613	9.172	9.632	12.832	9.928	11.71	11.396	26.269	20.273	14.852	12.607	14.565	15.167	16.825	13.529	17.027
TRINITY_DN21440_c0_g1_i5^MALT1_HUMAN	1.78666e-05	0.000161978	8.042	10.038	10.943	8.147	8.28	5.897	5.847	9.411	10.207	22.148	17.683	11.895	12.647	14.814	9.172	13.249	12.492	15.883
TRINITY_DN29706_c0_g1_i3^HSP31_CANAL	1.79389e-05	0.000162562	17.981	27.694	24.342	20.913	23.256	40.812	23.681	22.313	24.154	48.737	35.792	37.975	37.34	35.524	81.894	37.973	42.403	37.982
TRINITY_DN6997_c0_g1_i5^PSA_HUMAN	1.79996e-05	0.000162976	18.565	15.098	14.179	20.792	20.239	10.787	18.892	25.269	18.732	28.555	27.096	28.192	36.788	33.377	21.353	25.044	31.708	24.416
TRINITY_DN12826_c0_g1_i1^LMNB1_HUMAN	1.80316e-05	0.000163123	43.968	48.862	58.004	49.89	59.939	78.55	43.734	55.98	51.189	81.094	69.347	86.688	88.075	76.409	148.346	88.584	79.295	70.638
TRINITY_DN21276_c0_g1_i4	1.80716e-05	0.000163405	5.951	6.831	5.037	4.888	4.109	6.965	5.771	3.791	3.924	12.471	13.21	15.141	9.85	7.239	7.139	7.879	7.574	6.441
TRINITY_DN22449_c0_g1_i5^BMPH_STRPU	1.81423e-05	0.000163873	22.683	15.932	14.907	25.345	22.226	9.869	21.508	24.903	17.04	35.152	45.767	40.776	30.021	33.549	15.771	43.352	36.399	45.567
TRINITY_DN14951_c0_g4_i4^HPPD_XENTR	1.84384e-05	0.00016643	6.349	5.858	5.232	8.25	2.551	8.711	1.795	6.549	4.92	24.457	13.532	13.863	12.755	12.091	11.916	5.941	15.721	11.514
TRINITY_DN25787_c0_g1_i5^DTD1_BOVIN	1.86584e-05	0.000168342	11.078	11.224	12.087	11.034	11.61	13.491	8.435	10.256	8.718	23.995	19.825	22.044	21.058	13.174	19.87	14.014	16.827	10.644
TRINITY_DN6991_c3_g1_i1^VMP1_DANRE	1.87964e-05	0.000169513	39.285	33.922	38.3	36.249	36.88	41.76	27.336	40.01	32.457	57.051	41.658	56.328	50.016	53.138	52.174	50.747	49.987	43.505
TRINITY_DN39713_c0_g1_i10^PSN2_DANRE	1.88248e-05	0.000169695	111.239	116.539	112.717	120.265	122.67	156.9	100.561	123.276	117.456	190.446	152.861	172.353	148.059	151.897	187.725	175.083	147.057	160.374
TRINITY_DN15289_c0_g1_i1^ASAP1_BOVIN	1.88344e-05	0.000169707	19.906	17.563	17.469	16.462	17.697	18.111	13.668	23.036	19.234	33.612	33.732	22.834	19.079	30.308	27.464	24.259	22.149	35.236
TRINITY_DN127092_c0_g1_i5^SMD1_MOUSE	1.88445e-05	0.000169724	63.958	51.847	52.124	50.263	51.614	69.49	49.94	54.769	51.798	95.792	68.806	90.668	89.641	81.117	105.238	66.283	77.241	56.729
TRINITY_DN10388_c0_g1_i1	1.89869e-05	0.000170782	1.99	1.557	1.587	1.108	1.566	0.329	1.587	1.511	1.382	4.714	6.335	2.913	1.94	5.312	1.08	3.392	2.913	5.014
TRINITY_DN4725_c0_g1_i2^TCPE_MACFA	1.9234e-05	0.000172779	3.878	3.837	4.416	5.103	6.552	3.872	4.052	4.982	4.465	6.929	6.002	6.981	10.184	9.607	7.774	7.201	7.386	4.975
TRINITY_DN28823_c0_g1_i1^HYPK_MOUSE	1.92823e-05	0.000173137	25.561	17.035	23.819	22.021	14.788	33.747	17.182	20.436	23.4	54.635	39.162	51.215	39.507	32.571	71.514	29.58	33.061	28.472
TRINITY_DN25918_c1_g1_i4^CAN9_RAT	1.9315e-05	0.000173356	170.357	189.508	174.002	176.617	223.875	228.057	178.876	206.72	194.065	326.151	258.707	217.565	261.033	217.462	394.77	288.284	277.287	402.85
TRINITY_DN101510_c0_g1_i1^PITX2_XENLA	1.94163e-05	0.000174189	16.232	10.186	18.188	10.503	18.673	16.484	9.096	13.165	16.248	35.294	22.207	22.056	19.985	41.191	21.342	19.597	26.445	21.532
TRINITY_DN7258_c1_g1_i5^DHPR_BOVIN	1.98228e-05	0.000177682	10.754	7.804	8.619	8.594	9.533	9.769	8.19	10.753	9.985	13.04	11.431	14.507	17.916	15.063	21.363	12.532	14.802	9.735
TRINITY_DN30410_c0_g2_i2^ADX_CHICK	1.98922e-05	0.000178226	22.674	30.215	24.448	36.687	28.465	26.004	29.188	31.509	29.393	59.479	48.939	45.356	41.398	41.958	45.904	35.22	45.829	30.407
TRINITY_DN12639_c0_g1_i15^FYCO1_HUMAN	1.99113e-05	0.00017832	10.282	14.18	14.304	9.377	8.88	2.525	16.455	16.711	16.557	39.001	47.275	24.768	27.461	40.99	11.735	28.63	19.898	27.25
TRINITY_DN17972_c3_g1_i4^RL34_MOUSE	1.99931e-05	0.000178897	3529.83	3462.46	3032.47	3248.28	2720.52	3828.57	4246.34	3283.67	3209.62	6451.79	5194.57	7368.22	4735.19	3927.4	5029.16	4501.44	5180.9	3591.21
TRINITY_DN44804_c0_g1_i5^CBS_HUMAN	2.01429e-05	0.000180159	52.889	35.08	30.78	32.05	28.662	25.734	24.077	35.206	32.747	151.374	80.165	72.125	52.675	52.4	30.324	54.478	48.742	74.743
TRINITY_DN27650_c0_g1_i6	2.0244e-05	0.000180985	3.711	5.394	4.239	3.557	4.789	6.217	3.684	5.564	3.576	10.032	7.333	11.006	6.54	6.856	10.274	6.232	7.061	6.383
TRINITY_DN13293_c0_g1_i2^LRP6_MOUSE	2.0329e-05	0.000181667	1.277	2.104	2.394	3.212	1.182	0.389	3.127	0.788	0.425	32.878	13.699	9.327	7.85	6.846	2.796	3.508	1.432	2.434
TRINITY_DN6231_c0_g1_i1^TRPA1_HUMAN	2.04374e-05	0.000182398	12.373	11.474	8.983	16.267	12.04	13.221	10.466	13.69	11.212	24.801	20.262	13.874	15.09	19.1	15.135	29.715	18.308	34.649
TRINITY_DN6998_c0_g1_i7^MVP_STRPU	2.04566e-05	0.000182491	11.55	17.452	15.563	19.74	12.12	17.821	13.224	25.447	16.741	25.452	20.637	24.657	25.51	31.43	25.303	22.485	28.894	31.248
TRINITY_DN23504_c1_g1_i5^RL10A_RAT	2.05016e-05	0.000182813	414.101	405.876	368	480.325	385.985	567.801	526.295	391.624	391.968	786.028	607.607	801.169	665.407	587.693	732.122	553.58	643.853	460.958
TRINITY_DN58526_c0_g1_i6^HIS1_ASHGO	2.0587e-05	0.000183495	48.281	46.323	55.015	48.791	46.404	58.603	41.581	44.523	39.745	69.404	57.427	75.76	77.221	59.533	99.752	67.765	65.856	58.166
TRINITY_DN9549_c0_g1_i2	2.06138e-05	0.000183654	3.202	3.374	3.45	4.823	3.491	3.672	3.712	6.052	4.775	20.3	11.712	5.681	4.747	8.821	6.863	7.298	5.51	9.54
TRINITY_DN17591_c0_g1_i13^NUCL_HUMAN	2.06641e-05	0.000184023	24.228	15.728	17.035	17.422	13.74	18.181	17.059	16.702	17.069	29.538	20.553	27.002	28.721	27.135	30.906	25.984	27.176	17.31
TRINITY_DN13645_c0_g1_i11^CNGA3_MOUSE	2.06814e-05	0.000184098	4.979	5.422	5.782	7.179	4.834	5.738	5.186	5.011	4.736	7.781	8.134	9.527	8.008	11.084	5.063	9.779	8.483	9.217
TRINITY_DN1325_c0_g1_i8^PCNA_MACFA	2.07513e-05	0.000184632	26.782	42.412	48.941	33.577	48.006	34.076	25.315	29.097	36.014	86.388	43.489	83.053	80.51	54.145	71.144	67.165	58.845	34.102
TRINITY_DN28621_c0_g1_i4^ODBA_MOUSE	2.09836e-05	0.000186385	8.468	7.322	4.815	7.03	3.545	9.25	8.69	8.886	6.099	16.356	14.105	18.042	9.82	19.263	8.632	10.332	13.4	13.312
TRINITY_DN8474_c0_g1_i10	2.11156e-05	0.000187477	55.101	61.458	50.457	57.302	61.801	84.288	64.78	58.635	51.488	133.419	85.657	117.993	78.974	81.96	134.884	90.415	87.294	67.305
TRINITY_DN16813_c1_g2_i1^COTL1_BOVIN	2.11937e-05	0.000188019	38.193	32.856	54.386	41.78	42.689	22.441	35.516	50.622	43.766	223.3	130.748	82.119	65.519	87.397	54.6	67.358	55.122	48.626
TRINITY_DN2161_c0_g1_i2^AACS_CHICK	2.11949e-05	0.000188019	4.118	5.422	4.957	4.525	5.523	3.363	5.129	6.925	5.316	12.235	7.104	6.737	7.939	8.428	5.423	8.044	8.897	11.074
TRINITY_DN69170_c0_g1_i7^TTC19_HUMAN	2.12927e-05	0.000188725	9.347	8.601	8.158	8.939	8.799	9.919	8.69	10.228	8.351	16.984	13.99	16.82	14.095	15.101	17.921	12.822	12.6	7.331
TRINITY_DN118243_c0_g2_i7	2.13151e-05	0.000188842	0.824	1.047	0.807	1.341	1.11	1.058	1.37	1.558	1.479	2.321	2.403	1.679	1.645	2.483	1.356	2.123	2.587	2.131
TRINITY_DN51795_c0_g1_i2^TOM22_BOVIN	2.14695e-05	0.000189965	74.517	62.913	62.854	55.626	59.625	61.437	56.042	67.812	59.492	89.799	83.566	103.085	94.782	85.067	94	77.826	87.541	59.72
TRINITY_DN16422_c0_g1_i2^BIP_PIG	2.15198e-05	0.000190247	41.923	46.638	54.918	30.383	26.989	34.426	43.234	32.222	23.371	100.292	61.473	110.889	61.845	63.666	80.337	55.021	44.121	45.362
TRINITY_DN43748_c0_g1_i2^GBUA_PSEAE	2.15988e-05	0.000190864	19.518	21.391	21.203	25.187	22.119	33.418	21.291	22.182	22.666	31.67	31.818	40.676	42.333	31.421	64.068	34.707	38.038	26.605
TRINITY_DN51160_c0_g1_i4^RM45_DROME	2.16897e-05	0.000191503	10.171	10.343	11.386	9.181	8.763	12.064	8.463	9.12	8.158	21.236	14.864	25.302	13.612	14.891	19.637	13.84	13.647	10.282
TRINITY_DN39581_c0_g1_i10^CI116_SALSA	2.1775e-05	0.000192009	16.806	14.838	12.362	12.133	13.168	18.979	12.44	13.38	12.594	29.135	22.01	29.537	19.295	20.116	18.864	18.608	17.646	22.314
TRINITY_DN56055_c0_g1_i1	2.18036e-05	0.000192179	4.933	7.331	9.063	6.583	5.926	14.688	8.832	10.321	12.14	13.632	26.17	11.873	12.932	31.833	57.067	20.149	12.136	21.601
TRINITY_DN55149_c0_g1_i9^ADNT1_ARATH	2.185e-05	0.000192506	22.923	17.739	13.825	17.431	17.67	17.263	12.742	15.097	14.382	39.641	28.542	33.117	22.595	26.013	27.326	24.986	20.046	18.854
TRINITY_DN23865_c1_g1_i1^HMGT_ONCMY	2.19534e-05	0.000193334	383.589	480.652	511.036	536.016	603.809	609.062	570.417	712.462	723.815	846.514	638.312	822.135	799.745	779.295	938.541	892.058	880.525	925.258
TRINITY_DN14_c0_g1_i5^U119B_HUMAN	2.19941e-05	0.00019361	114.848	107.187	91.186	90.283	84.976	114.183	77.267	89.562	95.718	232.657	192.647	214.563	106.149	134.648	119.049	121.497	127.544	154.568
TRINITY_DN7853_c2_g1_i3^PTPS_MOUSE	2.23271e-05	0.000196373	16.741	14.116	14.96	17.543	15.065	14.968	14.395	18.175	15.649	30.036	25.671	26.069	18.596	22.034	18.715	20.411	19.641	29.195
TRINITY_DN31046_c0_g1_i11^CAND1_MOUSE	2.24363e-05	0.000197166	36.342	38.408	27.747	42.925	31.061	28.508	34.534	38.978	31.394	48.038	54.847	47.579	62.22	62.074	38.405	43.904	56.613	49.555
TRINITY_DN56999_c0_g1_i1^CYBP_RAT	2.25121e-05	0.000197605	58.47	60.04	57.152	52.6	53.431	71.425	38.379	62.492	52.706	96.36	72.104	89.056	91.985	77.981	104.984	76.081	76.797	64.069
TRINITY_DN4102_c0_g1_i4^IDH1_KLULA	2.2515e-05	0.000197605	17.287	16.229	11.519	14.172	15.772	10.058	19.307	15.914	14.276	22.787	25.993	33.128	27.047	26.55	17.836	22.989	23.779	15.756
TRINITY_DN8032_c0_g1_i12^PPCE_HUMAN	2.28486e-05	0.000200192	23.562	30.289	31.879	28.567	30.632	26.123	26.703	22.961	22.801	37.402	32.432	40.22	40.689	34.815	42.673	42.906	39.43	30.358
TRINITY_DN31610_c0_g1_i1^POL_BAEVM	2.29017e-05	0.000200572	0.407	0.287	0.426	0.168	0.322	2.814	0.227	0.253	0.387	2.937	3.266	1.012	1.379	4.401	7.817	1.241	2.646	3.01
TRINITY_DN48474_c0_g2_i1	2.29299e-05	0.000200734	5.118	2.317	2.66	3.911	3.205	3.622	5.016	4.992	5.239	10.636	7.656	8.026	5.792	7.594	4.385	8.887	5.806	9.598
TRINITY_DN6349_c0_g1_i7^ZN363_HUMAN	2.31335e-05	0.000202344	1.508	1.501	0.771	1.397	1.253	2.664	2.276	1.726	2.445	5.164	2.632	2.457	3.418	5.015	4.078	2.316	2.933	4.33
TRINITY_DN45896_c0_g1_i4^SLIRP_BOVIN	2.3258e-05	0.000203261	172.032	155.559	158.386	120.126	120.907	138.161	118.546	129.609	121.815	218.373	225.11	280.018	203.906	169.309	214.617	178.495	193.894	136.427
TRINITY_DN5900_c0_g1_i2^AMERL_MOUSE	2.37106e-05	0.000206764	14.946	20.196	23.588	18.744	18.153	22.531	12.78	14.112	16.306	36.81	26.181	33.217	25.963	23.875	30.631	26.691	22.87	24.592
TRINITY_DN83810_c0_g1_i3	2.3719e-05	0.000206764	372.512	346.448	322.669	310.207	267.45	299.213	324.654	265.609	239.899	487.994	500.616	603.548	550.561	464.397	508.544	354.102	410.973	277.409
TRINITY_DN13293_c0_g1_i1^LRP6_MOUSE	2.42467e-05	0.000211186	0.657	1.316	1.366	1.657	0.77	0.14	1.899	0.441	0.29	19.092	5.378	5.236	5.89	5.321	1.79	1.328	1.066	1.398
TRINITY_DN14845_c0_g1_i4	2.4324e-05	0.000211748	4.34	3.16	2.767	6.145	4.252	6.366	2.815	5.461	6.476	10.257	6.459	12.74	7.899	14.085	8.632	6.212	8.591	7.722
TRINITY_DN6678_c0_g1_i2	2.43317e-05	0.000211748	0	0.973	1.658	1.22	0.752	0.708	2.446	0.816	0	12.483	7.947	3.368	6.028	8.15	2.987	5.825	7.515	5.161
TRINITY_DN24739_c0_g1_i2	2.43755e-05	0.000212039	13.373	9.398	6.961	7.719	7.564	12.393	8.388	7.938	6.727	23.711	15.54	20.199	11.061	11.343	14.945	15.778	14.24	12.96
TRINITY_DN7195_c0_g1_i2^PROF_CLYJA	2.44327e-05	0.000212447	785.79	769.479	759.571	827.694	787.912	646.491	766.097	792.819	732.64	1449.01	1136.85	1217.01	1021.28	1053.67	1017.9	864.708	957.786	844.749
TRINITY_DN27701_c0_g1_i16^SBDS_XENLA	2.47078e-05	0.000214658	10.726	9.899	11.422	9.162	8.978	11.695	7.453	8.088	9.153	17.647	16.965	18.343	11.169	13.174	14.977	15.003	11.82	14.495
TRINITY_DN81784_c0_g1_i1^ATP5L_HUMAN	2.47635e-05	0.000214961	94.174	88.373	81.201	80.189	78.835	117.486	83.369	70.542	69.573	180.533	129.52	185.049	123.632	113.745	193.911	112.241	118.716	86.032
TRINITY_DN10055_c0_g1_i4^TES_CHICK	2.49423e-05	0.000216422	47.901	48.936	49.482	42.106	43.575	51.818	42.875	56.139	52.571	88.058	89.277	60.964	56.94	81.481	93.788	51.599	60.138	63.913
TRINITY_DN26661_c0_g1_i3^L2CC_DROME	2.49848e-05	0.000216608	180.472	159.433	164.07	152.743	152.532	242.445	150.142	159.767	151.421	286.486	243.407	303.03	240.999	252.852	403.698	238.672	220.092	173.647
TRINITY_DN9586_c1_g1_i1^PGLT1_HUMAN	2.50358e-05	0.000216959	5.673	6.145	6.296	5.037	5.738	6.676	5.412	4.119	5.074	8.054	7.593	10.817	8.815	7.201	6.789	9.362	7.969	8.406
TRINITY_DN2466_c6_g1_i3^ISOC1_SALSA	2.51889e-05	0.000218103	11.457	12.605	11.014	13.65	11.959	14.199	13.111	12.461	10.806	19.909	16.778	22.5	17.04	15.696	26.172	15.594	17.143	13.801
TRINITY_DN3110_c0_g1_i1	2.52509e-05	0.000218456	4.248	5.107	2.572	4.274	2.864	3.073	5.856	7.169	4.978	9.582	13.668	6.581	6.737	14.555	10.39	7.647	6.32	6.519
TRINITY_DN36128_c0_g1_i6^SUCA_COLLI	2.53253e-05	0.000219008	53.075	55.433	56.15	54.062	59.5	28.339	52.991	55.267	49.729	92.558	84.679	108.543	88.341	85.412	45.237	88.37	82.307	66.523
TRINITY_DN7467_c1_g1_i9^CAV1_ATEAB	2.55953e-05	0.000221251	0.629	0.13	0.142	0.717	0.636	3.971	0.094	1.314	0.522	2.653	2.424	5.858	2.128	3.624	32.908	8.015	5.955	3.568
TRINITY_DN3694_c0_g1_i9	2.56226e-05	0.000221394	1.721	2.067	2.527	1.397	2.587	2.544	0.963	4.147	2.223	9.546	2.569	4.313	8.894	6.971	7.255	2.568	4.503	4.017
TRINITY_DN23380_c0_g1_i1	2.57739e-05	0.000222607	107.5	37.092	42.813	68.68	116.297	104.045	57.931	53.812	47.4	179.704	166.04	309.889	269.247	104.522	45.893	245.543	123.713	189.589
TRINITY_DN31079_c0_g1_i1^VATF_RAT	2.58956e-05	0.000223565	91.629	94.527	90.61	76.576	82.63	75.736	92.796	81.061	79.209	172.764	134.336	169.619	126.33	110.188	128.582	95.174	107.33	92.287
TRINITY_DN27650_c0_g1_i7	2.60244e-05	0.000224583	7.089	5.811	6.864	5.978	5.971	8.532	8.511	7.112	6.312	13.158	9.393	15.163	9.554	10.221	13.695	11.378	9.766	6.871
TRINITY_DN19133_c0_g1_i5^UBIE_KLEP7	2.62711e-05	0.000226333	24.941	21.391	18.693	18.26	21.278	30.015	23.208	20.943	18.307	35.034	34.783	43.4	27.983	27.499	32.082	34.997	33.436	26.273
TRINITY_DN1788_c0_g1_i7^PSMD4_BOVIN	2.65841e-05	0.000228839	68.465	61.004	57.569	73.466	65.256	115.75	77.551	66.039	60.12	99.096	87.831	112.746	109.409	105.269	170.016	116.167	120.177	103.205
TRINITY_DN1881_c0_g1_i4^DCNL4_MOUSE	2.66491e-05	0.000229302	22.276	17.378	21.806	13.716	18.082	18.49	18.117	16.299	15.639	28.875	26.555	32.427	28.475	25.697	29.741	26.061	24.105	17.447
TRINITY_DN36065_c0_g1_i4^SPS1_DROME	2.67382e-05	0.000229973	45.745	41.068	38.947	37.441	35.806	60.319	36.999	30.749	31.123	84.481	68.546	78.528	59.826	68.009	102.781	50.776	54.638	39.947
TRINITY_DN54416_c0_g1_i2^GP2_CANLF	2.71001e-05	0.000232504	8.264	9.852	6.828	8.501	5.917	30.085	9.814	5.555	7.162	111.899	31.662	41.599	5.939	44.959	46.804	15.207	21.33	25.364
TRINITY_DN3420_c1_g1_i3	2.7211e-05	0.000233358	14.298	17.953	15.35	17.356	17.786	18.29	11.892	14.675	13.754	34.133	26.129	27.425	21.669	20.375	21.077	21.002	19.691	21.337
TRINITY_DN4282_c0_g2_i2^GPX1_SCHMA	2.72668e-05	0.00023374	57.211	58.084	52.452	57.935	59.223	93.408	51.792	55.783	45.708	117.975	75.255	110.333	86.666	88.404	121.952	92.964	88.124	66.298
TRINITY_DN33326_c0_g1_i5^MED17_XENTR	2.72977e-05	0.000233907	16.566	13.726	14.064	14.526	15.396	16.375	14.736	14.816	14.991	21.852	17.558	18.809	19.985	22.59	21.162	20.014	19.671	17.808
TRINITY_DN3372_c0_g1_i13^CHRD1_XENLA	2.76595e-05	0.000236615	17.093	14.978	18.055	14.461	14.645	15.975	11.429	14.75	14.924	23.024	20.73	26.647	20.329	21.171	23.884	18.754	19.651	18.063
TRINITY_DN14490_c0_g1_i1^LR74A_RAT	2.78952e-05	0.000238532	0.944	0.565	0.647	1.052	0.967	1.267	0.954	0.873	1.102	1.741	1.799	2.335	1.015	2.445	1.504	1.425	1.264	2.414
TRINITY_DN21089_c0_g1_i1	2.80619e-05	0.000239758	19.879	16.998	18.64	14.097	15.969	14.439	14.991	17.725	16.248	30.249	21.126	30.56	28.278	24.91	28.809	23.26	21.675	15.551
TRINITY_DN27997_c0_g1_i3^NNTM_BOVIN	2.83333e-05	0.000241977	63.902	75.675	77.965	85.245	100.471	82.851	75.369	89.525	93.427	100.197	96.1	98.894	117.21	120.496	123.508	110.187	135.256	134.531
TRINITY_DN9800_c0_g2_i4	2.84143e-05	0.000242568	7.228	8.008	7.875	7.039	7.224	7.294	7.623	7.431	8.051	11.583	11.078	11.428	10.706	11.247	11.248	9.294	9.895	8.034
TRINITY_DN16725_c0_g1_i8^MMSA_BOVIN	2.86639e-05	0.000244295	22.683	22.661	14.1	22.263	19.711	31.312	9.758	24.274	24.937	59.55	36.894	27.981	26.417	50.233	57.322	26.963	46.54	42.918
TRINITY_DN5485_c0_g1_i8^LMAN2_CANLF	2.87269e-05	0.000244731	25.293	28.463	28.102	25.439	28.009	37.299	18.759	26.123	24.725	55.724	52.975	39.587	33.439	47.193	61.887	31.789	32.113	37.23
TRINITY_DN23471_c0_g1_i6^ARP5L_RAT	2.87476e-05	0.000244805	418.812	420.223	405.227	327.424	364.654	327.491	341.118	385.131	365.793	758.077	657.045	731.334	502.16	454.838	545.032	420.084	490.486	405.753
TRINITY_DN18396_c0_g1_i2^NUP37_HUMAN	2.88829e-05	0.000245755	13.188	14.876	12.938	12.431	14.85	15.856	14.698	14.76	13.512	22.906	19.877	24.045	22.063	19.579	33.258	21.739	20.51	12.882
TRINITY_DN18916_c0_g1_i5^RSPH1_CYPCA	2.9346e-05	0.00024949	19.638	17.851	12.973	14.274	11.628	9.28	18.004	14.403	18.703	29.87	24.735	39.064	29.066	25.62	10.168	33.951	26.386	35.236
TRINITY_DN20683_c0_g1_i6	2.9896e-05	0.000253434	26.061	21.197	19.5	18.734	15.244	8.482	16.03	25.588	20.008	71.986	54.754	36.574	27.766	39.686	30.822	25.742	27.63	25.696
TRINITY_DN26487_c0_g1_i6	2.99691e-05	0.000253949	3.156	1.474	1.1	2.104	1.137	0.539	2.579	1.257	1.943	8.752	7.739	6.425	6.087	3.768	0.339	7.424	4.572	7.164
TRINITY_DN101890_c0_g1_i12^PHB2_BOVIN	3.04173e-05	0.000257325	91.795	97.131	97.03	96.847	107.068	145.585	83.001	108.131	100.792	135.657	137.644	176.589	149.319	145.713	232.877	157.735	152.133	115.52
TRINITY_DN1612_c0_g2_i2^PRDX6_CHICK	3.05147e-05	0.000258042	99.088	58.214	53.472	75.971	74.583	256.784	66.234	81.999	79.751	182.558	200.74	204.603	127.158	303.535	392.789	176.741	227.606	182.532
TRINITY_DN7112_c1_g1_i5^CERK1_HUMAN	3.09642e-05	0.000261629	27.227	25.951	24.439	26.407	25.001	22.262	24.418	23.017	21.96	37.319	31.09	30.893	32.789	30.663	27.475	33.844	31.777	31.795
TRINITY_DN9289_c0_g1_i15^SRP68_MOUSE	3.10514e-05	0.000262151	17.704	15.459	14.818	14.889	13.991	16.953	16.851	13.502	12.662	21.105	21.552	24.023	22.89	23.05	27.93	19.161	20.727	14.739
TRINITY_DN4114_c0_g1_i4^TC1DB_XENLA	3.1118e-05	0.000262606	6.302	2.697	2.359	4.963	2.954	2.984	4.137	2.646	4.533	9.499	9.829	8.082	6.836	5.993	3.199	8.044	6.784	9.891
TRINITY_DN4909_c0_g1_i22^BLI_ONCVO	3.12368e-05	0.000263501	8.412	9.871	5.897	7.049	6.723	2.974	8.822	8.961	6.553	16.486	17.516	17.676	13.307	13.107	7.562	13.947	13.015	10.429
TRINITY_DN8778_c0_g1_i1^SHKA_DICDI	3.12888e-05	0.000263724	0.713	1.168	1.1	0.847	1.37	1.347	1.389	1.276	2.648	2.925	4.504	3.357	2.768	7.191	1.515	1.609	2.35	3.118
TRINITY_DN15661_c0_g1_i6^CITB_MONRU	3.14155e-05	0.000264683	18.268	22.856	21.22	25.066	22.28	10.507	27.091	25.982	22.385	43.431	38.475	34.451	33.016	43.54	21.681	32.594	35.105	38.197
TRINITY_DN11993_c1_g1_i8^ACCO1_DICMU	3.14636e-05	0.000264981	12.114	8.629	6.012	9.255	6.597	6.725	9.276	10.378	6.737	18.713	16.58	12.662	13.72	14.095	13.706	10.981	11.722	12.364
TRINITY_DN23637_c0_g1_i4^MSHA_MYCS2	3.1498e-05	0.000265162	10.67	11.196	8.46	7.365	10.59	9.39	6.433	13.746	10.101	23.794	16.996	17.965	14.893	15.725	21.395	9.256	14.417	13.703
TRINITY_DN19808_c2_g1_i4	3.17066e-05	0.000266809	40.053	41.726	38.415	30.997	29.817	30.125	32.031	36.228	33.762	291.437	88.59	82.653	60.565	60.31	51.528	51.086	42.788	55.732
TRINITY_DN36293_c0_g1_i6^RL31_PAROL	3.21615e-05	0.000270262	353.031	335.632	277.603	328.625	269.992	393.618	427.538	319.487	323.458	677.564	500.752	748.987	486.627	395.726	556.069	446.688	508.439	353.579
TRINITY_DN9419_c0_g1_i8^IFIH1_MOUSE	3.21693e-05	0.000270262	5.22	4.894	5.56	5.838	6.32	5.887	3.419	5.78	5.848	14.769	11.421	6.915	8.096	13.232	38.469	6.901	7.159	9.628
TRINITY_DN39977_c0_g1_i9^SF3A3_MOUSE	3.26437e-05	0.000273801	29.383	24.385	25.778	24.945	25.136	33.458	26.156	25.494	23.806	37.758	34.783	42.488	41.733	36.924	53.117	35.705	37.051	26.742
TRINITY_DN57474_c0_g1_i4	3.2701e-05	0.000274035	7.829	5.978	4.922	7.589	6.329	8.352	6.527	6.39	5.306	19.814	14.136	9.371	7.83	12.944	8.547	9.944	9.5	11.143
TRINITY_DN38656_c0_g1_i4^OSBL1_HUMAN	3.29001e-05	0.00027528	26.597	35.701	33.183	35.802	38.563	45.222	34.732	34.84	35.144	57.975	45.465	57.251	54.862	48.239	74.957	51.357	50.392	37.982
TRINITY_DN574_c4_g1_i1^GLRX_PSEAE	3.30065e-05	0.000276058	23.266	18.277	17.939	21.342	25.923	50.102	15.009	26.742	27.479	48.062	50.562	53.838	32.287	42.898	36.064	59.76	39.391	70.335
TRINITY_DN20030_c0_g1_i1	3.30255e-05	0.000276105	2.082	1.298	0.399	2.672	2.623	2.834	0.529	3.059	3.248	12.175	6.886	6.003	4.186	5.389	2.754	5.437	5.244	7.047
TRINITY_DN40113_c0_g1_i8	3.32004e-05	0.000277342	0.213	2.586	1.197	6.471	0.913	3.872	1.606	2.693	2.242	5.732	3.713	3.09	11.337	11.257	91.342	6.687	8.078	9.97
TRINITY_DN959_c0_g5_i1^MAFA_XENTR	3.33775e-05	0.000278664	14.474	19.992	12.175	16.034	9.945	10.527	14.707	16.599	26.764	27.169	41.045	27.447	18.429	31.766	17.529	28.62	27.946	52.888
TRINITY_DN16913_c1_g2_i4^PIN1_HUMAN	3.33856e-05	0.000278664	53.361	55.637	44.755	37.003	44.202	43.157	43.593	50.303	46.288	93.079	84.013	98.894	55.561	63.513	64.174	55.05	60.79	56.729
TRINITY_DN8334_c1_g2_i1^FKB14_MOUSE	3.36641e-05	0.000280761	116.597	164.919	168.672	137.342	131.989	135.457	119.131	125.453	104.282	203.462	165.728	248.38	196.971	223.751	256.306	144.709	195.059	151.91
TRINITY_DN9546_c0_g1_i5^PHF5A_RAT	3.37643e-05	0.000281483	32.4	34.376	32.642	27.562	30.48	36.032	23.596	17.762	24.628	58.851	50.624	75.582	45.219	42.524	64.323	46.676	43.983	28.14
TRINITY_DN30016_c0_g1_i5^ERP29_CHICK	3.40086e-05	0.00028329	41.877	53.524	51.051	54.639	55.776	40.383	50.186	53.09	49.12	82.835	62.118	84.209	90.183	69.198	65.572	59.217	71.662	55.429
TRINITY_DN5511_c0_g1_i5^ERF3A_MOUSE	3.41235e-05	0.000284133	39.248	36.582	36.703	34.75	36.182	45.741	29.792	32.822	34.158	59.041	47.348	53.56	53.522	56.475	69.269	49.651	43.351	37.23
TRINITY_DN22593_c0_g1_i2	3.42002e-05	0.000284542	107.223	114.065	107.299	94.836	78.925	111.888	78.693	75.065	73.342	188.681	172.707	190.218	120.401	141.187	179.231	127.07	106.511	102.677
TRINITY_DN7541_c1_g2_i8^ROST_DROME	3.42381e-05	0.000284742	4.988	4.541	4.939	7.067	3.885	7.115	3.401	3.031	5.48	15.124	15.727	8.182	5.398	9.128	5.137	11.213	12.492	10.478
TRINITY_DN18954_c0_g1_i1^NAA15_MOUSE	3.43583e-05	0.000285511	42.154	37.258	42.698	38.549	45.572	49.563	31.285	43.951	40.508	56.743	51.009	54.427	61.008	64.778	75.158	53.431	53.473	48.167
TRINITY_DN35350_c0_g1_i2	3.49531e-05	0.000290104	4.007	3.652	3.866	4.423	5.254	6.805	3.741	4.907	5.113	8.362	6.397	6.236	5.703	7.508	6.429	8.393	6.606	9.227
TRINITY_DN42190_c0_g1_i1^TM233_HUMAN	3.51551e-05	0.000291311	483.695	426.804	392.342	527.217	516.613	390.655	306.849	588.445	634.709	817.769	715.669	845.58	1174.98	733.99	632.318	495.177	880.189	628.007
TRINITY_DN7955_c0_g1_i1	3.52059e-05	0.000291615	9.773	14.227	17.664	14.637	22.889	19.448	13.649	19.836	17.611	22.989	25.723	24.679	36.631	29.12	47.048	19.025	24.964	26.879
TRINITY_DN8735_c0_g1_i14^ARF4_BOVIN	3.56843e-05	0.000295222	77.599	94.416	91.062	92.713	78.379	106.15	60.198	76.914	70.684	143.96	116.851	147.985	115.112	116.66	151.248	126.266	93.249	95.845
TRINITY_DN1166_c1_g1_i2^PGBM_MOUSE	3.59718e-05	0.000297243	1.148	1.464	2.146	1.564	2.363	2.185	1.256	2.468	2.165	3.79	4.098	2.779	2.285	2.359	4.004	4.807	2.409	3.353
TRINITY_DN55671_c0_g1_i5	3.62636e-05	0.000299534	15.196	9.936	8.93	11.211	11.914	7.164	9.739	14.938	10.903	16.534	17.007	19.354	21.58	15.552	14.14	19.985	22.011	15.512
TRINITY_DN286608_c0_g1_i2^DMX1B_DANRE	3.64057e-05	0.000300587	5.654	3.429	5.436	3.473	6.606	5.259	3.476	5.696	5.828	7.402	14.198	10.928	6.136	12.848	7.456	7.928	7.386	8.562
TRINITY_DN22938_c0_g1_i9^RL18B_XENLA	3.65986e-05	0.000301938	53.232	51.346	40.712	56.306	41.445	84.597	65.044	51.335	48.782	109.128	75.068	100.584	91.049	75.67	113.012	72.699	88.756	60.404
TRINITY_DN86413_c0_g1_i3^RM14_BOVIN	3.66714e-05	0.000302418	11.54	10.019	11.209	9.674	8.325	10.637	9.588	9.477	7.558	19.601	15.342	19.332	14.4	12.656	21.384	12.813	14.398	10.517
TRINITY_DN14146_c1_g1_i5^YQAB_ECOLI	3.68419e-05	0.000303703	14.678	12.327	10.508	10.876	16.605	9.3	10.598	21.769	14.305	32.89	26.618	39.209	19.965	28.525	6.916	28.93	29.447	44.717
TRINITY_DN1208_c0_g1_i3^TNPO3_HUMAN	3.7114e-05	0.00030558	14.4	12.262	13.647	11.77	13.373	14.369	11.751	11.954	12.198	16.178	18.816	18.287	15.04	16.655	19.743	17.135	16.531	15.13
TRINITY_DN49794_c0_g2_i7^RPB7_RAT	3.71583e-05	0.000305822	59.21	55.61	57.569	52.078	51.748	53.913	47.503	52.067	46.346	93.079	80.373	104.819	83.15	67.607	77.446	72.64	71.149	47.043
TRINITY_DN6433_c0_g2_i1^H2AV_STRPU	3.72158e-05	0.000306051	160.917	182.501	183.898	172.185	196.483	183.214	171.225	192.448	190.131	272.108	171.594	311.923	298.619	235.622	290.707	256.825	294.489	190.635
TRINITY_DN6887_c2_g1_i7^CUL2_MOUSE	3.73599e-05	0.000306991	34.88	37.722	34.726	28.968	36.817	46.28	27.799	34.474	29.103	55.085	48.794	44.133	44.343	47.807	53.307	51.58	43.568	47.874
TRINITY_DN4209_c3_g1_i7	3.73964e-05	0.000307169	4.016	1.501	0.869	2.691	2.166	1.926	1.134	2.008	1.237	2.546	3.765	8.271	3.073	5.235	1.366	10.806	8.265	13.713
TRINITY_DN42622_c0_g1_i3^PSMD6_MOUSE	3.75655e-05	0.000308435	23.645	21.697	24.182	19.908	24.885	7.474	14.773	21.234	18.49	41.571	29.884	45.323	30.957	40.012	20.378	43.565	32.972	32.333
TRINITY_DN5898_c0_g2_i5^NLK_BOVIN	3.80143e-05	0.000311747	12.207	10.112	13.071	8.641	11.359	13.162	7.604	9.627	10.506	19.045	16.996	14.852	13.405	14.67	14.108	19.093	13.094	18.033
TRINITY_DN2084_c0_g1_i3^UCPB_DICDI	3.85935e-05	0.000315869	25.431	23.773	22.941	22.71	21.027	18.191	23.501	18.006	20.172	38.883	37.674	37.174	26.722	26.742	19.457	33.175	36.33	42.625
TRINITY_DN8431_c0_g1_i5^PDIA3_PONAB	3.86516e-05	0.00031622	65.457	92.451	88.5	101.102	101.921	99.405	78.164	79.888	66.122	144.659	97.14	159.047	170.545	148.071	191.337	110.255	127.791	84.605
TRINITY_DN7300_c0_g1_i12^SAPC2_MOUSE	3.87826e-05	0.000317165	19.397	13.634	16.609	16.49	17.088	20.775	16.908	16.899	15.552	26.98	26.867	25.824	19.739	34.201	25.632	22.282	21.192	20.213
TRINITY_DN9613_c0_g1_i5	3.91289e-05	0.000319871	39.711	32.17	46.068	47.181	41.544	7.224	47.324	47.056	31.123	166.925	114.459	186.883	94.073	76.265	10.496	131.615	130.892	100.048
TRINITY_DN3559_c1_g2_i2^GMPPA_XENTR	3.93897e-05	0.000321875	28.069	29.102	27.499	28.4	23.274	26.153	22.406	22.923	21.216	37.698	37.737	46.423	35.252	36.052	36.319	36.722	30.01	26.077
TRINITY_DN776_c0_g5_i1^TOM20_PONAB	3.96374e-05	0.000323643	48.308	45.739	41.323	40.039	38.625	66.656	38.605	39.315	37.831	80.797	72.79	89.478	59.728	59.217	94.255	62.706	62.844	45.547
TRINITY_DN66266_c0_g1_i3^UDB31_CANLF	3.97765e-05	0.000324556	2.249	1.928	1.685	1.955	1.826	1.557	1.851	1.567	2.271	4.737	5.294	3.168	2.571	3.126	0.974	8.461	4.325	6.989
TRINITY_DN160758_c0_g2_i3	4.00044e-05	0.000326251	144.981	106.159	106.705	150.425	114.748	314.759	181.549	142.22	137.715	389.503	247.838	282.475	241.718	241.902	477.839	265.421	368.185	207.104
TRINITY_DN9099_c0_g1_i3^GLU2B_SCHPO	4.03573e-05	0.000328777	13.502	13.328	9.852	9.712	9.399	6.107	9.389	10.828	9.782	16.688	19.232	19.087	13.661	14.708	9.522	15.555	22.633	23.262
TRINITY_DN33748_c1_g1_i2^SYT16_MOUSE	4.04816e-05	0.000329492	36.13	24.579	24.759	25.848	30.793	34.595	21.319	27.192	32.525	57.288	60.163	61.197	46.441	42.39	21.416	51.26	38.008	55.928
TRINITY_DN61182_c0_g1_i5	4.0583e-05	0.000330057	3.97	3.828	4.726	7.011	5.577	4.051	9.03	7.826	6.244	7.544	10.121	10.55	10.578	17.585	17.518	10.438	11.307	6.637
TRINITY_DN29863_c0_g1_i6^IMP2L_MOUSE	4.0662e-05	0.000330569	7.524	6.933	7.236	8.483	8.647	12.343	7.85	6.624	6.041	11.832	12.565	14.14	15.966	12.321	19.022	13.704	13.124	7.937
TRINITY_DN51349_c0_g1_i1^RHEB_HUMAN	4.07325e-05	0.000331012	40.757	39.39	39.355	31.789	36.754	34.056	33.608	33.958	30.823	74.106	57.281	61.831	50.656	54.02	58.328	44.108	45.573	31.727
TRINITY_DN3404_c1_g1_i4^PSME4_BOVIN	4.08286e-05	0.000331662	33.279	29.204	32.145	27.087	34.185	43.745	25.088	30.448	32.505	36.621	45.32	36.852	38.758	54.49	50.405	54.759	48.446	58.694
TRINITY_DN2235_c0_g1_i8	4.11398e-05	0.000333927	24.46	23.236	24.147	28.586	24.894	31.462	39.71	28.046	28.997	43.608	36.27	46.746	47.554	32.456	44.644	33.224	50.51	41.52
TRINITY_DN21921_c0_g1_i6	4.12578e-05	0.000334621	48.253	37.805	40.366	42.292	48.015	51.848	38.086	53.709	42.828	110.608	82.391	55.806	43.19	85.211	66.123	73.552	52.989	73.433
TRINITY_DN3051_c0_g1_i9	4.14475e-05	0.000335896	73.61	32.837	27.02	27.683	55.177	90.265	18.939	45.199	36.806	61.552	96.11	88.7	73.921	103.62	181.741	74.472	158.867	109.607
TRINITY_DN15208_c0_g2_i1^KI13B_HUMAN	4.14771e-05	0.000336004	5.118	8.119	10.677	5.466	9.148	5.748	6.376	10.218	9.627	13.419	20.73	12.128	9.052	22.158	18.292	12.26	11.327	10.683
TRINITY_DN20531_c0_g1_i6^LSM8_PONAB	4.15606e-05	0.000336416	14.169	13.013	12.344	12.338	10.536	12.752	14.32	11.11	10.999	17.671	18.484	22.4	18.941	17.978	19.16	13.743	18.752	13.713
TRINITY_DN29679_c0_g1_i13^RPN1_RAT	4.17197e-05	0.000337439	95.395	105.844	113.524	109.594	110.774	127.035	82.226	99.358	90.015	143.687	124.517	165.861	139.962	138.464	156.067	146.977	130.003	123.838
TRINITY_DN2466_c12_g1_i2^IMP3_MOUSE	4.23238e-05	0.000342057	31.576	31.688	33.821	25.513	28.573	28.079	19.09	22.491	26.909	60.332	53.183	56.984	35.892	39.389	66.123	44.728	33.555	27.749
TRINITY_DN37325_c0_g1_i12^PUR9_CHICK	4.24256e-05	0.000342745	14.53	16.173	18.205	19.293	18.583	19.049	12.998	18.87	13.88	23.699	16.715	25.857	28.948	27.288	36.869	29.919	23.769	20.545
TRINITY_DN14550_c0_g1_i1^CPSF3_BOVIN	4.24757e-05	0.000343015	38.924	39.733	38.778	45.747	49.994	52.437	40.079	44.851	44.404	52.171	53.09	63.943	72.759	69.074	94.519	72.931	69.697	44.805
TRINITY_DN12387_c1_g2_i3^MET27_HUMAN	4.2555e-05	0.000343521	5.349	6.33	5.675	6.946	8.226	14.588	8.086	6.953	7.317	10.363	12.981	14.707	16.104	11.094	29.879	13.2	14.743	12.57
TRINITY_DN3374_c0_g1_i16^MIC10_MOUSE	4.2882e-05	0.000346016	16.825	13.513	11.883	14.786	14.421	15.297	15.397	15.201	13.483	19.187	21.344	19.076	21.896	22.887	27.506	19.2	22.801	15.424
TRINITY_DN5509_c2_g1_i2^MAAI_MOUSE	4.28976e-05	0.000346016	73.638	95.871	79.268	96.847	81.359	70.757	95.535	70.467	61.579	119.929	110.381	146.729	109.113	87.675	110.438	128.291	107.567	119.577
TRINITY_DN6129_c0_g1_i4^PTHD3_MOUSE	4.3076e-05	0.000347319	2.027	1.863	1.454	1.034	2.077	0	1.918	1.473	1.604	53.924	27.845	6.381	6.442	7.517	0.265	6.406	4.207	2.434
TRINITY_DN8219_c0_g1_i5^DJC11_PONAB	4.32047e-05	0.000348085	7.626	8.518	7.945	10.177	9.309	8.691	7.698	10.537	9.492	12.246	11.182	11.428	14.252	11.209	13.642	13.607	15.296	10.624
TRINITY_DN12819_c0_g1_i1^P5CS_HUMAN	4.3264e-05	0.000348426	19.823	20.464	19.739	20.215	19.514	23.569	14.481	18.794	15.078	21.769	22.561	24.423	31.312	33.847	38.638	25.344	28.025	28.775
TRINITY_DN3581_c0_g1_i5^ANM3_HUMAN	4.34374e-05	0.000349413	13.132	10.501	8.158	9.507	9.605	10.936	13.12	10.772	9.057	14.414	16.216	18.165	17.759	15.878	17.264	15.11	15.286	10.634
TRINITY_DN72753_c0_g1_i5^TM243_HUMAN	4.35251e-05	0.000349982	37.582	37.722	40.082	39.052	31.804	32.011	26.892	32.025	30.959	77.067	64.011	73.882	41.496	52.007	48.202	43.575	38.127	44.541
TRINITY_DN3595_c0_g1_i2	4.37568e-05	0.000351658	305.324	278.28	262.927	252.3	224.188	328.469	263.965	225.224	231.171	561.188	427.223	572.087	336.372	352.924	587.685	352.328	351.843	253.756
TRINITY_DN14086_c0_g1_i2^PREP_XENTR	4.38455e-05	0.000352147	10.319	9.018	8.353	7.254	8.701	9.759	7.33	8.876	8.129	9.866	11.764	10.75	11.406	12.455	13.335	13.113	13.44	10.351
TRINITY_DN5558_c0_g1_i1^ARSI_MOUSE	4.39363e-05	0.000352601	29.957	24.301	21.203	22.44	21.931	29.057	20.526	18.185	24.551	47.505	46.505	43.944	28.711	30.577	34.857	34.009	29.19	29.117
TRINITY_DN34453_c0_g1_i1^RT05_PONAB	4.39706e-05	0.000352739	44.033	42.328	42.999	45.43	42.403	51.519	44.065	44.842	42.983	54.114	53.37	63.688	66.573	60.32	75.338	59.498	62.311	47.111
TRINITY_DN19606_c0_g1_i1^MYPH_ECHGR	4.40003e-05	0.000352841	50.89	58.891	47.655	49.229	46.771	69.879	60.217	48.492	44.181	88.342	78.584	100.017	81.229	54.902	106.255	70.654	73.874	61.577
TRINITY_DN9289_c0_g1_i19^SRP68_MOUSE	4.41197e-05	0.000353523	34.417	37.027	36.18	35.858	34.955	39.125	25.173	32.569	35.917	42.744	41.305	53.182	45.928	49.169	52.195	53.654	42.107	45.029
TRINITY_DN140262_c0_g1_i6	4.43789e-05	0.000355462	62.218	41.383	38.637	50.737	63.018	2.275	42.147	58.748	26.561	298.638	256.013	232.25	119.347	159.012	2.002	193.275	237.896	267.547
TRINITY_DN15390_c0_g1_i6^GALM_BOVIN	4.45448e-05	0.000356514	27.143	31.67	24.306	26.63	29.781	21.224	24.011	35.149	31.065	44.793	32.702	38.908	41.713	39.925	35.842	37.12	39.924	40.23
TRINITY_DN26408_c0_g1_i6^YBOX1_XENLA	4.45925e-05	0.000356758	1133.62	1069.31	994.591	1295.06	1156.76	1281.58	1377.02	1388.55	1222.28	1741.66	1413.96	1646.69	1932.73	1652.05	1978.99	1513.01	1825.93	1324.61
TRINITY_DN13636_c0_g1_i1^GMPBB_XENLA	4.50388e-05	0.000360188	27.023	30.845	36.491	32.776	35.555	34.904	23.577	29.763	41.601	52.645	38.964	50.725	38.433	52.314	62.649	48.595	43.914	46.251
TRINITY_DN8274_c0_g1_i14^TCPQ_CHICK	4.53171e-05	0.000362133	29.67	22.754	24.386	21.286	27.982	46.35	24.323	26.292	22.463	41.702	36.603	42.21	52.459	53.522	85.961	41.462	38.463	35.001
TRINITY_DN7788_c0_g1_i3^CP17A_ORYLA	4.53466e-05	0.000362228	12.586	15.775	16.973	16.723	18.458	22.541	9.559	11.598	13.841	25.097	25.973	25.057	31.962	19.033	21.448	37.944	23.117	19.949
TRINITY_DN84417_c0_g1_i2^F136A_HUMAN	4.54797e-05	0.00036287	9.486	10.195	7.36	8.622	7.94	12.084	6.64	8.708	8.815	17.896	11.213	23.223	15.287	11.755	24.043	16.767	15.77	9.393
TRINITY_DN44026_c0_g1_i1^GRN_DICDI	4.56725e-05	0.000364267	36.055	36.739	21.096	32.171	33.013	77.412	26.76	13.812	47.719	64.406	51.072	94.036	67.056	76.198	105.026	75.073	68.571	82.024
TRINITY_DN1492_c1_g1_i2^UB2V1_CHICK	4.58879e-05	0.000365561	31.567	28.954	47.832	25.42	49.519	34.036	31.049	36.716	43.157	111.034	57.614	73.926	45.82	55.871	66.759	74.501	40.29	58.86
TRINITY_DN25864_c1_g1_i8^DPP8_MOUSE	4.62721e-05	0.00036848	27.958	29.501	29.858	30.29	26.863	32.031	26.6	27.896	29.509	42.767	44.987	32.35	39.447	37.385	46.836	37.711	32.824	34.17
TRINITY_DN120_c2_g1_i1^SRAC1_DANRE	4.63238e-05	0.000368749	19.111	17.165	17.31	19.088	18.494	16.604	18.552	21.14	18.597	27.205	22.738	23.078	26.889	30.27	29.858	19.868	25.527	21.269
TRINITY_DN8990_c0_g1_i3^ALO_NEUCR	4.67902e-05	0.000372174	11.855	5.987	7.138	8.39	10.786	6.406	4.666	23.983	14.15	84.765	25.494	42.599	27.155	20.96	7.753	18.773	21.3	28.648
TRINITY_DN3038_c0_g1_i7	4.70634e-05	0.000374203	3.424	1.121	0.887	2.346	0.886	4.231	1.776	3.265	1.73	2.866	5.731	4.324	3.526	3.691	6.281	8.8	7.693	10.556
TRINITY_DN4425_c1_g1_i3^MAPK2_CRILO	4.72064e-05	0.000375196	63.264	50.568	55.769	89.575	61.237	66.746	83.18	77.148	61.918	125.792	90.899	102.907	109.301	104.732	111.498	102.181	100.773	73.844
TRINITY_DN66495_c0_g2_i14^RM12_MOUSE	4.73266e-05	0.000375861	35.806	32.457	29.166	30.839	25.27	33.238	29.915	25.194	25.623	46.06	47.889	57.651	39.073	38.42	48.266	44.04	41.001	28.863
TRINITY_DN3666_c1_g1_i2^PXDN_XENTR	4.75185e-05	0.000376805	33.27	24.487	28.767	30.429	33.595	29.177	33.098	23.448	23.99	93.281	86.999	40.754	35.833	82.181	33.035	37.74	40.092	42.097
TRINITY_DN4253_c0_g1_i5^SSUH2_HUMAN	4.7591e-05	0.000377235	13.077	5.274	5.578	6.537	5.138	4.69	6.593	6.259	7.433	21.982	19.316	19.932	12.371	12.551	4.29	15.691	10.793	12.736
TRINITY_DN1423_c1_g1_i16	4.91371e-05	0.000388296	0	4.069	18.631	5.345	19.344	0	10.343	12.057	9.105	104.84	65.124	77.75	97.964	75.786	79.458	45.145	47.735	35.48
TRINITY_DN24455_c0_g1_i1^LTOR2_HUMAN	4.97452e-05	0.000392951	49.891	43.394	50.04	45.924	53.252	57.915	45.463	48.802	45.95	84.718	70.273	81.786	61.225	71.317	63.285	67.484	56.623	56.299
TRINITY_DN95964_c0_g1_i13^ODB2_HUMAN	4.99237e-05	0.00039421	7.209	6.525	5.773	3.752	5.38	5.568	4.147	5.114	3.712	9.345	9.601	8.871	9.209	7.421	7.573	6.881	7.9	6.558
TRINITY_DN29636_c0_g2_i1	5.04634e-05	0.000398167	98.199	63.284	47.655	77.675	65.13	42.468	66.726	63.505	60.081	218.279	152.081	172.42	146.355	122.682	96.638	70.993	97.742	61.206
TRINITY_DN5804_c0_g1_i2^SYT7_HUMAN	5.06902e-05	0.00039965	3.184	3.383	4.026	4.702	6.015	4.51	1.993	6.925	4.813	15.776	8.467	6.459	7.358	11.007	9.458	7.259	5.905	6.578
TRINITY_DN8812_c1_g1_i19^SEP15_BOVIN	5.07338e-05	0.000399842	22.461	26.952	24.147	20.923	20.427	32.041	18.079	20.164	16.799	49.672	40.327	47.335	36.02	37.279	63.136	25.053	30.03	22.041
TRINITY_DN113437_c0_g1_i7^SMD2_MOUSE	5.08411e-05	0.000400075	38.526	43.292	48.728	34.629	33.774	59.282	30.888	33.761	30.447	71.441	59.362	79.64	63.382	51.959	101.944	61.02	48.762	48.167
TRINITY_DN10194_c0_g1_i13^CCD58_BOVIN	5.1284e-05	0.000403099	4.155	2.679	3.139	2.281	2.524	1.148	2.229	3.078	2.871	5.247	5.149	7.448	5.467	6.146	2.669	3.848	6.024	4.125
TRINITY_DN12591_c0_g1_i7^SNR27_MOUSE	5.13212e-05	0.000403238	17.75	17.174	14.809	14.721	13.248	15.626	16.899	17.237	10.738	31.516	27.523	38.353	22.053	20.03	22.952	20.411	22.742	16.254
TRINITY_DN10408_c0_g1_i1	5.15193e-05	0.00040464	7.653	3.856	2.696	4.795	7.609	10.747	4.43	4.936	5.48	14.591	12.732	10.95	8.116	11.909	5.974	26.565	10.823	23.888
TRINITY_DN15261_c1_g4_i1	5.17271e-05	0.000406118	224.255	279.976	249.085	211.004	250.219	237.316	220.693	166.354	146.636	359.953	356.909	428.104	420.714	330.239	350.285	306.902	295.338	265.739
TRINITY_DN12843_c0_g3_i2^KCD21_HUMAN	5.19452e-05	0.00040752	19.953	23.643	26.86	21.5	24.16	20.206	16.814	31.959	23.265	81.591	48.565	35.318	39.418	39.034	40.873	23.222	29.96	32.225
TRINITY_DN5457_c1_g1_i4	5.20056e-05	0.000407839	9.051	5.728	5.897	8.939	7.824	10.517	1.984	5.574	5.838	19.388	17.963	9.727	10.667	17.115	24.445	9.149	11.643	14.348
TRINITY_DN24819_c0_g1_i14^RL5_HUMAN	5.21192e-05	0.000408574	217.018	182.511	162.864	254.293	191.73	230.87	330.378	214.902	200.638	371.323	297.495	384.571	432.199	314.13	289.034	301.504	369.923	245.917
TRINITY_DN5400_c1_g1_i1^CWC15_XENTR	5.22446e-05	0.000409224	45.949	46.74	39.976	55.542	56.474	66.805	55.74	59.893	52.697	76.309	63.793	79.54	90.389	69.611	91.66	75.393	83.038	63.903
TRINITY_DN9777_c3_g1_i4^NAA50_DANRE	5.22501e-05	0.000409224	45.986	60.865	46.866	52.218	42.215	45.192	44.887	51.101	46.53	84.812	82.536	91.924	67.962	52.563	76.418	70.062	67.564	45.968
TRINITY_DN56906_c0_g1_i2^RT28_BOVIN	5.22617e-05	0.000409224	38.712	37.703	35.267	28.297	35.251	32.589	26.137	28.103	29.519	59.799	42.688	70.091	50.262	44.394	47.503	47.267	43.943	33.887
TRINITY_DN21684_c0_g1_i6^LEXM_RAT	5.25088e-05	0.000410783	11.744	11.669	12.193	10.81	9.963	21.074	6.234	12.132	11.744	35.792	29.603	26.847	18.33	21.545	28.947	16.864	12.393	15.57
TRINITY_DN28643_c0_g1_i4^TAAR2_RAT	5.25204e-05	0.000410783	2.203	0.843	0.86	1.024	2.972	5.718	0.831	3.415	1.604	5.732	9.122	5.603	4.659	6.165	2.701	11.514	6.093	7.311
TRINITY_DN48182_c0_g2_i1^ABHEA_RAT	5.26551e-05	0.00041168	8.551	9.982	8.841	10.568	9.157	7.993	9.059	8.454	8.941	12.898	11.691	12.773	13.277	14.699	10.92	12.58	13.341	12.061
TRINITY_DN3408_c0_g1_i4^TT30A_XENLA	5.29646e-05	0.00041369	41.877	37.036	38.885	33.372	34.902	30.753	33.278	36.923	36.207	53.462	46.329	55.895	50.292	50.051	47.652	41.074	47.024	37.542
TRINITY_DN19726_c0_g1_i4^VATE_DROME	5.29724e-05	0.00041369	58.368	69.475	70.081	62.824	60.646	77.752	51.905	61.76	57.935	104.899	86.978	101.117	75.28	85.767	105.047	83.117	75.513	75.749
TRINITY_DN43109_c0_g1_i13^CSN4_BOVIN	5.3072e-05	0.000414116	46.726	43.746	46.777	34.191	36.37	37.289	33.542	35.74	33.878	73.431	70.346	84.187	55.817	50.597	75.264	51.018	51.626	34.424
TRINITY_DN21566_c0_g1_i7^ECHB_BOVIN	5.30872e-05	0.000414116	99.615	93.665	92.712	92.974	105.188	149.387	88.649	88.22	78.378	152.073	140.234	215.653	172.515	140.295	181.275	197.646	134.605	87.107
TRINITY_DN60081_c0_g1_i1^RS6_CHICK	5.33078e-05	0.00041568	500.335	480.337	396.856	543.27	405.481	722.856	668.795	498.667	479.045	989.834	692.005	1026.54	836.07	702.713	992.198	714.891	811.647	531.859
TRINITY_DN6678_c0_g1_i8	5.33923e-05	0.000416182	2.554	2.169	2.377	1.071	2.605	1.567	0.538	3.838	4.388	13.336	9.996	4.847	2.659	8.38	20.029	4.633	2.232	4.819
TRINITY_DN7186_c1_g1_i8^GRHPR_HUMAN	5.38719e-05	0.000419602	21.452	24.756	16.99	26.975	28.546	39.115	26.458	24.058	29.306	46.297	36.177	36.452	26.732	42.879	50.649	44.864	50.856	46.945
TRINITY_DN35162_c0_g1_i16^EOGT_XENTR	5.39838e-05	0.000420316	0.657	1.659	1.312	1.052	2.05	2.016	0.869	1.332	0.86	4.832	4.452	4.169	4.019	2.848	1.695	2.956	2.676	0.86
TRINITY_DN26981_c0_g1_i1^DD19A_BOVIN	5.45307e-05	0.000424253	15.548	18.37	23.349	9.302	20.284	17.622	5.346	16.608	15.098	41.074	30.258	31.66	20.694	29.465	28.65	28.446	22.357	32.284
TRINITY_DN3280_c1_g1_i6^CIRBP_LITCT	5.45834e-05	0.000424503	38.878	34.589	35.054	45.318	50.217	51.578	43.281	53.08	44.355	70.92	48.253	57.106	69.892	72.669	85.114	59.653	63.476	50.522
TRINITY_DN50027_c0_g1_i1^WLS_CHICK	5.46963e-05	0.000425061	12.262	18.592	22.302	20.299	22.88	24.906	16.389	19.873	27.093	66.123	41.679	24.446	21.639	50.664	36.626	31.334	25.764	40.895
TRINITY_DN61279_c0_g1_i6^QCR8_RAT	5.50584e-05	0.000427713	428.788	407.702	378.349	359.734	358.325	337.15	373.102	374.481	335.965	615.041	533.527	661.855	495.246	438.174	463.89	469.135	472.326	388.903
TRINITY_DN33013_c0_g1_i4^C560_HUMAN	5.51498e-05	0.000428241	83.476	89.661	92.862	82.75	87.625	54.462	65.8	75.778	73.613	142.444	130.248	174.977	115.644	105.471	77.541	123.649	116.879	91.105
TRINITY_DN67071_c0_g1_i7	5.53644e-05	0.000429443	10.596	9.018	8.389	9.004	9.999	26.283	14.386	11.757	9.704	26.873	16.611	27.469	25.205	19.224	37.939	19.645	20.856	20.135
TRINITY_DN22401_c0_g1_i11^ASCC2_HUMAN	5.58592e-05	0.000433119	9.005	10.204	9.772	8.781	9.381	11.854	11.609	11.898	9.115	16.19	14.479	14.329	13.908	13.692	15.548	11.262	13.272	13.557
TRINITY_DN25709_c0_g1_i4^SUMO1_CHICK	5.59273e-05	0.000433484	13.974	14.523	11.156	11.295	9.909	14.179	12.79	12.433	11.879	31.244	19.035	27.414	19.088	17.988	22.687	17.029	15.938	12.413
TRINITY_DN11591_c0_g1_i3^TRAF3_MOUSE	5.60421e-05	0.00043421	14.89	21.669	24.094	20.103	18.037	31.572	33.334	33.442	31.5	40.114	44.352	29.181	39.329	79.726	106.594	49.739	32.281	43.905
TRINITY_DN12984_c0_g1_i2^ENPL_CHICK	5.61852e-05	0.000435156	331.959	343.871	368.763	413.451	372.558	422.985	357.384	306.069	259.23	486.313	354.943	560.804	719.195	582.649	691.832	501.001	482.162	411.11
TRINITY_DN1158_c6_g1_i3^XPO2_PAGMA	5.62556e-05	0.000435537	30.956	32.244	33.52	28.148	31.563	31.113	23.775	28.544	26.754	46.996	34.013	40.309	38.354	43.818	42.303	39.669	38.492	32.89
TRINITY_DN2077_c0_g2_i3^RHG32_XENLA	5.63413e-05	0.000436038	18.833	16.72	13.302	15.019	14.824	17.742	16.814	13.943	15.243	16.131	27.606	23.856	18.744	22.916	18.313	32.022	26.445	38.549
TRINITY_DN6545_c0_g1_i20^UNC5B_MOUSE	5.64726e-05	0.000436701	8.116	8.017	6.509	6.611	6.4	4.74	4.893	8.595	10.294	13.632	19.597	10.038	7.19	14.919	12.636	10.554	8.334	17.134
TRINITY_DN85643_c0_g1_i4^NAS4_CAEEL	5.64906e-05	0.000436701	22.368	20.335	23.969	21.658	19.586	30.075	33.514	24.387	19.998	32.558	19.378	34.095	55.079	68.709	28.237	58.297	53.65	53.337
TRINITY_DN23609_c0_g1_i1	5.66131e-05	0.000437484	57.221	58.158	55.405	59.099	59.84	65.189	75.236	60.906	54.349	84.208	88.923	100.25	114.176	86.381	110.597	76.963	89.674	58.156
TRINITY_DN59464_c0_g1_i6^RTRAF_MOUSE	5.69645e-05	0.00043987	22.461	16.831	12.53	27.506	13.794	16.923	14.651	18.447	14.634	44.887	21.375	32.739	24.772	31.402	41.879	25.906	32.785	21.933
TRINITY_DN2916_c0_g2_i8^UN45A_HUMAN	5.72453e-05	0.000441708	9.329	8.74	9.311	8.827	10.849	10.308	8.416	10.697	8.999	12.104	11.619	12.417	12.814	14.296	13.102	11.969	12.413	11.299
TRINITY_DN48571_c0_g1_i3^TIDC1_XENLA	5.7681e-05	0.000444571	18.453	18.768	18.551	23.511	19.63	15.267	20.894	19.451	18.171	26.613	24.496	33.328	30.061	29.656	24.053	29.967	30.978	19.177
TRINITY_DN22735_c0_g1_i5	5.81874e-05	0.000447971	5.377	4.273	6.261	4.842	5.559	5.698	6.196	8.67	7.201	9.842	14.021	5.447	7.564	15.14	9.331	8.81	9.747	11.895
TRINITY_DN6167_c0_g1_i8^ZPP_ACRMI	5.83218e-05	0.000448671	28.263	8.851	9.958	17.543	17.697	18.011	11.949	12.911	13.01	39.214	45.351	57.351	41.299	24.575	8.516	39.552	25.25	32.851
TRINITY_DN54416_c0_g1_i4^GP2_CANLF	5.84455e-05	0.000449187	4.544	8.193	6.979	14.498	10.205	36.94	5.762	7.347	17.775	131.251	40.358	36.652	9.505	56.628	50.172	20.392	22.732	45.098
TRINITY_DN18562_c1_g1_i16^IQCB1_MOUSE	5.84542e-05	0.000449187	6.876	8.416	8.389	8.092	8.343	6.596	9.059	8.848	7.926	9.653	9.673	12.362	13.612	12.733	11.195	11.078	10.033	10.175
TRINITY_DN2475_c1_g1_i1^PPA6_MOUSE	5.86143e-05	0.000450249	11.078	9.824	10.588	9.377	11.386	12.942	9.238	9.074	8.1	14.52	14.708	18.832	15.346	14.603	22.179	13.491	15.889	9.803
TRINITY_DN23876_c0_g3_i1	5.87536e-05	0.000451152	148.581	154.113	156.488	96.419	113.504	85.106	102.932	117.515	120.588	540	498.661	283.342	147.763	264.818	184.114	146.211	138.95	146.201
TRINITY_DN16943_c2_g1_i2^NAA20_XENTR	5.92656e-05	0.000454744	14.715	13.939	14.1	13.548	12.317	20.266	13.763	13.493	11.347	23.675	22.041	25.668	16.951	18.966	33.141	19.393	20.836	18.375
TRINITY_DN14916_c0_g1_i6^NXN_XENLA	5.96213e-05	0.000457247	56.628	61.949	54.492	73.513	73.035	67.594	61.105	76.388	84.893	83.261	81.07	92.546	87.238	92.076	84.182	109.712	108.397	134.619
TRINITY_DN125859_c0_g1_i2	5.96361e-05	0.000457247	16.103	16.572	15.368	18.706	20.302	12.074	20.838	17.359	18.684	36.253	19.056	35.618	32.632	24.786	22.285	29.55	29.704	18.16
TRINITY_DN15504_c0_g1_i1^HMMR_RAT	6.01562e-05	0.000460892	6.487	10.519	10.561	8.566	11.306	9.001	9.559	10.697	10.245	13.016	8.446	16.453	19.768	16.137	14.585	18.066	19.187	11.25
TRINITY_DN31823_c0_g2_i1^STING_NEMVE	6.02787e-05	0.000461404	10.809	22.559	22.293	20.625	19.442	20.186	15.104	29.388	19.437	29.349	46.89	31.527	31.154	53.435	82.445	31.973	21.745	39.028
TRINITY_DN44026_c0_g1_i3^GRN_HUMAN	6.0286e-05	0.000461404	9.68	6.794	7.484	6.239	6.964	0.788	5.157	2.712	9.095	16.001	18.172	40.22	18.005	20.548	2.839	18.589	16.382	19.929
TRINITY_DN103532_c0_g1_i2^TCP4_RAT	6.02947e-05	0.000461404	171.301	189.137	188.571	167.576	182.842	227.597	161.052	203.736	170.559	293.616	251.499	341.794	299.791	237.252	420.539	230.298	275.816	177.195
TRINITY_DN21665_c0_g1_i2^TRM7_HUMAN	6.03378e-05	0.000461426	22.072	24.422	23.003	20.01	19.729	26.363	19.222	21.628	23.71	32.262	33.285	38.931	27.411	25.975	35.153	26.653	29.674	27.759
TRINITY_DN8207_c0_g1_i1^ATPD_MOUSE	6.07476e-05	0.000464216	16.677	13.337	13.975	15.792	14.34	7.813	15.057	14.703	13.145	33.032	26.139	33.061	25.028	23.491	12.477	22.679	22.159	14.886
TRINITY_DN2653_c0_g1_i10^YH24_CAEEL	6.14546e-05	0.000469271	66.123	60.04	69.505	55.393	68.729	117.356	48.183	78.011	65.61	132.542	117.995	123.306	95.501	117.149	188.806	77.128	106.757	93.529
TRINITY_DN96278_c0_g1_i2	6.15928e-05	0.000469975	11.522	10.844	11.634	8.119	10.035	10.567	10.409	7.394	8.361	13.869	11.587	17.131	16.725	14.028	14.924	13.501	14.822	11.846
TRINITY_DN33190_c1_g1_i1^PRS6B_MACFA	6.16152e-05	0.000469975	41.534	39.946	40.268	41.305	46.852	41.58	36.962	39.381	29.635	78.251	56.2	85.977	44.678	58.977	63.867	67.194	60.444	50.601
TRINITY_DN70971_c0_g1_i5^TYY1_HUMAN	6.17499e-05	0.000470829	52.889	43.876	45.145	45.83	46.359	42.997	47.73	47.807	43.92	70.517	64.094	72.303	65.509	62.477	60.478	52.355	59.98	45.714
TRINITY_DN10511_c0_g1_i3	6.25923e-05	0.000476547	3.905	0	0.576	0.968	2.569	3.512	0.784	2.43	2.233	9.451	10.672	5.369	3.329	9.253	9.903	6.309	6.705	6.93
TRINITY_DN29771_c0_g1_i5^NECP1_BOVIN	6.33647e-05	0.000481894	56.425	56.333	55.184	57.172	61.505	60.06	55.22	58.682	53.199	96.277	74.631	90.568	77.437	74.012	71.853	73.106	66.33	61.176
TRINITY_DN7899_c0_g2_i2	6.37061e-05	0.000483955	9.079	9.973	14.632	2.421	4.673	16.265	3.249	3.866	2.938	32.748	18.692	43.555	25.894	15.897	21.946	8.403	18.881	17.525
TRINITY_DN128048_c0_g1_i1^DMTA2_XENTR	6.40923e-05	0.000486352	2.092	2.465	2.705	1.825	2.721	4.361	2.295	2.646	2.465	4.797	4.629	3.913	4.137	3.433	8.357	5.495	3.693	3.783
TRINITY_DN16422_c0_g1_i6^BIP_CHICK	6.41566e-05	0.000486612	280.078	388.146	415.602	373.999	342.821	329.547	229.553	250.126	238.159	574.086	355.608	612.897	506.336	475.414	477.003	521.451	393.702	408.881
TRINITY_DN6722_c2_g1_i3^ZPP_ACRMI	6.41739e-05	0.000486612	188.94	57.704	51.832	71.93	115.052	184.8	62.21	56.852	71.873	301.836	377.254	482.698	268.627	146.25	77.34	288.003	140.688	217.895
TRINITY_DN42622_c0_g1_i2^PSMD6_MOUSE	6.4339e-05	0.000487685	9.819	10.547	8.637	9.358	9.068	21.893	8.133	7.019	7.964	22.917	17.568	24.168	17.67	17.47	37.992	15.769	16.353	12.394
TRINITY_DN116510_c0_g2_i1^BOREA_MOUSE	6.43719e-05	0.000487756	9.347	14.672	16.866	14.06	16.605	14.499	13.593	13.512	15.136	17.315	10.994	23.745	27.845	28.17	29.752	27.176	28.864	21.063
TRINITY_DN33630_c0_g1_i4^NHAA_BRUA2	6.58775e-05	0.000497701	22.479	21.91	21.823	22.375	27.49	27.231	21.489	23.214	21.419	33.127	28.49	41.121	35.616	30.855	36.943	36.936	34.77	21.591
TRINITY_DN18653_c0_g1_i6	6.62159e-05	0.000500075	7.283	5.922	6.757	6.024	6.579	7.394	5.894	6.183	5.558	8.006	7.51	10.327	9.505	9.195	10.698	8.219	9.371	7.36
TRINITY_DN26791_c0_g1_i1^DCUP_DANRE	6.71232e-05	0.00050637	22.276	19.5	21.664	15.68	17.043	35.274	13.829	20.089	20.646	45.515	47.181	49.847	26.16	28.305	45.501	34.939	25.803	30.104
TRINITY_DN2458_c0_g1_i12^KBRS2_DANRE	6.72098e-05	0.000506838	14.243	12.457	10.508	10.615	11.279	11.435	12.138	11.964	11.985	20.407	17.787	16.642	18.36	14.191	22.189	13.52	16.343	12.745
TRINITY_DN14252_c0_g1_i1^RAB3A_BOVIN	6.77785e-05	0.000510566	10.485	9.315	9.48	9.172	11.905	11.016	10.466	13.052	9.037	24.978	16.372	17.364	17.02	14.085	18.503	14.441	14.723	10.234
TRINITY_DN87695_c0_g2_i2	6.78397e-05	0.000510841	2.554	0.575	1.463	3.687	3.536	4.75	0.482	2.543	1.46	7.154	7.354	3.713	3.999	11.458	4.586	6.309	7.722	9.979
TRINITY_DN8962_c0_g1_i6^COX42_HUMAN	6.79279e-05	0.000511218	41.108	42.68	40.339	40.439	39.512	54.203	42.846	40.169	35.946	71.583	54.546	77.461	55.788	51.786	77.975	56.116	53.818	43.446
TRINITY_DN22932_c1_g1_i7^ORN_BOVIN	6.83178e-05	0.000513879	4.942	7.229	8.38	7.989	6.526	7.604	5.611	8.501	8.274	13.075	11.15	15.708	13.957	12.302	15.337	8.461	11.445	6.949
TRINITY_DN4962_c2_g1_i2^DDX3L_MOUSE	6.84894e-05	0.000514981	121.076	122.221	117.515	94.743	101.724	110.062	73.867	89.159	81.983	160.612	169.545	157.713	129.65	153	157.444	131.005	121.52	118.511
TRINITY_DN102_c0_g1_i2^LRRF2_MOUSE	6.89386e-05	0.00051817	76.785	76.139	73.043	71.446	73.778	82.551	77.447	77.373	71.738	101.346	104.026	93.836	93.916	94.492	105.471	86.093	87.097	92.708
TRINITY_DN64180_c0_g2_i1^RL35_HIPCM	6.90285e-05	0.000518657	354.049	342.472	301.067	325.943	258.615	379.888	418.149	316.587	317.427	701.974	507.128	786.384	481.22	382.59	496.311	435.077	516.753	343.913
TRINITY_DN48910_c1_g1_i3^RM24_DANRE	6.92989e-05	0.000520499	31.798	33.032	32.207	29.843	27.275	40.542	30.586	30.758	25.333	48.571	41.731	54.772	49.021	39.475	61.569	42.227	42.936	31.434
TRINITY_DN25570_c0_g2_i1^TSR2_DANRE	6.96731e-05	0.000522548	21.415	23.504	23.978	25.886	18.807	25.076	19.714	20.446	24.966	60.355	33.129	46.857	36.099	31.373	35.81	26.333	33.259	27.172
TRINITY_DN36819_c0_g1_i4^SING_DROME	6.99952e-05	0.000524582	3.868	2.224	2.146	4.46	2.963	3.123	4.005	4.326	4.978	11.003	10.329	5.025	6.304	7.431	6.09	4.468	4.483	5.464
TRINITY_DN8242_c0_g1_i4^MCCA_MOUSE	7.01701e-05	0.000525632	7.08	8.619	8.54	9.954	9.864	10.956	9.899	9.561	8.834	10.245	12.367	12.951	13.001	14.411	13.525	14.673	12.304	11.279
TRINITY_DN14568_c0_g1_i9^RAB30_MOUSE	7.04564e-05	0.000527464	13.993	23.208	18.312	18.641	10.581	8.931	19.411	19.432	19.06	70.375	52.413	31.805	21.344	39.743	20.272	28.756	18.278	31.776
TRINITY_DN18535_c2_g1_i9	7.12869e-05	0.000533294	7.394	2.845	2.421	8.436	5.237	0	4.619	5.977	3.528	95.401	69.17	64.377	35.439	39.954	0	38.767	32.153	45.303
TRINITY_DN7218_c0_g1_i1^GABPA_MOUSE	7.18763e-05	0.000537314	23.275	16.053	16.964	18.52	15.88	13.72	16.115	22.632	19.805	49.696	25.078	29.526	29.332	27.048	20.76	22.669	23.443	32.01
TRINITY_DN9944_c0_g1_i8^MUSK_CHICK	7.24877e-05	0.000541492	2.147	1.501	1.312	2.095	1.405	2.854	1.124	1.736	1.488	5.638	4.483	3.079	2.453	4.142	5.666	2.219	2.459	2.111
TRINITY_DN154231_c0_g1_i2^KLF7_MOUSE	7.25557e-05	0.000541804	104.233	113.564	110.669	97.76	104.15	122.435	93.949	111.716	119.592	162.424	146.516	188.35	141.725	125.501	146.842	124.928	138.811	128.5
TRINITY_DN53962_c2_g1_i3^CBH_CLOPE	7.30187e-05	0.000544541	0.25	0.862	0.541	0.568	0.197	0	0.869	0.225	0.541	12.258	7.728	10.961	2.689	2.522	0	2.006	0.938	1.456
TRINITY_DN2385_c1_g1_i1^PRCC_HUMAN	7.36769e-05	0.000548786	23.525	21.882	22.817	23.176	21.671	25.245	21.442	20.774	20.414	28.164	30.726	28.881	29.982	28.487	34.846	28.31	28.351	24.66
TRINITY_DN14232_c0_g1_i9^UBE4A_RAT	7.38272e-05	0.000549706	63.125	37.824	28.589	31.938	29.674	54.442	35.516	35.074	28.687	79.743	80.768	85.487	55.985	72.161	67.087	43.565	83.077	38.021
TRINITY_DN14203_c2_g1_i4^LSM2_MOUSE	7.45987e-05	0.00055525	21.665	21.577	12.761	16.258	16.766	12.174	10.901	12.217	16.335	38.089	24.277	32.972	25.254	22.024	31.902	24.549	23.305	17.672
TRINITY_DN14577_c0_g1_i2	7.51751e-05	0.000558578	70.232	70.828	90.725	75.757	83.588	42.827	54.427	73.151	87.744	114.694	126.608	141.827	115.516	148.675	88.62	74.414	116.988	88.202
TRINITY_DN15305_c0_g2_i3^ZIC4_XENLA	7.52678e-05	0.000558881	17.935	20.705	18.099	11.043	10.965	12.353	13.281	10.913	11.86	21.852	23.861	34.906	35.124	16.904	11.344	30.936	28.311	23.595
TRINITY_DN30431_c0_g1_i2^DNPH1_NEMVE	7.57964e-05	0.000562339	18.379	19.102	22.533	19.256	23.104	21.154	16.615	20.596	21.854	32.345	28.074	28.948	31.134	26.147	53.71	26.362	26.504	26.791
TRINITY_DN8913_c0_g1_i2^PPWD1_BOVIN	7.62772e-05	0.000565702	9.125	6.46	6.145	6.211	6.714	6.825	6.508	6.662	5.606	7.473	9.278	9.672	10.175	10.231	11.291	9.12	9.539	8.083
TRINITY_DN11268_c0_g1_i4^CX6A1_RABIT	7.63697e-05	0.000566184	349.311	364.567	332.538	343.933	309.987	493.572	313.924	288.541	280.446	633.15	523.011	636.131	431.42	441.568	651.637	463.533	447.214	360.04
TRINITY_DN5010_c2_g1_i7^ARF12_CAEBR	7.65104e-05	0.000567024	236.443	227.36	235.703	212.829	241.894	252.723	164.651	218.665	191.678	461.251	320.898	385.694	309.187	289.968	396.168	288.149	259.246	219.977
TRINITY_DN44760_c0_g1_i7^TADH_ARAIR	7.69868e-05	0.00057035	30.79	24.107	23.233	42.823	27.391	40.532	55.211	31.771	23.188	47.872	41.658	91.257	53.562	50.981	49.611	69.229	87.018	46.711
TRINITY_DN9747_c0_g1_i4^S29A3_BOVIN	7.71318e-05	0.000571218	43.913	40.502	39.913	36.901	38.795	38.716	27.884	33.019	26.445	53.474	62.721	60.008	40.541	57.117	48.255	56.882	45.039	43.094
TRINITY_DN64664_c1_g1_i10^RM04_HUMAN	7.72684e-05	0.000572024	27.236	30.789	21.327	27.515	31.223	32.589	26.354	29.022	26.667	39.001	36.894	55.339	41.9	39.235	48.965	41.83	39.974	26.263
TRINITY_DN7042_c0_g1_i11^TPIS_CHICK	7.76429e-05	0.000574384	25.876	22.763	23.162	25.634	27.078	29.666	26.581	26.17	23.768	37.651	31.392	31.883	32.405	33.089	38.32	35.569	31.511	28.814
TRINITY_DN44833_c0_g1_i1	7.89009e-05	0.000582438	17.963	15.636	15.19	17.096	15.343	16.993	21.026	19.817	17.93	23.545	26.014	23.167	25.845	25.898	28.534	20.188	25.398	17.808
TRINITY_DN14779_c0_g1_i15^DLISH_DROME	7.89794e-05	0.0005826	15.825	2.706	0.834	14.749	11.404	33.009	4.534	11.776	12.643	30.272	30.601	41.121	9.978	41.153	32.124	91.724	77.656	124.454
TRINITY_DN48531_c0_g2_i1^QOR1_ECOLI	7.93776e-05	0.000585328	15.64	20.038	18.737	19.135	27.848	18.041	20.601	21.647	19.254	28.212	24.995	32.772	28.357	27.451	33.48	28.62	29.565	24.66
TRINITY_DN2259_c0_g1_i4^HPRT_MERUN	7.94702e-05	0.000585801	13.438	16.498	19.411	14.265	19.389	17.801	14.225	17.143	17.62	21.934	23.112	27.892	27.49	24.92	29.889	23.784	23.759	14.837
TRINITY_DN16969_c0_g1_i4^CALM_PARTE	7.96841e-05	0.000586686	8.32	6.543	5.675	6.872	6.132	6.795	5.951	5.714	7.742	8.918	10.183	10.728	9.101	9.77	6.599	8.936	9.065	12.657
TRINITY_DN6763_c0_g1_i6^GUCD1_MOUSE	7.96969e-05	0.000586686	6.478	6.664	4.709	5.401	3.742	5.139	4.713	4.513	6.128	10.588	11.254	11.973	4.787	8.303	6.196	8.025	10.961	24.738
TRINITY_DN4551_c1_g1_i3^PAK3_RAT	8.00502e-05	0.000589024	107.445	115.631	118.8	107.565	117.21	136.804	101.864	114.108	113.87	162.223	146.09	154.478	142.405	138.186	168.364	143.827	133.143	141.803
TRINITY_DN87231_c0_g1_i5^GALM_ACICA	8.02172e-05	0.000589934	13.308	18.073	21.735	17.831	21.922	20.196	11.666	21.75	14.315	24.682	26.69	25.635	30.731	28.113	30.038	29.55	23.937	30.446
TRINITY_DN6312_c0_g1_i7^NU155_HUMAN	8.0231e-05	0.000589934	18.731	14.718	17.319	16.844	14.985	15.955	12.289	18.991	15.929	19.507	23.32	18.765	25.904	24.517	27.242	20.343	21.843	20.057
TRINITY_DN10755_c1_g1_i1^UBC9A_DANRE	8.07531e-05	0.000593138	9.893	8.239	7.165	8.054	9.515	7.284	10.268	7.76	7.027	12.116	11.317	14.24	11.386	11.688	11.28	12.309	13.104	10.449
TRINITY_DN5511_c0_g1_i4^ERF3A_HUMAN	8.08585e-05	0.000593517	15.418	15.395	16.804	18.148	19.389	18.031	13.007	15.829	15.281	22.941	19.846	18.632	21.649	23.616	27.485	28.145	21.527	20.653
TRINITY_DN19979_c0_g1_i13^PUM3_RAT	8.26967e-05	0.000606119	6.349	5.533	5.285	5.661	6.767	7.524	5.573	6.728	6.795	8.066	6.844	9.794	10.5	9.559	12.742	9.304	9.628	6.861
TRINITY_DN13532_c0_g1_i9^AT7L3_DANRE	8.29113e-05	0.000607476	24.099	24.932	28.456	24.731	30.032	34.605	25.05	28.103	28.388	31.279	35.906	35.307	41.073	40.98	52.185	35.356	41.317	34.278
TRINITY_DN893_c2_g1_i3^ERYG_SACEN	8.33368e-05	0.000610161	31.299	17.99	12.672	33.055	10.509	15.257	18.561	16.026	16.915	49.684	43.281	49.469	31.656	26.54	22.634	35.695	26.297	43.798
TRINITY_DN11104_c1_g1_i1^RDH8_BOVIN	8.34533e-05	0.000610797	183.082	151.416	135.844	157.995	138.308	252.015	142.67	176.835	165.958	216.869	193.469	280.541	195.918	197.317	300.928	326.887	293.66	306.155
TRINITY_DN28112_c1_g1_i1^NAA30_HUMAN	8.44199e-05	0.000617652	29.068	25.321	23.34	22.999	22.629	26.183	21.81	27.286	23.081	50.383	38.371	41.977	34.139	32.264	40.915	29.008	31.718	24.875
TRINITY_DN8008_c0_g1_i14^IMA5_XENLA	8.48657e-05	0.000620693	17.435	15.478	19.429	16.239	19.46	20.715	14.292	17.209	16.354	26.151	17.443	27.569	26.269	30.05	39.072	23.057	28.529	18.454
TRINITY_DN13957_c0_g1_i4^TIM10_RAT	8.4943e-05	0.00062097	8.57	8.666	7.857	7.281	7.34	10.417	7.302	7.047	6.379	15.195	10.641	11.906	10.244	9.818	18.62	10.564	11.248	9.911
TRINITY_DN17591_c0_g1_i4^NUCL_MACFA	8.49637e-05	0.00062097	58.849	48.658	47.238	56.753	51.041	61.138	39.531	64.875	59.955	109.921	46.339	86.099	110.197	88.787	112.313	94.069	70.764	58.342
TRINITY_DN11552_c0_g1_i8^ITPK1_HUMAN	8.51048e-05	0.00062156	33.159	23.996	24.679	24.088	21.125	26.263	23.086	22.895	20.153	55.831	49.459	47.346	34.572	38.516	36.689	25.276	29.328	27.162
TRINITY_DN17935_c0_g1_i1^ANM5_HUMAN	8.56033e-05	0.000624759	6.062	5.376	5.941	5.913	6.239	6.955	5.186	5.818	5.799	8.018	6.761	7.47	8.599	8.294	11.206	8.761	8.018	6.588
TRINITY_DN8031_c0_g1_i3^RHG06_HUMAN	8.56683e-05	0.000625012	19.694	11.233	9.754	14.451	11.726	11.046	12.648	16.289	13.145	20.596	27.793	19.021	18.852	20.615	12.668	19.471	22.041	25.08
TRINITY_DN7560_c0_g1_i9^LSM1_BOVIN	8.78395e-05	0.000639269	62.727	57.398	52.993	42.05	50.343	42.199	42.129	52.039	52.59	120.225	83.015	111.2	80.589	66.495	68.835	68.299	61.619	51.021
TRINITY_DN48805_c0_g1_i2^LIN7B_BOVIN	8.79441e-05	0.000639805	9.116	7.813	6.456	6.239	7	8.751	4.638	6.437	6.331	12.72	8.779	19.154	14.705	12.369	18.027	10.351	10.112	6.431
TRINITY_DN13087_c0_g1_i10^UBE2K_MOUSE	8.96583e-05	0.000651586	58.831	93.85	87.693	82.489	87.33	76.824	69.814	107.109	98.318	157.154	106.065	116.314	135.54	115.817	122.619	114.364	102.748	129.204
TRINITY_DN32455_c0_g1_i1^MGMT_CANLF	9.01049e-05	0.000654602	19.869	27.351	25.876	21.146	27.087	29.736	23.492	22.097	23.304	31.338	24.933	36.229	37.221	27.259	52.757	53.412	53.206	42.146
TRINITY_DN731_c21_g1_i1^RL9_BOVIN	9.04956e-05	0.000657208	481.798	493.98	431.094	481.126	376.389	387.242	548.436	424.165	423.216	973.229	701.575	1003.66	684.111	583.915	530.787	564.144	648.919	452.992
TRINITY_DN8758_c0_g1_i17^JMJD6_DANRE	9.08805e-05	0.000659539	13.558	11.576	13.639	14.041	10.312	17.123	14.084	14.272	13.087	18.654	21.656	20.555	19.66	16.099	19.022	20.169	16.452	17.681
TRINITY_DN19473_c2_g1_i2^ALPL_ARATH	9.11701e-05	0.000661408	4.257	3.67	2.82	2.84	4.565	2.195	4.251	5.086	3.663	5.957	6.106	6.225	5.792	8.006	4.406	4.953	6.636	5.708
TRINITY_DN27701_c1_g1_i1^POP5_MOUSE	9.20526e-05	0.000667441	17.519	12.985	14.969	9.879	14.081	16.544	13.744	18.382	15.62	30.071	23.84	33.106	19.61	18.726	30.017	20.401	20.323	17.095
TRINITY_DN7644_c0_g1_i7	9.32819e-05	0.000675251	10.717	11.891	9.48	12.961	8.307	8.312	15.491	14.169	14.363	31.575	24.267	19.343	15.572	19.618	10.825	18.996	20.846	19.148
TRINITY_DN1745_c1_g1_i4^ANXA7_BOVIN	9.33075e-05	0.000675251	88.158	78.827	76.032	78.094	79.399	88.878	74.773	87.948	78.011	144.386	133.15	127.642	101.007	108.069	108.871	93.652	96.083	86.1
TRINITY_DN19983_c0_g1_i8^C19L1_XENLA	9.35741e-05	0.000676943	15.908	18.055	18.4	20.094	18.073	17.662	17.106	20.596	18.084	20.62	22.135	25.735	28.692	24.479	22.306	24.782	26.939	22.217
TRINITY_DN61069_c0_g1_i1^CNOT2_HUMAN	9.46002e-05	0.000683168	29.679	28.213	27.915	28.837	29.71	29.716	26.647	32.55	28.716	45.894	37.394	37.185	37.32	40.002	48.404	37.062	35.638	29.205
TRINITY_DN47256_c0_g1_i3^CDK1_CARAU	9.50529e-05	0.000686198	24.913	36.211	37.555	26.249	37.363	34.445	24.399	29.548	30.688	49.27	27.387	59.93	46.608	49.284	63.867	48.295	48.022	38.051
TRINITY_DN46098_c0_g1_i3^RM22_BOVIN	9.58796e-05	0.000691198	36.083	43.033	32.128	37.04	34.454	35.004	36.829	32.691	34.68	60.154	52.257	77.139	58.191	42.102	58.688	45.426	49.088	33.564
TRINITY_DN4364_c1_g1_i4	9.63284e-05	0.000693948	9.625	13.272	13.842	11.881	12.326	10.956	13.423	12.076	13.551	16.048	12.96	16.631	24.811	23.041	18.588	16.156	20.382	14.104
TRINITY_DN68288_c1_g3_i2^RAP2A_PONAB	9.71515e-05	0.000699389	32.474	30.363	25.06	30.783	22.683	31.751	29.924	27.483	25.536	62.073	48.003	53.616	41.861	36.1	53.18	31.169	35.757	28.423
TRINITY_DN12078_c0_g3_i3^RS17_ICTPU	9.72184e-05	0.000699626	1219.6	1186.85	1033.62	1257.65	1050.75	1742.84	1575.05	1273.99	1248.7	2472.32	1687.26	2600.2	1846.53	1532.35	2347.2	1655.6	1941.11	1389.03
TRINITY_DN12812_c3_g1_i6^RUXG_MOUSE	9.8829e-05	0.000709979	58.118	52.616	45.598	52.274	46.574	63.752	43.593	54.629	47.468	111.07	71.136	113.679	81.741	77.214	109.686	69.888	64.276	43.622
TRINITY_DN5889_c0_g2_i7^RET_MOUSE	9.99374e-05	0.000716855	9.958	5.181	4.292	6.686	3.939	5.099	5.781	6.033	5.683	60.497	36.468	12.906	10.588	12.724	5.836	7.162	6.952	10.009
TRINITY_DN27476_c0_g1_i3^MFA1B_MOUSE	9.996e-05	0.000716855	40.683	41.299	38.929	43.707	40.98	54.971	46.332	46.034	43.891	56.909	52.465	54.727	61.786	56.456	78.219	62.92	58.38	52.047
TRINITY_DN28196_c0_g1_i13^CAZA2_CHICK	0.000100111	0.000717685	15.205	18.268	18.037	17.589	16.721	28.967	14.395	17.124	16.866	34.406	28.948	35.896	28.879	23.549	43.362	21.749	26.939	18.854
TRINITY_DN22728_c0_g1_i4^ECD_MOUSE	0.000100604	0.000720971	2.054	1.279	0.993	1.62	1.781	3.413	0.538	3.115	0.812	9.368	4.712	3.135	3.703	4.861	4.681	3.189	3.081	2.717
TRINITY_DN40113_c0_g1_i1	0.000100952	0.000723216	69.094	22.16	12.051	14.637	19.389	0.529	10.589	60.521	8.854	46.534	18.015	55.472	234.341	261.05	159.53	232.236	72.936	93.646
TRINITY_DN2648_c0_g1_i2^OLA1_DANRE	0.000101607	0.000727651	3.415	4.634	4.319	4.674	4.986	4.909	4.024	5.32	5.335	5.33	5.346	5.892	6.511	7.393	7.838	8.674	6.991	7.409
TRINITY_DN39260_c1_g1_i2^DYL2_RAT	0.000101951	0.000729611	65.642	65.86	67.27	61.65	69.069	60.669	58.583	65.748	66.045	110.916	87.55	107.576	91.552	66.677	102.908	77.293	79.621	69.396
TRINITY_DN4398_c0_g1_i4	0.000102477	0.000733115	100.476	84.981	85.387	86.186	71.468	93.039	87.185	76.501	70.172	151.883	132.121	173.12	134.003	110.169	150.263	99.972	114.302	72.309
TRINITY_DN13003_c0_g1_i10^QCR1_RAT	0.000102512	0.000733115	184.969	117.021	144.871	185.361	176.432	131.016	177.507	160.067	145.699	255.148	256.107	267.29	287.203	237.674	207.076	258.337	249.153	131.433
TRINITY_DN26266_c0_g1_i4^PDI2_CAEEL	0.000102705	0.000734242	111.387	136.401	136.155	125.042	123.198	156.142	110.668	115.094	112.198	195.563	158.749	194.409	159.671	173.058	216.958	153.442	142.584	148.156
TRINITY_DN1474_c1_g1_i1	0.000102796	0.000734637	354.243	215.311	194.185	334.286	263.154	332.69	371.109	379.342	308.447	612.921	367.497	609.918	593.781	427.914	463.795	478.855	534.459	311.57
TRINITY_DN7572_c0_g1_i4	0.000103076	0.000736386	6.071	3.003	6.988	2.263	5.89	13.072	1.87	6.409	6.051	14.935	18.432	14.252	6.186	12.666	15.347	11.659	9.184	30.583
TRINITY_DN4070_c0_g1_i2^ACHA7_MOUSE	0.000104466	0.000745539	67.817	51.04	37.519	65.291	35.922	49.403	46.927	40.432	44.742	80.975	87.852	101.084	56.99	75.249	40.354	102.898	97.12	197.809
TRINITY_DN3257_c0_g1_i5^NUP50_MOUSE	0.000105087	0.000749451	10.421	11.409	12.113	11.416	12.371	18.45	11.76	12.611	10.381	19.258	16.528	19.076	18.832	15.063	27.549	18.957	16.165	14.847
TRINITY_DN9560_c1_g1_i6^FKBP2_HUMAN	0.000105158	0.000749504	12.836	13.3	11.945	16.453	17.769	23.669	19.109	15.961	14.073	30.758	21.365	32.805	31.873	24.738	33.385	20.518	25.606	16.87
TRINITY_DN3897_c0_g1_i5^NACAM_MOUSE	0.000105933	0.000753496	79.959	82.358	69.886	98.356	98.188	110.641	115.75	97.481	98.502	163.727	107.968	166.65	167.699	140.19	155.781	111.001	138.298	98.083
TRINITY_DN21940_c0_g1_i6^ADHX_SPAAU	0.000105946	0.000753496	36.463	37.935	36.588	45.179	48.767	60.329	48.117	45.846	42.509	63.47	45.528	62.165	65.046	67.808	99.709	56.455	70.961	65.917
TRINITY_DN46134_c3_g1_i1	0.000106873	0.000759563	80.31	63.515	55.982	57.339	55.132	81.773	54.304	71.884	59.279	120.178	100.313	105.375	131.472	96.745	124.218	74.976	89.941	56.191
TRINITY_DN34049_c0_g1_i7^SPD2A_DANRE	0.000107401	0.000762793	10.902	8.239	5.356	13.241	8.575	8.771	4.789	7.779	8.351	6.94	16.632	16.319	15.227	17.93	7.319	34.338	19.621	32.773
TRINITY_DN19142_c0_g1_i1	0.000107756	0.000764784	11.485	11.687	10.801	12.878	13.964	14.758	11.902	12.883	11.164	17.126	18.504	21.589	18.34	17.594	20.95	18.589	15.652	12.628
TRINITY_DN17979_c0_g1_i4^RS8_APIME	0.000109654	0.000776385	2285.48	2263.55	1940.02	2641.13	2088.84	2096.37	3254.61	2521.15	2459.55	4152.7	2993.82	4338.03	3579.9	2935.1	2751.72	3382.89	3812.43	2753.63
TRINITY_DN31335_c0_g1_i1^ZC3HF_RAT	0.000110729	0.000783194	131.83	142.379	124.467	148.842	135.462	193.002	177.1	148.845	139.542	258.902	180.394	265.422	215.242	191.813	276.822	180.017	227.587	150.785
TRINITY_DN30679_c0_g3_i2^RS10_ICTPU	0.000110887	0.000784042	441.217	434.913	376.682	455.687	378.886	559.17	527.523	399.722	408.012	802.645	603.446	895.75	637.05	529.166	783.671	534.535	647.378	443.54
TRINITY_DN15604_c0_g1_i4^TPRGL_RAT	0.000111586	0.000787904	20.175	24.459	21.362	21.556	22.575	24.277	20.365	19.892	17.727	40.304	34.148	38.108	27.273	30.778	30.387	25.78	23.601	22.627
TRINITY_DN4289_c0_g1_i14^ARI1_XENTR	0.000111692	0.000788377	29.448	28.444	29.237	26.295	24.24	18.49	25.957	27.615	26.513	54.469	40.972	45.456	36.325	40.731	28.873	30.423	34.918	30.095
TRINITY_DN13003_c0_g1_i11^MPPB_BOVIN	0.000112523	0.000793874	88.871	90.495	96.285	106.727	115.572	115.271	86.741	87.019	84.873	125.507	113.814	151.787	137.204	130.055	145.454	169.21	129.46	100.41
TRINITY_DN17382_c0_g1_i7^STYL1_HUMAN	0.000112547	0.000793874	11.429	11.289	13.239	11.518	10.822	13.072	15.727	11.56	10.825	19.826	16.185	20.488	19.699	18.889	13.356	17.407	14.635	17.906
TRINITY_DN39754_c0_g1_i9	0.000112939	0.000796362	7.163	3.457	3.591	1.611	2.068	2.914	3.967	2.28	2.6	18.642	14.333	7.381	12.883	19.081	3.866	4.303	5.737	2.18
TRINITY_DN27428_c0_g1_i9^AURAB_XENLA	0.00011321	0.000798	7.08	9.713	9.825	7.756	9.283	9.06	7.339	7.141	10.081	12.353	7.291	14.029	12.499	13.855	16.406	12.968	12.867	12.843
TRINITY_DN20763_c0_g1_i3^OSTCB_XENLA	0.000114186	0.000804607	55.953	69.484	61.719	61.11	60.037	88.369	64.222	58.879	58.912	120.758	84.294	130.521	90.064	74.836	130.351	76.692	89.397	70.481
TRINITY_DN4961_c0_g2_i1^SARDH_RAT	0.000115583	0.000814172	18.398	20.64	19.598	24.293	24.974	31.262	27.686	15.041	28.185	33.091	28.864	39.264	30.937	30.529	36.403	38.806	49.641	85.142
TRINITY_DN32948_c0_g1_i1^ATPA_PONAB	0.000115671	0.000814514	83.142	83.507	91.763	107.015	114.614	150.105	107.022	94.798	88.527	133.052	113.523	144.395	154.589	158.944	229.075	171.023	152.597	127.552
TRINITY_DN25748_c0_g1_i11^RLP24_MOUSE	0.000116063	0.000816995	16.501	18.286	13.984	14.498	12.809	20.346	14.981	14.694	13.164	32.511	23.872	32.783	19.886	20.787	29.667	20.537	20.036	15.15
TRINITY_DN38494_c0_g1_i1^EF1A_DANRE	0.000116752	0.000820864	215.667	206.627	152.879	353.7	291.055	526.561	372.838	255.015	247.912	687.939	498.671	525.064	515.102	524.995	673.021	469.096	551.691	282.13
TRINITY_DN14609_c0_g1_i10^CACP_RAT	0.000117814	0.000827912	22.09	7.989	5.356	7.328	13.678	25.954	8.105	15.304	6.379	27.608	24.714	41.865	33.173	41.297	31.838	25.906	26.089	12.188
TRINITY_DN10643_c0_g1_i1^CO3_LETCA	0.000118423	0.000831526	101.587	91.978	57.312	233.053	88.395	54.083	247.104	221.527	125.768	488.35	206.159	368.04	450.007	448.145	309.571	236.569	260.47	142.634
TRINITY_DN26113_c0_g1_i4^SPT48_MOUSE	0.00011845	0.000831526	85.28	70.374	67.9	72.824	67.592	58.763	63.778	70.148	70.182	120.711	102.653	120.894	88.351	91.031	63.285	94.292	93.288	98.67
TRINITY_DN46841_c0_g1_i7^SPSB3_BOVIN	0.000118543	0.000831898	14.335	14.004	11.599	13.222	10.554	10.807	15.255	14.638	15.562	26.861	25.525	27.38	14.912	18.4	11.767	17.639	20.332	33.037
TRINITY_DN45522_c0_g1_i5^TEKT2_HUMAN	0.000118771	0.000833212	18.925	21.53	19.704	18.26	17.67	20.995	17.021	17.866	19.196	31.421	23.809	29.526	24.289	24.939	20.993	25.771	21.448	30.974
TRINITY_DN18885_c0_g1_i7^FGF2_XENLA	0.00011886	0.000833554	4.72	4.124	4.15	3.371	2.578	7.773	6.263	3.96	5.016	7.438	10.277	16.33	11.475	9.79	2.298	11.717	14.437	8.279
TRINITY_DN14350_c0_g1_i5^PHS_MOUSE	0.000119282	0.000836229	13.678	11.984	6.864	12.412	10.733	10.427	13.007	10.162	12.652	26.044	16.861	23.245	24.171	22.763	25.557	19.597	18.308	7.243
TRINITY_DN74872_c0_g1_i2^SAM50_HUMAN	0.000119639	0.000838448	24.969	15.552	15.962	22.533	19.863	22.372	27.147	24.03	20.878	29.87	30.404	33.906	33.095	33.875	40.481	28.145	33.397	23.047
TRINITY_DN26353_c0_g1_i3^DAAM2_CHICK	0.00012021	0.000842161	8.431	12.679	7.733	6.257	6.481	4.011	10.135	7.835	7.626	22.882	24.194	14.129	15.602	16.127	17.19	7.531	14.249	6.676
TRINITY_DN9201_c0_g2_i3^NSF_MOUSE	0.00012081	0.000845525	33.816	40.196	41.35	39.508	42.278	43.386	35.809	44.176	42.316	50.786	50.5	47.357	48.086	60.866	59.504	54.148	48.387	49.164
TRINITY_DN6054_c0_g1_i12^MSPD2_MOUSE	0.000121429	0.000849552	23.673	23.671	22.595	23.278	20.83	18.37	23.605	22.764	25.788	37.9	38.694	36.007	31.982	29.014	23.429	26.924	30.01	26.547
TRINITY_DN18486_c0_g1_i3^THOP1_PIG	0.000121505	0.000849793	5.756	5.607	7.227	6.658	9.73	10.298	6.669	8.661	6.447	11.015	7.489	14.085	11.938	12.762	15.803	14.819	10.033	10.595
TRINITY_DN5211_c1_g1_i3^CP46A_HUMAN	0.000122151	0.000854021	7.552	9.676	7.44	6.341	7.063	2.415	6.508	6.015	7.926	19.317	18.088	12.962	9.938	10.768	5.878	13.132	10.23	18.102
TRINITY_DN89112_c0_g1_i3	0.000122203	0.000854098	5.886	5.728	4.735	2.905	5.523	1.736	3.939	4.213	3.344	8.338	7.52	13.229	14.41	16.559	1.324	10.312	13.262	10.097
TRINITY_DN2258_c2_g1_i1^SCYL1_BOVIN	0.000122652	0.000856651	38.351	35.182	35.418	36.789	37.641	38.118	34.005	36.604	33.762	47.268	45.299	40.376	42.067	51.422	50.723	44.718	46.955	42.625
TRINITY_DN48811_c0_g1_i3^DAPB3_PSEMX	0.000122861	0.000857531	71.62	92.803	113.932	103.905	136.106	110.341	66.348	151.951	122.511	149.325	134.825	158.969	250.504	187.422	298.82	141.666	185.372	132.762
TRINITY_DN70798_c0_g1_i7^TIM13_DROME	0.000123132	0.000858842	10.994	9.611	9.196	8.846	6.821	5.388	8.199	7.413	7.452	20.395	16.06	19.61	13.799	12.417	12.159	11.339	10.833	7.389
TRINITY_DN24224_c0_g1_i5^TM203_MOUSE	0.000123784	0.000862809	49.863	53.663	41.82	49.657	47.335	56.418	48.051	44.41	46.279	82.231	70.096	82.441	66.75	60.224	80.337	56.513	63.624	49.33
TRINITY_DN5052_c0_g1_i8^PEX19_RAT	0.000124045	0.000864334	20.86	18.555	16.503	16.881	19.058	15.936	15.444	17.293	18.249	24.86	26.649	30.704	24.368	20.835	17.402	29.027	23.028	25.901
TRINITY_DN21566_c0_g1_i5^ECHB_MOUSE	0.000124109	0.000864484	20.23	16.97	17.31	18.129	19.156	31.302	22.292	14.816	16.199	31.267	31.922	39.831	38.492	28.055	44.739	34.396	28.953	15.355
TRINITY_DN25025_c1_g1_i3^RHOAC_DANRE	0.000124887	0.000869319	76.988	84.999	86.753	77.023	81.852	59.282	68.955	65.982	65.842	148.058	120.98	133.723	104.435	107.686	97.919	84.794	100.21	71.996
TRINITY_DN25224_c0_g2_i5^EXOS1_MOUSE	0.000124997	0.000869495	8.264	10.927	9.861	8.52	8.003	10.358	9.975	9.852	6.834	18.002	14.188	16.608	14.902	12.522	13.642	12.231	13.538	8.875
TRINITY_DN16594_c0_g1_i2^PP1RA_XENLA	0.000125836	0.00087504	7.94	8.239	7.848	7.281	7.349	6.705	7.897	8.717	8.941	10.043	10.131	9.938	10.677	11.813	9.458	9.178	10.675	9.364
TRINITY_DN6742_c0_g1_i2^SDS3_BOVIN	0.000125933	0.000875421	37.731	33.885	35.772	32.199	31.402	33.557	33.287	32.803	33.298	53.593	47.41	45.656	41.87	41.124	43.203	39.562	38.196	42.126
TRINITY_DN22564_c0_g1_i10^RMND1_HUMAN	0.000127259	0.000884042	6.728	5.459	5.17	5.28	5.237	7.254	3.977	4.635	6.157	9.155	9.382	9.093	5.673	9.205	13.07	7.027	7.722	11.964
TRINITY_DN46923_c0_g1_i5^CYSP1_HOMAM	0.000127339	0.000884298	42.015	32.875	28.971	37.376	28	41.59	26.826	17.931	14.102	149.372	81.954	71.169	44.559	74.347	62.151	40.638	39.371	28.335
TRINITY_DN1970_c3_g1_i3^ETV6_MOUSE	0.000127923	0.000888055	38.499	19.371	14.375	43.391	18.834	20.386	21.555	50.331	36.13	136.344	117.486	56.217	37.074	82.028	48.891	38.273	40.29	48.675
TRINITY_DN15577_c0_g1_i12	0.000129146	0.000895638	6.524	5.876	7.493	9.814	11.27	7.963	7.509	13.512	11.686	20.584	13.096	12.973	21.275	21.9	9.215	10.69	19.483	14.915
TRINITY_DN17713_c0_g1_i6^ARHG7_HUMAN	0.000129627	0.000898671	20.98	22.105	22.347	22.012	23.211	35.872	20.139	20.521	20.907	52.29	41.533	31.205	32.435	33.856	52.788	25.683	26.208	32.323
TRINITY_DN60974_c0_g3_i6^CARM1_MOUSE	0.000130452	0.000904089	41.812	38.89	38.406	34.629	36.11	40.023	31.785	34.568	34.661	46.664	43.114	53.127	50.765	47.145	44.665	51.619	47.153	41.335
TRINITY_DN40113_c0_g1_i2	0.000130755	0.000905794	8.745	28.305	12.929	105.758	12.183	44.683	30.897	35.365	29.606	167.552	81.933	47.746	87.425	107.398	535.648	67.785	58.459	81.526
TRINITY_DN11757_c0_g1_i3	0.000130799	0.000905794	2.221	3.661	2.935	3.212	2.265	1.796	3.363	4.147	4.06	5.045	7.999	3.969	3.664	6.865	4.565	5.573	3.762	8.298
TRINITY_DN26196_c1_g1_i4^GSTK1_HUMAN	0.000133356	0.000921404	30.901	34.904	33.023	32.841	29.182	48.754	25.721	27.005	28.175	44.947	41.835	55.739	40.048	42.505	61.94	48.992	41.929	48.538
TRINITY_DN11847_c0_g1_i11^CATZ_BOVIN	0.000133419	0.000921404	363.775	331.85	310.148	327.228	288.334	483.115	281.949	312.571	336.526	519.641	513.806	585.861	363.902	438.874	490.856	437.219	482.675	427.041
TRINITY_DN17140_c0_g1_i4	0.000133887	0.000924173	11.096	13.124	10.89	12.617	13.391	16.345	13.328	10.856	12.034	19.412	17.402	19.532	18.931	14.21	17.413	16.631	15.346	16.293
TRINITY_DN6997_c0_g1_i4^PSA_HUMAN	0.000134323	0.000926562	22.155	21.187	23.925	26.081	34.991	42.887	17.919	35.112	31.181	38.48	33.888	39.887	48.952	51.057	60.647	45.949	48.298	41.53
TRINITY_DN8833_c0_g1_i7^PLRG1_BOVIN	0.000134783	0.00092911	46.087	52.366	50.36	53.531	55.535	62.964	46.936	50.341	49.343	71.773	63.148	72.748	72.808	68.892	99.455	68.735	69.588	52.673
TRINITY_DN26449_c0_g1_i4^SC5D_RAT	0.000134889	0.000929302	11.568	11.761	12.299	12.887	13.257	12.244	12.025	11.851	11.415	17.908	15.384	17.731	17.916	15.466	15.612	18.201	14.635	11.768
TRINITY_DN4418_c0_g1_i1	0.000135269	0.000931526	66.771	70.003	62.712	59.704	48.875	68.272	70.551	66.414	57.578	112.882	90.806	126.197	91.177	72.142	96.034	84.319	87.837	61.528
TRINITY_DN3976_c0_g1_i9^RT18B_MACMU	0.000135874	0.000935068	29.846	30.882	29.964	25.113	26.416	33.677	22.991	23.111	22.637	46.913	40.545	48.013	34.779	32.648	51.009	39.63	33.219	29.342
TRINITY_DN48839_c0_g1_i8^TF2B_XENLA	0.000136166	0.000936766	20.739	22.531	22.914	29.554	23.023	29.576	26.278	24.471	22.579	42.163	30.861	30.471	33.193	36.934	35.45	31.285	31.323	30.046
TRINITY_DN32928_c0_g1_i4	0.000136368	0.00093784	40.424	36.091	47.531	45.197	45.402	62.425	38.634	47.3	40.334	96.597	61.608	78.451	60.526	56.11	85.697	72.766	62.814	53.083
TRINITY_DN20525_c0_g1_i1^MEOX2_XENLA	0.000136545	0.000938433	3.563	4.273	8.557	5.503	8.45	9.17	4.213	5.686	5.268	10.837	11.036	13.518	8.737	18.505	9.342	8.761	10.665	9.412
TRINITY_DN17613_c0_g1_i5^PNO1_NEMVE	0.000136738	0.000939445	4.748	3.893	4.567	4.823	4.332	3.622	3.533	4.419	4.562	10.671	4.858	6.637	6.333	6.769	6.704	6.251	6.359	4.897
TRINITY_DN36681_c1_g2_i4^PPM1G_MOUSE	0.00013714	0.000941893	27.551	22.235	23.375	21.174	23.811	25.325	20.951	22.867	22.849	27.987	27.106	31.894	38.315	37.193	40.989	32.962	33.18	22.95
TRINITY_DN14137_c0_g1_i7	0.000137454	0.000943735	16.778	21.604	16.113	19.405	13.248	22.202	23.057	18.851	23.101	33.743	30.581	24.157	22.733	25.332	38.267	25.78	23.907	30.955
TRINITY_DN2552_c0_g1_i5^NEP1_MOUSE	0.00013794	0.000946763	12.762	10.353	8.619	6.881	10.849	4.78	7.991	8.051	8.535	24.812	15.238	19.532	19.64	17.374	14.023	11.378	11.771	7.78
TRINITY_DN28226_c0_g1_i2^TRAF4_MOUSE	0.000138695	0.000951625	5.257	6.488	7.44	5.931	5.183	5.857	6.555	6.962	6.843	7.438	8.321	8.738	9.298	8.428	8.24	9.091	7.584	8.464
TRINITY_DN5846_c0_g3_i1^SQOR_HUMAN	0.000139232	0.000954675	11.577	12.438	8.974	10.661	12.675	26.582	8.001	14.863	14.527	25.405	18.556	34.328	17.808	18.745	26.871	25.519	35.283	18.522
TRINITY_DN11793_c0_g1_i5^FACE1_HUMAN	0.000140393	0.000961098	30.059	29.686	35.355	31.249	33.783	25.056	26.042	32.381	27.895	38.113	44.695	43.566	40.659	40.108	32.887	40.716	40.171	36.399
TRINITY_DN14436_c0_g1_i6	0.000140734	0.000963054	7.987	5.876	5.25	5.28	6.391	10.577	6.291	5.367	5.993	8.516	6.927	12.173	8.53	9.876	10.253	13.714	11.781	14.896
TRINITY_DN14847_c0_g1_i4^GATM_XENTR	0.000140801	0.000963194	10.902	11.02	10.393	13.567	10.769	12.234	13.829	12.442	7.269	24.398	9.777	16.631	17.759	14.449	21.617	20.382	19.246	18.835
TRINITY_DN27837_c0_g1_i2^ITB2_PIG	0.000142292	0.00097242	18.833	16.47	17.257	24.135	22.593	21.972	15.274	22.154	25.024	57.418	44.123	25.024	19.886	37.998	36.943	25.742	22.574	38.549
TRINITY_DN44896_c0_g1_i2^TBCA_CHICK	0.000142768	0.000975351	43.468	42.402	43.115	29.359	25.95	37.678	29.83	32.447	29.364	76.427	54.317	81.374	58.772	40.357	62.745	45.397	45.039	36.878
TRINITY_DN8618_c0_g1_i1	0.000142918	0.000975881	5.673	3.791	3.006	6.099	3.276	4.969	2.824	5.545	4.949	20.809	12.856	8.36	4.324	11.784	8.982	5.922	5.639	6.47
TRINITY_DN32948_c0_g1_i3^ATPA_PONAB	0.000143481	0.000979207	185.118	226.776	248.49	236.089	259.985	357.496	172.812	198.425	205.258	344.556	265.781	366.173	326.089	315.329	457.652	459.094	299.861	320.044
TRINITY_DN12824_c0_g1_i6^HPBP1_HUMAN	0.000143522	0.000979207	20.341	19.278	16.716	18.176	17.634	16.654	17.229	18.663	15.31	29.005	24.506	28.903	23.018	22.897	23.206	22.223	22.742	19.06
TRINITY_DN27213_c0_g1_i6^GRCR1_MOUSE	0.00014373	0.000980301	17.685	16.488	14.162	15.112	15.208	16.325	16.965	14.422	16.808	23.178	18.151	25.857	29.253	20.749	22.348	29.706	21.31	15.042
TRINITY_DN6879_c3_g1_i3	0.000144074	0.000982322	98.422	56.75	46.476	97.48	65.605	92.161	71.798	70.214	61.154	123.814	109.081	111.945	113.703	106.612	115.056	118.58	96.636	93.02
TRINITY_DN82267_c0_g1_i4^GBG12_BOVIN	0.000144619	0.000985715	101.587	104.147	93.235	93.011	90.15	91.432	98.076	96.14	89.397	145.144	128.678	142.116	127.089	114.56	128.772	108.869	116.632	96.813
TRINITY_DN15916_c0_g1_i7^PAXI_RAT	0.000144682	0.000985815	15.362	15.589	14.951	16.779	14.725	20.905	13.696	12.977	13.319	24.137	21.022	23.579	19.571	20.883	27.591	18.715	17.35	19.9
TRINITY_DN27650_c0_g1_i4	0.000145456	0.000990329	15.14	11.428	9.488	10.14	11.073	13.421	12.591	10.331	9.134	26.269	22.363	22.567	18.34	16.147	19.87	13.181	14.615	11.964
TRINITY_DN3040_c1_g1_i9^RAGP1_XENLA	0.000145488	0.000990329	22.47	18.564	18.33	17.915	19.353	11.415	16.634	18.185	16.992	27.501	23.414	28.192	27.313	28.583	16.777	30.093	24.055	24.23
TRINITY_DN7211_c1_g1_i11^KEX2_YEAST	0.000145591	0.0009907	27.227	27.184	33.307	33.847	35.743	20.236	23.624	32.466	31.007	52.183	37.716	49.97	40.038	42.62	34.709	54.371	39.964	39.615
TRINITY_DN177559_c0_g1_i4^RT25_MOUSE	0.000146044	0.000993434	6.932	5.292	7.555	7.542	6.955	5.967	2.89	4.907	5.422	12.519	11.358	16.03	9.909	7.603	9.649	10.69	8.868	6.607
TRINITY_DN7293_c0_g2_i8^GSDMT_ACTHA	0.00014635	0.000994551	31.225	31.104	37.475	30.057	35.779	13.65	28.885	26.367	32.921	77.955	63.866	76.561	54.379	61.442	16.247	49.409	53.887	47.229
TRINITY_DN41737_c0_g2_i11^ELK1_MOUSE	0.000146681	0.000996476	8.357	7.878	6.136	6.825	7.904	5.348	5.252	12.32	9.588	73.514	18.941	20.332	15.69	15.303	9.903	7.734	10.25	13.117
TRINITY_DN21023_c0_g1_i13^SH3G3_CHICK	0.000147163	0.000998759	5.044	6.228	5.631	6.239	6.884	5.368	4.458	7.375	6.689	9.783	8.779	8.715	6.55	9.464	7.245	9.12	7.643	10.644
TRINITY_DN44245_c0_g1_i1^TLL1_HUMAN	0.000148574	0.00100735	17.843	18.676	17.913	14.926	15.343	14.449	12.062	14.45	14.237	19.968	26.243	22.656	21.649	20.308	15.813	21.274	20.767	25.716
TRINITY_DN16846_c0_g1_i10^ICT1_SALSA	0.000149273	0.00101175	39.896	37.879	41.465	33.847	37.059	24.796	48.448	46.268	36.323	56.565	56.98	66.845	54.99	53.848	51.888	50.94	59.783	46.202
TRINITY_DN7786_c0_g2_i1	0.000149577	0.00101273	0.99	0.565	0.151	1.974	6.087	12.194	0.236	3.969	2.262	16.925	8.696	10.939	8.244	18.716	19.446	14.606	19.197	34.796
TRINITY_DN1569_c0_g1_i4^RNF44_HUMAN	0.000149588	0.00101273	56.258	47.25	48.577	41.882	43.226	45.831	37.349	40.535	37.56	73.857	74.413	64.488	57.945	58.594	56.506	53.48	53.996	50.161
TRINITY_DN15041_c0_g1_i1	0.000150058	0.0010154	2.85	2.447	2.403	4.237	3.518	5.917	4.033	2.224	3.857	5.567	3.048	3.935	11.022	9.253	8.208	7.899	6.241	7.096
TRINITY_DN87918_c0_g1_i8^GDE1_BOVIN	0.000151513	0.0010239	11.05	8.962	5.081	7.645	6.373	4.53	5.29	5.789	6.843	23.664	15.197	17.52	10.5	12.167	6.726	11.465	11.178	8.552
TRINITY_DN17506_c0_g1_i8^HE_PARLI	0.000152248	0.00102853	2.036	2.122	2.306	2.253	4.18	8.033	1.275	2.374	2.687	24.445	26.212	4.502	1.684	12.599	10.931	4.914	4.473	6.138
TRINITY_DN4872_c1_g2_i2^TRM1_HUMAN	0.000153577	0.00103717	12.225	13.133	12.237	13.464	14.152	15.936	12.516	15.895	15.61	21.911	19.753	17.198	17.207	17.757	21.946	17.678	17.439	16.381
TRINITY_DN5194_c1_g1_i4^TTC38_XENTR	0.000153753	0.00103768	13.308	10.575	9.089	7.756	9.292	12.004	6.867	8.914	10.217	11.098	12.669	13.596	10.106	16.051	17.974	18.725	21.547	24.983
TRINITY_DN1083_c4_g1_i2	0.000153817	0.00103778	27.514	20.937	20.254	20.606	19.084	25.425	18.656	20.052	17.185	71.453	41.253	42.544	25.313	27.95	36.054	26.614	26.662	25.989
TRINITY_DN10436_c0_g1_i1^PEN2_DANRE	0.000154363	0.00104112	127.916	128.338	120.397	123.263	124.514	100.443	119.075	129.103	117.862	194.094	183.161	240.843	174.859	134.677	111	176.334	171.339	147.237
TRINITY_DN52801_c1_g1_i2	0.000154855	0.00104339	5.127	1.464	2.252	2.272	1.79	2.914	1.464	2.252	2.242	5.484	6.491	6.214	4.797	4.391	2.87	3.16	3.683	6.451
TRINITY_DN14879_c0_g1_i7^GLIS3_MOUSE	0.000154902	0.00104339	40.202	31.086	35.081	39.117	39.091	57.057	22.462	45.733	41.465	52.361	69.909	49.636	43.328	60.579	50.342	97.849	77.064	137.972
TRINITY_DN1993_c1_g1_i5^PANG1_DROME	0.000155913	0.00104951	21.359	18.092	23.89	16.388	22.441	26.233	14.953	21.262	19.022	34.157	35.844	30.115	24.919	29.963	24.35	32.565	27.274	23.722
TRINITY_DN11199_c1_g1_i5^FCF1_PONAB	0.000156278	0.00105128	38.517	26.442	28.19	26.09	26.908	26.433	29.934	29.153	26.706	54.99	40.514	54.705	47.859	40.903	42.451	33.796	43.183	24.797
TRINITY_DN31197_c0_g1_i2	0.000156431	0.00105178	26.56	23.569	20.201	19.666	22.754	32.3	22.075	21.112	18.896	35.59	42.802	43.866	23.659	26.31	30.8	51.105	34.404	31.424
TRINITY_DN3659_c0_g1_i1	0.00015741	0.00105752	5.108	1.919	1.649	1.369	0.394	0.05	0.699	1.698	1.431	9.724	15.977	12.251	5.526	10.183	0.095	5.902	7.505	9.823
TRINITY_DN52209_c0_g1_i12^CDKAL_HUMAN	0.000158335	0.00106304	19.545	16.219	19.287	20.243	19.55	21.863	18.136	24.528	16.518	24.315	25.38	25.857	27.973	30.548	24.128	35.463	27.255	23.771
TRINITY_DN99067_c0_g1_i2^PROF2_ACACA	0.000158981	0.00106634	3.304	2.345	1.747	5.792	2.515	1.417	2.428	4.382	3.103	6.514	8.748	5.225	10.391	6.328	3.855	4.332	6.34	4.506
TRINITY_DN4669_c3_g1_i1^CALR_ONCVO	0.000159215	0.00106721	410.844	440.326	511.586	658.032	676.002	684.329	615.747	593.84	489.145	748.863	487.635	880.587	1046.06	883.375	1054.54	959.184	917.872	713.111
TRINITY_DN4288_c1_g1_i6^USOM5_ACRMI	0.000159739	0.00107003	266.687	57.862	62.491	116.95	94.957	0	116.864	83.369	90.885	1449.62	1497.98	2316.55	944.592	498.062	0.498	691.66	498.258	663.321
TRINITY_DN5826_c1_g1_i6^ARMET_DROGR	0.00016054	0.0010747	97.505	108.309	103.025	96.503	75.156	53.614	81.735	66.977	58.428	213.447	128.927	226.514	147.261	133.89	109.39	115.43	113.907	76.17
TRINITY_DN1493_c1_g1_i1	0.000160786	0.00107599	27.31	29.464	28.323	23.828	21.027	29.157	29.764	27.474	27.644	43.443	36.322	34.528	33.587	39.973	42.07	30.5	36.28	30.241
TRINITY_DN12184_c0_g1_i5^RAB2_LYMST	0.000161748	0.00108173	226.633	286.593	277.036	259.013	227.804	264.577	209.358	214.893	218.645	342.921	327.815	388.851	319.953	287.101	332.48	299.886	283.686	281.094
TRINITY_DN21207_c0_g1_i5^CP072_XENLA	0.000162218	0.00108417	44.486	40.141	40.978	44.946	42.609	54.193	40.202	39.437	41.011	77.126	59.122	75.316	53.907	57.088	66.589	55.35	54.766	43.739
TRINITY_DN41744_c0_g1_i2	0.000162632	0.00108658	14.724	13.856	13.39	12.952	15.003	12.004	10.712	14.431	13.251	17.683	20.075	18.209	17.778	17.316	13.218	18.793	17.39	20.633
TRINITY_DN25504_c1_g1_i2^MCA3_HUMAN	0.000164084	0.00109593	14.335	15.812	15.279	13.948	15.253	7.374	15.406	13.446	12.807	27.738	20.855	29.304	22.89	21.497	12.551	20.508	23.048	16.919
TRINITY_DN618_c0_g1_i5^BAK_HUMAN	0.000164481	0.00109823	18.703	17.582	12.495	13.101	12.783	10.168	11.798	11.551	12.72	26.873	25.338	29.504	22.477	16.482	17.116	18.453	16.136	15.345
TRINITY_DN32430_c0_g1_i7^DAD1_BOVIN	0.000164664	0.00109909	168.339	175.726	139.072	172.167	161.752	115.231	211.417	192.964	170.626	420.367	243.75	376.078	274.675	247.991	212.319	198.354	254.446	163.902
TRINITY_DN37235_c0_g1_i4^TCPA_PALPA	0.000165236	0.00110248	5.368	2.725	3.148	3.892	5.72	2.235	3.911	4.607	2.126	7.817	6.948	6.559	6.747	8.198	6.26	6.203	6.261	4.281
TRINITY_DN59476_c1_g1_i4^EFHD2_DROME	0.000165889	0.00110584	72.009	89.967	88.331	85.627	86.936	103.037	81.471	110.383	99.459	177.371	130.727	129.543	116.313	127.811	134.068	92.111	105.829	125.167
TRINITY_DN9470_c0_g1_i7	0.000166889	0.00111178	92.711	27.555	23.003	28.8	57.379	80.117	36.593	38.518	36.014	145.677	190.869	168.918	100.229	69.697	43.203	108.539	67.564	85.328
TRINITY_DN70024_c0_g1_i6^EFTS_NEMVE	0.000167848	0.00111781	17.482	20.362	19.509	17.654	20.884	32.13	22.226	15.548	14.508	31.255	28.448	38.675	27.136	27.681	47.652	35.211	28.292	24.171
TRINITY_DN19728_c0_g1_i2^PAM17_USTMA	0.000169634	0.00112832	5.562	6.367	5.675	5.922	6.409	7.494	7.273	6.512	5.451	10.316	8.769	11.728	8.786	8.764	16.173	8.713	7.673	6.558
TRINITY_DN24497_c0_g1_i6^UBE2A_MOUSE	0.000172557	0.00114695	130.201	123.954	108.789	112.155	81.225	88.808	98.379	94.376	94.384	190.482	199.814	206.192	140.888	112.307	108.278	146.037	138.466	130.68
TRINITY_DN17020_c0_g1_i3^GPN3_HUMAN	0.000172986	0.00114906	10.115	8.786	8.433	6.499	7.43	9.29	8.567	8.952	6.708	17.031	14.396	13.885	13.957	11.707	18.366	9.246	9.539	8.005
TRINITY_DN13473_c0_g2_i3^GHSR_HUMAN	0.000174206	0.00115642	1.018	0.843	1.002	1.788	1.012	1.776	1.351	1.473	1.208	10.979	4.525	2.612	1.586	3.241	3.94	1.347	1.748	1.31
TRINITY_DN21849_c0_g1_i9^MCTS1_DANRE	0.000175812	0.00116633	54.009	51.152	38.096	46.24	55.194	70.278	40.532	49.046	43.186	95.081	75.255	108.288	74.128	62.352	99.349	75.916	67.525	51.832
TRINITY_DN36855_c0_g1_i1^RS18_BRABE	0.000177354	0.00117542	416.508	407.062	358.042	502.989	427.108	647.968	602.306	482.857	464.691	848.338	570.983	885.812	732.64	611.75	923.427	616.499	748.428	495.832
TRINITY_DN24199_c0_g1_i5^KDM3B_HUMAN	0.000178997	0.00118441	13.188	15.265	14.073	13.455	12.219	16.195	11.231	11.147	12.034	21.437	21.053	16.097	20.812	16.895	19.965	16.088	17.666	14.075
TRINITY_DN13420_c0_g2_i3^SRP72_CANLF	0.000179912	0.00118894	17.028	15.997	18.197	17.198	17.017	20.556	16.559	17.481	16.431	21.721	22.124	24.735	22.733	23.232	29.275	21.632	21.982	17.936
TRINITY_DN9165_c0_g2_i5^LRMDA_MOUSE	0.000181314	0.00119744	31.919	28.046	23.553	28.102	25.109	35.423	25.731	26.573	26.397	41.962	36.686	40.198	33.351	38.516	38.977	32.594	34.177	35.333
TRINITY_DN101700_c0_g1_i1^CA194_DANRE	0.000181562	0.00119869	95.044	72.172	67.714	63.41	79.13	127.504	77.56	74.268	84.284	129.641	107.958	157.268	95.748	97.618	123.561	138.283	113.69	135.714
TRINITY_DN75547_c0_g3_i1^SRSF2_PANTR	0.000181796	0.00119985	53.204	49.446	45.899	44.35	46.959	48.096	49.95	54.113	45.148	60.888	49.553	70.88	72.483	70.301	81.841	59.334	65.332	51.265
TRINITY_DN18692_c0_g1_i3^RT18A_MOUSE	0.000182029	0.00120101	5.71	5.922	4.292	5.429	6.624	9.489	7.679	6.944	5.954	11.251	9.892	13.629	9.515	10.048	18.016	9.692	9.49	7.125
TRINITY_DN13369_c1_g1_i2^GUS_DROME	0.00018233	0.00120222	6.33	9.824	9.364	10.876	7.188	4.83	8.152	7.497	8.322	17.09	12.232	15.063	12.686	13.625	6.143	13.355	12.097	14.319
TRINITY_DN2684_c0_g1_i1^DNAJ1_CHLAE	0.000183272	0.00120805	35.565	29.946	30.682	33.297	30.354	38.487	19.033	28.769	25.749	60.225	35.709	41.243	41.644	44.231	55.585	45.523	38.305	36.438
TRINITY_DN7782_c1_g1_i7	0.000185498	0.00122077	4.914	4.921	7.591	3.957	6.633	29.985	2.239	10.772	6.892	34.809	5.606	15.597	19	39.034	81.057	26.565	18.723	43.671
TRINITY_DN1458_c0_g1_i8^DHX8_MOUSE	0.00018559	0.00122099	4.377	2.16	1.977	5.615	6.364	4.879	5.346	1.773	5.857	4.406	7.884	9.105	10.066	7.661	10.136	9.052	9.618	7.741
TRINITY_DN25049_c0_g1_i1^TMED3_MOUSE	0.000187129	0.00123033	100.689	126.391	112.637	101.857	102.001	72.802	91.408	91.476	84.332	167.848	133.306	191.852	140.405	138.742	108.267	132.439	124.266	108.786
TRINITY_DN6700_c0_g1_i5^ALPS_TACTR	0.000188561	0.00123935	8.551	12.123	12.885	14.032	13.409	9.958	10.91	21.056	13.541	22.136	20.075	21.077	29.293	17.115	22.549	14.712	19.73	19.773
TRINITY_DN26551_c0_g1_i8^RBBP7_DANRE	0.00018932	0.00124381	7.552	7.637	9.329	6.797	7.367	8.452	6.055	6.615	8.051	10.091	9.372	10.939	10.234	9.981	11.725	9.653	11.771	7.976
TRINITY_DN12990_c3_g1_i3^SBSPO_HUMAN	0.000189361	0.00124381	98.098	76.287	100.365	51.855	117.443	65.987	63.76	90.181	90.402	228.938	340.308	131.733	80.225	221.92	121.687	92.674	123.13	129.126
TRINITY_DN14080_c0_g1_i4^RL23_RAT	0.000189878	0.00124681	786.308	769.924	667.64	854.92	684.989	1123.55	1054.58	789.986	767.117	1651.93	1105.15	1706.42	1227.78	1001.22	1600.51	1065.03	1217.16	826.774
TRINITY_DN2285_c2_g2_i1^RS2_ICTPU	0.000190993	0.00125333	398.6	338.06	284.609	543.866	441.922	632.352	689.189	494.163	458.36	841.8	612.724	796.989	962.932	798.864	945.024	657.011	786.555	472.315
TRINITY_DN10043_c0_g1_i3	0.000191205	0.00125433	7.459	5.969	5.285	4.861	4.368	5.728	4.666	5.442	7.839	14.011	13.917	9.127	6.373	11.237	8.251	6.765	6.063	15.238
TRINITY_DN15441_c1_g1_i2^FGFR2_NOTVI	0.000191947	0.00125804	28.263	22.123	21.087	31.277	24.607	16.305	21.574	28.178	27.276	105.018	81.07	31.583	30.159	56.408	22.444	34.28	29.279	51.666
TRINITY_DN18252_c0_g2_i1^CAD96_DROME	0.000191953	0.00125804	2.24	2.317	1.623	2.505	2.256	3.103	1.577	2.974	2.358	14.71	8.883	2.968	2.059	4.928	4.883	2.597	3.278	5.415
TRINITY_DN4199_c0_g1_i4^CASP3_RABIT	0.00019262	0.0012616	18.565	18.453	22.32	18.846	19.559	15.407	14.887	22.285	19.621	42.495	33.805	32.616	27.411	29.829	19.319	23.183	21.221	24.064
TRINITY_DN3613_c0_g1_i4^VWDE_HUMAN	0.00019269	0.00126166	5.266	2.16	1.339	7.142	5.102	19.817	2.39	3.2	1.16	63.837	25.785	25.157	15.799	19.694	85.156	8.413	5.046	2.922
TRINITY_DN4999_c0_g2_i15^BOP1_DANRE	0.000194611	0.00127303	27.643	25.339	22.347	24.265	29.701	35.882	23.652	27.436	26.01	32.594	34.793	37.652	38.472	38.19	46.423	37.323	37.169	29.264
TRINITY_DN97367_c0_g4_i1^RT17_HUMAN	0.000195975	0.00128114	27.384	24.997	25.113	25.224	22.987	23.908	27.582	21.572	20.955	40.801	36.177	48.847	33.37	32.082	38.31	36.916	31.787	21.22
TRINITY_DN27766_c0_g1_i4^RT33_MOUSE	0.000196159	0.00128193	6.349	5.987	5.675	6.136	6.543	8.282	7.103	6.746	6.321	10.268	8.987	12.695	10.49	8.505	14.436	8.761	8.67	6.158
TRINITY_DN577_c1_g1_i1^EMC8_MOUSE	0.000196453	0.00128345	59.636	55.915	52.257	46.883	47.854	69.759	36.867	42.477	44.239	89.514	77.055	96.382	69.715	69.438	89.912	74.676	60.148	51.099
TRINITY_DN9138_c0_g1_i2^BAG6_DANRE	0.000196969	0.00128641	53.954	50.512	50.005	49.257	55.767	38.028	50.006	58.992	53.296	63.245	73.872	62.309	67.903	71.183	57.279	63.462	66.991	64.851
TRINITY_DN2151_c0_g1_i1^A1A1A_DANRE	0.000198361	0.00129509	52.834	45.062	35.622	41.612	39.78	79.039	23.001	47.601	43.882	58.816	47.348	78.562	56.783	66.082	100.355	109.974	117.748	101.524
TRINITY_DN93263_c0_g2_i2^RLA1_RAT	0.00019988	0.00130336	1900.84	1815.58	1529.85	1749.46	1349.27	2118.53	2203.06	1683.81	1628.95	3619.53	2525.72	4020.53	2565.58	2057.4	2952.67	2167.65	2515.58	1730.59
TRINITY_DN51084_c0_g1_i2^UB2E3_MOUSE	0.00020023	0.00130523	13.826	11.891	12.681	17.086	11.691	24.776	16.729	10.978	10.516	28.496	23.768	24.246	18.98	21.248	34.698	22.02	19.513	20.946
TRINITY_DN1226_c2_g1_i6^RAB1A_RAT	0.000201662	0.00131415	67.65	68.733	71.234	53.019	61.675	104.753	34.279	65.926	67.263	124.027	94.29	116.892	96.112	91.951	120.998	102.521	82.13	87.693
TRINITY_DN2003_c3_g1_i2^PRLD2_HUMAN	0.000202846	0.00132103	24.506	16.887	18.294	19.945	16.578	11.405	20.62	21.262	19.747	42.388	35.168	43.611	36.049	35.812	21.925	18.822	27.314	20.575
TRINITY_DN36008_c0_g1_i2	0.000203195	0.00132284	4.729	6.868	10.038	3.957	4.52	2.954	9.106	9.852	8.303	15.48	22.332	9.894	10.697	21.42	10.422	10.419	8.799	14.163
TRINITY_DN25400_c0_g2_i2	0.000203252	0.00132284	42.83	41.216	34.948	36.798	36.808	48.365	36.839	36.932	36.072	73.656	62.877	83.164	49.681	57.347	73.622	47.093	48.051	35.49
TRINITY_DN13636_c2_g1_i3^T2FB_MOUSE	0.000205212	0.00133391	14.15	22.086	16.467	25.047	22.092	18.839	19.496	21.572	21.284	28.792	27.471	30.538	42.087	35.122	31.51	35.618	21.113	27.104
TRINITY_DN5986_c0_g1_i7^MPIP1_MOUSE	0.000205968	0.00133798	4.923	6.682	6.323	6.006	8.405	7.334	5.526	6.212	6.872	9.38	6.511	8.182	9.081	10.825	13.631	12.125	9.598	8.914
TRINITY_DN23120_c0_g1_i9^SNAB_RAT	0.000206868	0.00134256	8.736	10.13	11.076	7.784	9.506	7.633	6.527	10.537	9.521	19.98	11.286	13.696	11.11	13.922	13.314	11.485	11.129	14.515
TRINITY_DN12405_c1_g1_i1^ZN395_XENLA	0.000208033	0.00134927	6.691	4.959	6.128	6.704	6.311	9.639	10.891	23.411	13.193	22.562	33.836	17.331	9.682	32.821	22.168	8.732	20.757	43.984
TRINITY_DN19765_c0_g1_i3^DIRA2_MACFA	0.00020821	0.00134999	17.991	10.445	8.096	13.576	12.353	5.388	18.977	16.758	25.14	71.109	62.181	43.622	20.733	36.33	6.355	30.161	18.565	45.088
TRINITY_DN54973_c0_g1_i1^NF2L3_HUMAN	0.000208986	0.00135417	311.34	282.052	149.039	211.749	110.872	152.68	218.794	218.712	198.956	378.95	473	440.199	281.796	315.463	278.686	262.64	384.677	236.446
TRINITY_DN39193_c0_g1_i4^SYTC_MOUSE	0.000209576	0.00135757	59.488	60.93	64.477	64.583	70.331	94.296	58.819	66.039	65.542	76.392	77.845	84.787	97.767	94.828	132.84	104.313	96.053	83.344
TRINITY_DN11888_c0_g1_i6^MTP9_ARATH	0.000209833	0.00135881	5.377	7.544	7.662	6.76	4.816	7.773	4.525	4.344	4.949	13.3	13.345	10.316	6.944	7.201	13.038	11.204	5.648	13.176
TRINITY_DN34978_c0_g2_i4^CAP2_HUMAN	0.000210357	0.00136177	165.008	198.387	223.43	228.053	305.476	314.799	225.879	275.611	263.667	369.582	298.213	320.617	311.995	329.989	528.647	344.4	326.267	401.756
TRINITY_DN26687_c0_g1_i6^TUB_HUMAN	0.000211363	0.00136786	23.58	21.604	18.321	18.911	18.691	22.112	20.875	21.394	21.96	40.233	31.964	32.794	24.841	26.09	25.25	24.646	24.45	25.608
TRINITY_DN1625_c1_g2_i4^MK01_BOVIN	0.000211506	0.00136802	162.851	166.263	167.032	147.762	158.171	179.931	116.326	140.165	141.407	278.113	222.864	235.24	180.04	199.685	239.56	184.581	175.832	176.257
TRINITY_DN167123_c0_g1_i2^HCD2_BOVIN	0.000211553	0.00136802	60.312	50.734	42.556	46.212	44.784	80.685	51.829	57.003	47.506	101.737	82.828	91.613	56.96	76.322	108.648	59.208	75.336	78.086
TRINITY_DN2018_c5_g1_i1^SF3B2_HUMAN	0.000211587	0.00136802	46.069	42.588	42.352	53.54	53.145	57.575	54.229	54.985	52.465	56.435	59.705	65.577	86.912	74.913	84.076	73.522	79.157	51.832
TRINITY_DN8845_c0_g1_i8^P20D2_MOUSE	0.000214347	0.00138456	23.173	22.476	22.604	23.455	20.266	22.751	20.101	19.16	18.171	34.074	31.101	36.963	31.883	26.809	30.154	26.565	28.854	19.734
TRINITY_DN39581_c0_g1_i7^CI116_SALSA	0.000214795	0.00138702	11.892	10.028	8.655	11.816	9.095	9.689	10.523	9.918	10.613	21.046	16.705	20.221	14.725	16.07	9.522	14.373	13.005	12.775
TRINITY_DN5003_c0_g1_i8^TNPO1_HUMAN	0.000216081	0.00139358	14.826	13.458	14.091	12.626	14.027	11.425	11.373	14.272	13.696	22.728	22.457	16.575	14.499	19.742	13.483	17.872	16.432	19.519
TRINITY_DN27969_c0_g1_i4^GTR8_MOUSE	0.000217883	0.00140432	16.149	15.543	19.145	17.915	19.058	21.683	12.988	14.225	19.621	30.474	28.334	20.455	17.03	29.34	25.441	27.447	20.737	34.6
TRINITY_DN27857_c0_g1_i3^ARP8_SALSA	0.000218552	0.00140705	23.84	23.541	22.692	23.641	25.467	22.91	21.631	26.526	22.057	28.591	30.113	36.429	33.882	30.414	32.368	29.967	32.064	23.077
TRINITY_DN1579_c0_g1_i12^RL27A_RAT	0.000218856	0.00140839	402.894	420.946	349.094	412.017	331.265	559.729	512.561	384.803	384.941	835.523	594.366	863.345	611.569	493.469	779.519	518.049	584.416	403.652
TRINITY_DN14847_c0_g1_i1^GATM_XENTR	0.000220637	0.00141853	53.732	68.279	58.11	63.075	60.726	75.137	88.904	50.594	45.921	90.971	82.099	118.137	94.694	81.663	127.374	86.839	94.335	63.678
TRINITY_DN18285_c0_g1_i4^CMLO_XENLA	0.00022142	0.00142267	8.718	7.09	5.64	15.261	4.476	6.197	14.481	8.398	3.663	34.062	31.246	21.6	14.518	24.498	15.76	12.987	10.26	7.321
TRINITY_DN1264_c2_g2_i1^CANB1_RAT	0.000221796	0.00142429	86.816	83.813	87.028	71.316	71.808	91.991	68.567	68.563	65.049	131.915	117.902	136.324	98.89	93.131	119.823	98.188	89.328	80.314
TRINITY_DN5925_c2_g1_i4^CDK20_DANRE	0.000222026	0.00142524	11.531	12.985	11.368	14.609	11.789	12.683	14.821	12.414	10.352	18.322	16.809	18.42	16.882	15.917	18.821	14.955	16.254	13.273
TRINITY_DN127755_c0_g1_i1	0.000224972	0.00144146	17.13	5.542	8.548	4.767	11.95	81.374	9.474	14.572	8.515	63.707	48.929	40.809	32.316	73.053	101.446	65.972	66.478	68.302
TRINITY_DN3967_c0_g1_i9^IF2P_HUMAN	0.000226207	0.00144847	37.175	32.541	30.904	53.661	49.841	49.682	55.749	61.6	47.883	65.235	47.223	52.871	85.248	74.664	80.581	74.472	86.988	68.614
TRINITY_DN44227_c0_g1_i6^GORS2_HUMAN	0.000228375	0.00146081	83.485	95.927	90.53	82.89	77	97.529	86.005	76.05	64.266	108.606	106.398	133.278	117.151	104.991	122.979	110.09	101.218	90.381
TRINITY_DN6465_c0_g1_i3	0.000228417	0.00146081	10.134	12.605	11.776	10.196	10.491	12.992	10.324	11.748	9.791	15.468	14.292	20.032	23.304	16.655	30.62	16.66	17.301	9.764
TRINITY_DN5834_c0_g1_i1	0.000229042	0.00146344	20.489	19.463	20.254	21.099	21.179	25.205	21.659	20.981	18.529	24.398	26.732	24.79	28.643	27.557	36.477	28.872	29.358	23.898
TRINITY_DN12990_c1_g1_i6^MK14_RAT	0.000229551	0.00146624	64.337	65.99	67.767	64.341	66.491	51.129	59.934	73.489	72.018	117.501	93.708	102.196	98.18	88.404	75.274	72.999	76.106	75.965
TRINITY_DN7615_c0_g1_i3^RIOX1_DANRE	0.000230021	0.00146879	0.703	0.519	0.505	0.726	0.734	0.938	1.285	0.844	0.319	5.093	2.673	1.045	1.734	2.675	0.731	0.795	1.037	1.603
TRINITY_DN28622_c0_g1_i2^RCC2_DANRE	0.000231431	0.00147687	8.079	7.832	9.551	7.337	9.283	15.626	7.802	8.107	7.095	10.375	9.174	13.351	16.597	16.147	21.755	18.802	16.452	12.706
TRINITY_DN18121_c0_g1_i6^KCTD9_HUMAN	0.000231561	0.00147725	5.914	4.866	3.884	4.954	5.783	7.863	4.562	6.296	4.697	10.268	9.85	8.126	7.052	7.46	14.055	8.093	7.574	6.138
TRINITY_DN4316_c0_g4_i1	0.000231868	0.00147875	153.254	149.543	96.25	123.375	110.666	136.854	102.478	129.928	129.722	148.081	199.419	208.271	132.949	118.789	192.015	229.348	214.838	222.772
TRINITY_DN6544_c0_g1_i2^DOX2_ARATH	0.000232054	0.00147908	5.904	5.357	6.145	3.799	6.141	9.04	4.194	6.062	5.625	164.508	62.888	8.571	4.747	10.605	7.467	8.306	3.96	7.79
TRINITY_DN21391_c0_g1_i1^HAUS3_HUMAN	0.000232063	0.00147908	1.657	2.048	2.66	1.443	1.549	1.028	1.729	2.411	2.436	2.262	3.068	3.002	2.285	3.816	2.701	5.34	4.384	3.167
TRINITY_DN6733_c2_g2_i1^CLH1_RAT	0.000233782	0.00148958	224.532	164.762	165.994	214.934	200.413	126.516	223.243	207.095	185.608	309.179	284.639	282.964	317.786	295.376	216.492	230.647	269.229	200.604
TRINITY_DN9449_c2_g1_i2^WT1_SMIMA	0.000236892	0.00150836	1.222	1.325	1.038	0.773	1.423	2.784	0.605	1.361	1.121	3.399	3.433	2.79	1.842	4.017	2.425	1.289	2.321	2.561
TRINITY_DN26953_c0_g2_i5^LEO1_RAT	0.000236963	0.00150836	32.039	31.799	33.591	31.733	35.707	36.411	40.589	34.502	34.39	37.615	42.137	45.345	55.01	42.543	55.426	49.08	47.192	36.604
TRINITY_DN21047_c2_g1_i4^NOC2L_MOUSE	0.000237022	0.00150836	9.106	7.924	7.892	6.239	8.459	9.02	6.659	8.06	7.993	10.671	8.144	12.073	14.479	12.292	12.742	11.669	12.432	8.308
TRINITY_DN3654_c2_g1_i8^CHM2A_DANRE	0.000237595	0.00151153	62.162	68.465	65.186	76.157	62.284	65.229	61.596	66.846	63.677	103.218	87.987	97.16	70.749	83.725	73.516	80.675	80.105	88.515
TRINITY_DN49216_c0_g1_i6^EMC6_XENTR	0.000238254	0.0015148	32.418	32.003	27.508	26.137	28.627	37.998	30.359	27.371	25.565	46.143	40.785	51.081	42.028	37.5	55.479	35.54	42.136	29.029
TRINITY_DN10866_c0_g1_i1^OCAD1_XENLA	0.000239021	0.00151873	7.098	7.999	8.3	7.924	8.038	7.254	8.747	8.952	8.486	10.387	11.317	10.639	12.647	9.109	11.206	10.584	10.122	9.266
TRINITY_DN37376_c0_g1_i6^COMD3_BOVIN	0.000239753	0.00152292	13.475	15.144	15.119	16.826	15.79	9.33	18.098	13.53	14.005	24.741	20.793	25.279	24.988	20.72	15.485	20.304	21.093	16.274
TRINITY_DN53829_c0_g1_i1^TPPC3_CHICK	0.000240075	0.00152449	16.436	21.206	18.063	23.008	18.914	18.729	22.557	23.139	17.321	33.885	25.993	29.415	30.169	30.98	22.719	24.055	25.843	22.432
TRINITY_DN23206_c1_g1_i5^TCPD_TAKRU	0.000240325	0.00152561	6.099	4.671	4.966	3.231	4.896	9.679	6.48	4.776	4.804	12.306	10.225	9.927	10.096	12.551	28.057	6.338	8.413	5.698
TRINITY_DN20265_c0_g1_i7^CG031_HUMAN	0.000242509	0.00153758	11.503	8.434	10.198	10.494	14.134	25.615	14.348	14.544	11.463	26.897	19.597	24.145	21.196	20.576	24.011	18.589	22.159	19.744
TRINITY_DN17294_c0_g2_i5^CSN8_DANRE	0.000242734	0.00153806	10.004	11.789	9.675	10.261	10.24	8.971	10.145	10.077	9.598	16.972	13.241	22.567	17.453	12.628	13.377	13.811	10.774	11.006
TRINITY_DN23273_c0_g3_i4	0.000244627	0.00154815	26.847	26.137	25.947	24.498	25.341	31.232	28.526	25.062	26.329	36.964	35.49	39.831	33.774	31.421	45.268	36.48	36.142	25.12
TRINITY_DN8605_c4_g1_i4^DNJC9_MOUSE	0.000244849	0.00154908	12.568	14.505	12.867	13.222	15.969	13.132	13.763	12.846	12.469	21.319	14.489	16.13	25.402	18.592	26.617	18.831	20.787	14.319
TRINITY_DN4808_c0_g1_i3	0.00024501	0.00154962	20.277	23.356	24.102	22.524	24.491	27.291	21.631	22.876	19.882	27.904	29.353	31.527	27.017	32.629	37.081	28.969	30.958	25.589
TRINITY_DN2441_c7_g1_i6^BTBD6_HUMAN	0.000245645	0.00155269	2.934	2.855	3.201	3.38	3.634	0.908	4.014	4.795	4.108	30.497	11.306	7.037	5.437	6.625	2.955	5.457	5.174	6.167
TRINITY_DN22017_c2_g1_i3^PFD2_HUMAN	0.000247071	0.00156074	86.122	83.071	83.924	72.582	72.301	88.658	73.102	80.104	67.891	110.454	99.616	128.242	104.366	101.463	134.873	97.897	100.526	75.026
TRINITY_DN22741_c0_g1_i4^BRX1_BOVIN	0.00024772	0.00156389	13.178	12.577	13.355	10.419	13.946	19.488	11.873	11.729	11.821	19.98	18.13	23.067	21.098	21.305	34.296	17.552	16.847	13.009
TRINITY_DN14471_c3_g1_i5^DDX54_MOUSE	0.000249336	0.00157313	2.739	2.122	0	5.661	2.578	1.966	2.021	4.138	2.861	6.893	6.189	4.313	9.022	7.536	9.342	8.965	11.741	6.48
TRINITY_DN7324_c0_g2_i4	0.000250672	0.00157936	18.935	26.442	20.227	23.399	21.125	14.279	25.674	23.796	21.419	28.354	43.354	26.302	41.211	41.555	32.008	28.484	30.8	20.653
TRINITY_DN2021_c3_g1_i3^RAB14_RAT	0.000252076	0.00158733	77.173	71.644	71.74	68.988	64.352	68.921	62.456	67.089	61.676	121.599	101.758	115.158	98.466	92.191	97.135	78	80.866	60.668
TRINITY_DN13313_c0_g1_i8^CATIN_HUMAN	0.000252126	0.00158733	18.509	17.545	17.487	18.436	20.418	24.277	19.298	19.179	17.707	24.872	24.36	24.857	26.279	24.738	30.44	25.247	25.971	20.272
TRINITY_DN22735_c0_g1_i20	0.000253831	0.00159699	17.528	3.457	2.536	7.561	0.895	0	6.14	5.086	7.587	87.88	43.073	49.625	18.596	31.028	0	38.767	36.34	44.277
TRINITY_DN4730_c0_g1_i6^STL1_ARATH	0.000254075	0.00159765	2.712	2.706	2.802	1.657	1.504	6.735	3.249	2.824	1.682	4.773	8.821	5.581	5.644	4.305	8.95	4.856	6.359	3.988
TRINITY_DN9605_c4_g1_i6	0.000254421	0.00159934	5.034	1.4	1.215	3.101	1.808	2.215	2.843	4.626	1.74	12.377	9.205	4.224	2.393	9.473	10.2	2.51	6.28	4.809
TRINITY_DN774_c0_g1_i9^SGK3_PONAB	0.000255551	0.00160546	4.572	6.46	7.254	4.46	5.469	5.259	4.345	5.611	4.311	13.786	9.143	10.272	8.687	7.699	5.2	7.763	7.14	7.761
TRINITY_DN2003_c3_g1_i1^PRLD2_HUMAN	0.00025809	0.00161993	3.581	4.699	3.343	4.227	3.527	3.951	4.298	3.472	2.561	8.575	7.354	6.614	4.807	5.053	5.825	5.505	4.819	4.398
TRINITY_DN18672_c0_g1_i16^EIF3J_NEMVE	0.000258696	0.00162275	48.059	62.07	67.838	66.483	67.888	75.337	61.285	60.906	61.183	81.934	72.01	90.445	84.755	82.986	93.651	93.866	77.794	83.129
TRINITY_DN10186_c3_g1_i1^MBTP2_MOUSE	0.000259367	0.00162548	19.925	20.918	18.197	19.004	18.476	21.523	18.06	19.264	19.273	27.039	25.931	27.614	24.565	30.261	27.888	20.556	24.292	19.939
TRINITY_DN19344_c0_g1_i6^RL14_LUMRU	0.000262071	0.00164162	613.175	612.345	541.408	713.667	576.453	895.412	885.275	658.997	631.538	1261.99	826.476	1228.21	1045.24	845.358	1305.69	827.065	1009.39	698.186
TRINITY_DN43709_c0_g1_i1^CUL3_RAT	0.000262187	0.00164165	78.367	76.723	74.976	71.185	72.623	69.51	68.445	75.178	68.664	100.588	94.706	92.458	90.291	87.128	93.545	82.022	83.117	84.918
TRINITY_DN33909_c0_g1_i10^CLPP_HUMAN	0.000263077	0.00164673	21.868	25.312	12.521	23.474	18.95	24.397	21.801	18.991	18.742	37.201	34.762	37.708	31.44	28.257	36.128	25.238	26.554	20.496
TRINITY_DN17975_c0_g1_i8^NADA_APLCA	0.000263851	0.00165072	10.458	9.361	13.86	11.304	18.332	15.267	10.929	23.852	17.63	24.386	25.432	26.569	24.791	21.9	18.461	20.634	20.056	22.207
TRINITY_DN19009_c0_g1_i1^GRM2_HUMAN	0.000265667	0.001661	184.775	54.775	42.494	87.34	129.688	145.954	83.53	64.359	71.013	234.126	304.838	447.492	273.345	140.267	50.575	296.561	149.466	201.621
TRINITY_DN2954_c0_g1_i2	0.000266738	0.00166711	6.432	10.065	6.731	7.403	4.825	0.19	9.559	9.177	10.081	64.56	61.983	28.803	19.985	37.365	1.546	18.124	8.117	31.072
TRINITY_DN6620_c0_g1_i5^RT10_DROME	0.000268776	0.00167883	38.286	35.859	37.697	26.696	32.153	33.697	29.377	33.873	34.902	57.335	41.419	55.472	44.116	46.139	44.262	40.822	44.012	39.849
TRINITY_DN25162_c0_g1_i2	0.000268922	0.00167923	6.932	10.436	10.411	8.445	9.82	8.591	6.574	8.135	7.674	15.918	17.485	12.462	7.949	19.656	22.083	12.318	8.384	10.888
TRINITY_DN27611_c0_g1_i5^USF_AQUPY	0.00027029	0.00168675	41.58	36.841	30.567	31.128	30.318	54.981	23.067	35.844	41.852	40.245	53.35	58.763	40.964	40.913	60.075	80.258	71.386	94.027
TRINITY_DN11548_c0_g1_i8^F199X_DANRE	0.000272232	0.00169836	52.001	51.346	41.722	41.296	33.299	43.276	30.737	40.441	32.312	124.619	71.656	94.881	56.113	52.716	67.67	54.207	49.7	40.25
TRINITY_DN51090_c0_g1_i5^CTBL1_MOUSE	0.000273087	0.00170266	22.757	25.701	27.49	25.737	25.825	32.21	23.86	26.282	25.034	37.011	32.255	39.965	36.365	30.165	41.413	31.828	32.716	28.99
TRINITY_DN59971_c0_g1_i8^RS3A_NEMVE	0.000274829	0.00171043	383.747	400.296	351.622	421.217	328.758	570.735	498.279	369.274	380.814	741.437	557.513	782.271	594.303	482.912	718.904	499.577	597.718	421.949
TRINITY_DN18242_c0_g1_i1^DPP3_NEMVE	0.000275273	0.00171267	14.844	13.8	15.084	12.608	12.281	16.225	12.487	10.059	11.106	21.378	18.172	19.632	17.05	15.801	19.436	16.67	18.288	15.209
TRINITY_DN21533_c0_g1_i9^SEC13_MOUSE	0.000276388	0.00171909	16.094	23.161	32.234	24.526	31.205	19.548	24.304	27.296	31.316	39.404	27.803	40.32	37.773	37.711	36.435	53.082	45.089	33.682
TRINITY_DN26749_c0_g2_i3^DDGS_ANAVT	0.00027725	0.00172341	3.674	1.983	2.235	2.98	2.023	6.306	1.426	4.072	2.774	4.797	4.514	6.248	3.822	12.915	16.353	5.185	5.895	5.464
TRINITY_DN14750_c0_g1_i2^HIBCH_XENLA	0.000277365	0.00172361	9.18	9.324	10.393	9.293	7.492	14.519	9.861	7.591	8.38	12.756	13.002	18.721	15.011	13.481	24.392	12.832	14.773	10.918
TRINITY_DN28023_c0_g1_i3^ADF2_CAEEL	0.000277541	0.00172418	5.571	5.839	5.347	2.542	4.368	2.485	8.208	2.918	7.684	14.734	15.332	26.08	7.889	9.866	6.355	7.967	6.053	7.77
TRINITY_DN20492_c0_g1_i4^PLSL_MOUSE	0.000277881	0.00172577	76.174	80.541	83.835	76.949	95.646	100.812	76.521	106.255	94.645	228.784	161.068	119.516	102.327	153.613	163.386	90.91	98.443	105.727
TRINITY_DN7587_c1_g1_i1^CHIP_HUMAN	0.000278149	0.00172692	41.951	44.692	41.146	40.123	33.487	34.695	41.071	33.001	38.44	75.503	58.176	70.991	49.977	49.025	49.982	47.5	47.074	40.533
TRINITY_DN14764_c0_g1_i2^RS8_DICDI	0.000279463	0.00173403	7.07	10.835	6.713	3.78	9.39	10.866	4.874	8.21	5.944	14.887	11.431	11.106	12.676	11.103	16.025	11.533	13.134	10.615
TRINITY_DN1084_c0_g1_i1	0.000279915	0.00173631	51.418	43.7	34.362	32.897	30.318	33.757	37.377	35.318	32.931	91.279	61.536	58.307	60.693	50.54	52.291	45.242	45.681	38.217
TRINITY_DN35014_c0_g2_i4^RL35A_BOVIN	0.000280861	0.00174166	119.309	113.666	97.536	129.865	105.698	179.412	152.532	120.695	124.009	273.21	170.429	257.352	189.299	161.274	262.788	160.168	177.175	117.798
TRINITY_DN6417_c0_g2_i1^CDC42_RAT	0.000280975	0.00174184	169.829	176.922	172.459	160.136	154.68	121.347	151.578	146.968	142.035	439.388	271.512	282.753	219.271	217.174	192.555	180.666	185.628	165.036
TRINITY_DN7129_c0_g1_i7^WDR43_HUMAN	0.000282267	0.00174813	10.041	6.942	6.34	8.529	6.633	9.32	6.452	9.956	8.303	12.85	9.434	12.139	13.681	13.299	16.491	9.915	11.277	8.406
TRINITY_DN4909_c0_g1_i5^PCSK5_HUMAN	0.000282328	0.00174813	10.013	11.381	11.147	14.069	14.26	7.095	8.926	12.93	14.025	18.784	17.069	18.698	20.093	20.001	10.592	20.973	18.091	16.675
TRINITY_DN5879_c1_g1_i4^HEXP_LEIMA	0.000283464	0.00175464	21.063	24.422	25.3	20.923	25.628	28.369	16.039	24.509	21.835	29.87	26.316	31.905	35.114	35.103	39.57	30.568	28.983	28.716
TRINITY_DN52094_c0_g1_i6^FAHD2_XENLA	0.00028708	0.00177542	15.779	14.329	12.805	16.481	17.867	17.213	18.882	23.467	19.544	21.579	16.684	25.857	27.855	24.479	29.995	24.908	31.61	21.982
TRINITY_DN22031_c0_g1_i7^NDUS4_BOVIN	0.000288659	0.00178411	34.695	36.267	34.478	33.986	32.127	42.747	30.123	29.876	33.172	58.472	52.237	59.241	44.54	37.778	60.52	43.962	46.244	32.352
TRINITY_DN2216_c1_g2_i3^CNDP2_MOUSE	0.000288763	0.00178423	19.129	12.716	11.262	14.181	10.223	26.752	18.731	18.034	18.8	36.49	38.09	29.226	39.615	35.275	30.324	18.812	36.172	11.338
TRINITY_DN2125_c0_g1_i1^TCEA2_HUMAN	0.000289346	0.00178729	46.097	47.175	48.826	36.994	46.592	38.427	30.68	40.92	44.626	73.608	56.366	68.668	55.453	52.611	55.563	58.093	49.908	47.893
TRINITY_DN15448_c0_g1_i8^ITA4_MOUSE	0.000290273	0.00179194	8.19	5.376	3.946	7.84	6.042	9.44	4.052	5.508	6.428	40.363	22.904	8.538	7.899	14.286	10.634	8.742	7.13	10.204
TRINITY_DN18783_c0_g1_i18^DRAM2_HUMAN	0.000290706	0.00179354	29.624	31.772	26.63	23.232	30.113	35.034	24.54	29.716	27.605	47.612	39.474	43.155	30.051	37.557	43.267	37.071	33.199	38.324
TRINITY_DN109122_c0_g1_i4^Y2408_MYCS2	0.000291164	0.00179583	20.221	18.537	19.598	21.928	22.226	33.917	20.979	19.02	19.882	33.754	27.148	34.462	28.968	30.797	58.275	31.993	33.229	25.11
TRINITY_DN3298_c0_g1_i5^BUD31_BRABE	0.000292874	0.00180583	23.858	22.058	21.114	21.518	20.364	10.876	21.971	20.868	18.5	43.135	35.958	41.332	33.124	31.028	17.709	29.599	29.19	22.129
TRINITY_DN14599_c0_g1_i1^GDIA_RAT	0.000293197	0.00180689	195.64	219.269	225.133	191.367	220.554	164.594	165.983	205.116	196.288	281.524	287.333	273.282	248.632	263.284	231.935	228.098	229.838	238.244
TRINITY_DN10511_c0_g1_i1	0.000294685	0.00181537	2.749	2.4	1.711	1.155	1.486	3.363	1.455	2.365	1.749	3.47	4.649	3.791	2.581	3.998	5.211	3.034	3.032	2.502
TRINITY_DN602_c3_g1_i1^PIN4_DANRE	0.000294894	0.00181612	28.356	36.61	36.154	39.368	32.977	41.251	39.871	33.948	33.655	39.06	48.138	65.677	50.016	47.845	67.945	55.67	53.107	39.126
TRINITY_DN11629_c2_g1_i1^MK67I_XENTR	0.00029581	0.00182122	27.551	23.671	28.634	27.571	28.591	40.502	29.112	30.298	27.557	41.346	34.887	50.181	47.534	42.217	66.25	36.848	45.069	30.886
TRINITY_DN4334_c2_g1_i1^CSN5_DANRE	0.000296331	0.00182388	38.961	36.841	39.523	34.145	33.228	39.425	29.924	32.925	29.992	54.256	52.528	60.252	43.259	40.779	52.513	40.444	44.358	38.891
TRINITY_DN17020_c0_g1_i1^UB2L3_MOUSE	0.000296483	0.00182427	194.872	212.151	215.263	143.208	176.62	190.268	128.766	168.887	166.808	346.096	285.346	310.134	232.775	220.089	282.965	222.099	188.196	197.086
TRINITY_DN36598_c0_g1_i3^SRP54_MOUSE	0.000302085	0.00185589	11.346	12.966	13.071	10.857	12.335	14.928	9.446	10.931	11.038	17.268	16.206	17.631	14.114	15.801	17.582	16.195	13.529	13.928
TRINITY_DN4443_c0_g2_i2^DDX18_HUMAN	0.000303005	0.00186052	6.784	6.821	6.89	6.341	6.651	4.989	5.554	6.249	6.08	8.279	7.552	7.837	9.79	8.744	7.467	8.577	7.93	7.331
TRINITY_DN17934_c0_g1_i16^MASY_MYXXD	0.000304234	0.00186731	28.078	9.861	10.925	11.118	22.307	0	8.303	6.465	2.194	56.021	55.399	85.587	59.196	66.197	14.246	87.236	55.092	35.382
TRINITY_DN4316_c1_g1_i1^RIDA_HUMAN	0.000304293	0.00186731	38.471	39.724	41.971	33.614	43.2	34.006	43.517	38.058	38.788	59.905	41.513	61.864	61.865	46.052	68.972	46.996	56.366	42.703
TRINITY_DN115402_c0_g1_i4^DENR_DROME	0.000305447	0.00187384	15.659	12.466	12.486	14.172	12.46	18.051	14.31	12.93	10.487	23.664	21.198	26.947	21.58	17.556	26.924	16.331	20.372	13.019
TRINITY_DN38021_c0_g1_i2^T2FB_MOUSE	0.000306949	0.00188249	7.977	6.024	6.172	5.568	6.141	8.761	5.431	6.897	5.761	8.409	9.32	10.472	10.431	9.176	17.264	8.054	9.954	7.507
TRINITY_DN22852_c0_g1_i1^GRWD1_BOVIN	0.000307563	0.00188514	28.041	23.569	23.508	23.465	21.68	21.823	25.806	24.452	21.68	29.491	28.188	38.052	34.464	33.981	30.43	28.581	34.039	24.328
TRINITY_DN20755_c0_g1_i14^RM02_RAT	0.000308238	0.00188809	24.876	22.818	21.442	23.753	24.097	32.809	24.644	24.922	24.956	39.759	33.524	39.82	39.122	29.551	44.993	31.954	32.271	24.601
TRINITY_DN13462_c0_g1_i3^CCNB3_CHICK	0.000308319	0.00188809	12.697	15.784	17.088	12.812	15.316	12.224	12.091	12.939	14.595	19.578	12.888	22.989	22.575	20.979	24.647	20.13	20.688	14.036
TRINITY_DN3973_c0_g1_i4	0.000312704	0.00191196	25.376	27.045	17.079	23.288	14.063	35.154	21.348	15.097	21.516	48.144	32.162	34.384	36.857	22.235	37.229	41.559	29.881	38.491
TRINITY_DN6103_c0_g1_i21^SAMH1_CHICK	0.000312774	0.00191196	45.967	28.88	26.452	32.171	33.362	21.513	35.743	36.566	31.838	60.995	47.452	67.69	57.984	67.731	23.64	57.696	50.688	36.35
TRINITY_DN13531_c0_g1_i1^RS19_BRABE	0.000313124	0.00191353	344.896	344.121	327.475	411.487	361.87	257.403	399.673	339.782	344.925	676.107	457.606	758.281	540.701	470.831	406.028	424.697	474.903	345.946
TRINITY_DN17192_c1_g1_i8^ANM1_HUMAN	0.000315271	0.00192551	19.314	17.953	22.063	15.671	20.239	21.374	11.703	22.557	19.892	29.728	17.672	31.716	26.239	28.429	32.537	25.703	27.729	24.562
TRINITY_DN25726_c0_g1_i3^RL11_DROME	0.000316627	0.00193265	686.822	661.309	533.01	791.547	614.138	1233.14	1072.3	690.806	678.658	1592.47	1034.73	1513.13	1255.56	994.369	1927.95	1045.92	1265.2	802.055
TRINITY_DN6838_c1_g1_i5^GMDS_MOUSE	0.000317448	0.00193705	9.412	9.481	7.954	6.751	10.509	6.895	5.129	7.816	7.249	13.537	11.847	19.065	10.657	9.924	8.187	15.294	11.573	10.585
TRINITY_DN14618_c0_g1_i13^ODR4_CHICK	0.000318338	0.00194023	3.656	4.004	3.423	3.631	3.312	4.969	3.306	3.359	3.112	7.035	5.617	6.892	5.201	5.484	8.441	4.982	4.75	3.47
TRINITY_DN2012_c0_g1_i5^RS13_RAT	0.000318533	0.00194084	1350.4	1384.34	1269.67	1169.19	1008.24	1574.23	1364.81	1104.1	1109.77	2567.21	1909.29	2742.92	1643.84	1375.92	1935.24	1508.64	1698.31	1282.11
TRINITY_DN30482_c0_g1_i21^ZNT7_CHICK	0.000319139	0.00194396	18.361	21.187	26.958	24.144	24.178	18.719	16.946	20.84	17.727	43.798	29.686	30.982	28.002	32.59	29.551	29.173	22.88	24.103
TRINITY_DN10602_c1_g1_i3^API5_CHICK	0.000319485	0.00194549	46.06	43.857	53.162	39.964	43.808	40.153	36.036	42.318	39.832	50.288	54.234	68.212	58.181	54.27	50.607	63.53	59.111	45.88
TRINITY_DN51987_c0_g1_i1^ETFB_HUMAN	0.00031964	0.00194586	55.009	59.938	51.805	52.432	48.391	37.329	62.097	47.938	49.865	107.54	82.547	119.816	78.402	70.78	43.489	71.739	73.805	58.782
TRINITY_DN19684_c0_g2_i5^COPZ1_BOVIN	0.000321337	0.00195562	31.104	31.716	28.439	28.465	26.702	33.937	24.616	24.922	21.709	46.273	38.85	53.527	40.019	39.235	50.967	35.472	34.404	24.856
TRINITY_DN92331_c0_g1_i10^RS23_PIG	0.000322235	0.0019605	86.039	78.762	66.215	118.338	98.474	133.571	137.91	106.574	97.922	180.746	118.703	178.167	171.717	162.185	202.511	126.44	163.193	103.938
TRINITY_DN22610_c0_g1_i1^ATPB_CHICK	0.000322779	0.00196323	586.836	624.496	621.599	703.788	710.366	1018.06	634.696	605.635	580.059	941.642	795.49	1011.99	970.024	927.021	1522.54	971.105	955.663	754.142
TRINITY_DN6887_c2_g1_i10^CUL2_MOUSE	0.000322994	0.00196396	16.769	12.605	12.965	13.241	13.499	16.165	15.557	16.186	14.353	28.176	21.271	20.121	19.354	20.787	22.285	15.468	19.315	14.495
TRINITY_DN21742_c0_g1_i9^PH4H_DROME	0.000324009	0.00196849	20.878	17.545	15.35	28.39	16.435	31.542	27.157	20.305	16.702	40.742	37.248	35.64	24.86	31.756	36.244	23.638	30.908	37.64
TRINITY_DN18249_c2_g1_i5^RPAB4_HUMAN	0.000324025	0.00196849	20.119	22.957	22.551	25.169	22.038	12.263	22.321	26.489	22.366	62.582	41.991	54.272	35.143	33.847	18.503	29.318	36.517	26.058
TRINITY_DN47392_c0_g1_i2^LIN41_CHICK	0.000326193	0.00198049	50.437	46.082	43.824	46.92	48.159	65.548	43.498	49.449	42.712	71.536	59.226	71.002	69.321	65.881	96.119	62.745	61.758	48.274
TRINITY_DN21196_c1_g1_i6^NCAM2_MOUSE	0.000327271	0.00198645	77.747	70.328	70.188	86.307	82.416	91.931	54.304	78.809	75.014	152.392	155.992	104.263	76.738	106.334	76.503	130.181	91.323	196.137
TRINITY_DN17327_c0_g1_i5^DHRS7_MOUSE	0.000327732	0.00198844	32.067	34.2	34.93	33.381	40.263	43.636	34.6	35.074	36.256	34.583	44.768	50.058	46.884	44.499	47.927	57.124	54.026	47.893
TRINITY_DN3342_c0_g1_i1^CP17A_ICTPU	0.000330363	0.00200051	1.305	1.103	1.348	2.924	1.656	1.128	1.738	1.708	1.141	6.123	4.285	2.724	1.753	5.264	6.99	1.211	2.449	1.906
TRINITY_DN6908_c0_g1_i9^TUTLB_HUMAN	0.000331071	0.00200421	25.672	21.892	23.925	25.094	30.927	41.67	27.1	32.747	29.422	75.551	72.072	27.647	29.805	66.974	48.732	36.839	33.901	46.818
TRINITY_DN6314_c0_g1_i3^SYHC_BOVIN	0.000331269	0.00200482	15.807	15.728	18.578	19.982	13.123	23.549	20.394	12.236	11.918	26.305	23.289	22.311	24.338	24.91	31.775	26.895	24.43	18.659
TRINITY_DN10723_c0_g1_i2^XKR6_TETNG	0.000331488	0.00200556	4.674	4.801	5.338	4.87	6.006	4.311	3.372	6.456	7.616	7.544	7.853	6.703	7.2	8.294	5.603	9.081	8.018	10.83
TRINITY_DN12645_c0_g1_i1^P4HTM_MOUSE	0.000333066	0.00201451	5.664	9.963	5.276	7.803	4.386	4.091	7.056	5.414	3.547	19.518	16.247	28.748	12.696	10.327	3.866	5.079	11.87	11.436
TRINITY_DN12105_c0_g2_i3^SYTL4_RAT	0.000333724	0.0020179	30.966	33.959	37.51	42.553	48.257	50.75	45.775	49.083	45.438	56.4	55.815	54.839	57.098	53.061	51.2	66.796	57.265	61.039
TRINITY_DN47925_c0_g1_i6^SLX1_NEMVE	0.000335209	0.00202628	34.251	33.18	29.858	35.309	30.381	41.79	34.222	26.939	27.151	62.416	44.217	62.265	47.711	45.506	67.924	45.164	40.981	25.823
TRINITY_DN6806_c0_g1_i7^COAA_DICDI	0.000336906	0.00203535	17.482	19.222	14.791	9.982	23.542	44.743	11.297	24.818	24.483	47.623	38.08	40.487	27.559	32.84	68.506	35.22	36.695	36.506
TRINITY_DN4590_c1_g1_i6^PSF3_HUMAN	0.000338478	0.00204425	3.619	3.985	5.09	3.352	3.992	5.059	3.599	4.251	4.05	6.253	5.086	6.414	6.195	5.609	7.817	5.437	5.411	4.525
TRINITY_DN7021_c0_g2_i6^ANK1_HUMAN	0.000338964	0.00204659	3.156	1.455	0.346	2.495	0.537	0.708	0.586	0.798	0.793	1.409	6.699	6.97	5.004	5.379	0.381	2.297	3.496	7.604
TRINITY_DN117770_c0_g3_i2^NOSIP_XENTR	0.000339731	0.00205062	18.481	18.972	16.645	16.472	16.453	18.29	17.73	15.144	16.422	25.949	22.592	27.214	20.871	20.567	20.601	23.29	23.947	18.297
TRINITY_DN135559_c0_g3_i3^RT18C_MOUSE	0.000341608	0.00206013	9.412	9.101	8.655	8.371	7.761	9.38	8.851	7.994	8.167	14.97	13.428	17.776	13.129	10.528	14.023	10.312	11.633	7.467
TRINITY_DN8568_c1_g1_i6^GNMT_RAT	0.000341752	0.0020604	10.615	8.045	8.806	7.943	5.89	5.249	12.733	7.779	13.715	15.397	16.58	16.831	8.648	17.508	10.009	10.768	36.883	77.03
TRINITY_DN2357_c1_g1_i1^CHCH1_HUMAN	0.000342922	0.00206685	89.972	85.203	87.657	68.233	72.426	83.32	74.868	72.025	70.868	134.84	119.639	141.482	100.17	92.325	126.241	89.417	96.507	76.434
TRINITY_DN53291_c0_g1_i6^NDUS8_MOUSE	0.000345288	0.00207929	26.884	28.936	28.359	27.394	28.716	39.824	25.938	27.69	24.589	42.116	38.392	52.804	39.861	32.418	53.085	39.514	38.107	28.306
TRINITY_DN11835_c0_g2_i11	0.000346095	0.00208325	119.947	123.527	101.899	105.786	93.193	98.746	120.199	158.716	120.414	203.296	222.104	176.589	167.502	195.85	566.194	127.535	153.564	127.797
TRINITY_DN20487_c1_g1_i8	0.000346322	0.00208336	5.951	5.098	3.556	5.075	4.753	5.748	4.251	5.433	5.422	9.06	5.939	8.515	6.589	7.335	6.514	5.767	7.623	9.129
TRINITY_DN28795_c0_g1_i4^HIS9_SCHPO	0.000346469	0.00208336	20.573	22.225	18.099	15.988	18.485	10.288	17.182	16.477	14.885	31.22	29.988	33.395	27.106	20.739	16.936	25.897	24.233	22.129
TRINITY_DN28834_c0_g1_i1^WASC3_MOUSE	0.000346763	0.00208424	45.699	51.8	39.86	38.428	46.279	35.393	43.432	44.898	46.298	78.772	71.989	64.41	51.887	57.702	52.524	54.517	52.347	48.011
TRINITY_DN3008_c0_g2_i1^RAB4B_DANRE	0.000348016	0.00208961	74.517	70.346	64.583	64.649	63.027	63.652	63.363	64.631	61.386	105.515	93.094	107.899	80.5	79.026	84.913	75.674	76.027	67.911
TRINITY_DN4590_c0_g1_i2^EI2BE_MOUSE	0.000349066	0.00209412	22.757	20.103	19.979	21.053	20.606	19.508	22.472	22.801	23.729	25.796	25.005	28.281	30.081	26.799	26.076	28.019	27.492	24.113
TRINITY_DN12336_c0_g1_i9^DAPK_CAEEL	0.000349646	0.00209635	3.665	4.291	4.31	5.103	3.67	3.562	6.055	6.615	5.374	10.411	9.101	4.358	5.969	9.464	5.614	7.453	6.448	11.094
TRINITY_DN2822_c0_g1_i3^ATE1_HUMAN	0.000349929	0.00209705	5.719	3.633	5.631	4.404	6.91	6.735	5.242	5.208	5.355	11.844	8.03	9.427	9.249	8.754	6.482	8.364	7.495	5.737
TRINITY_DN20777_c0_g1_i5^RWA4_ARATH	0.000350532	0.00209983	13.928	13.226	11.377	9.712	12.953	18.31	6.357	8.379	10.188	14.757	19.545	22.845	13.504	14.354	15.76	37.052	18.97	33.017
TRINITY_DN14459_c0_g1_i2^T23O_ANOGA	0.000351042	0.00210228	16.593	13.068	14.046	17.477	15.235	20.236	12.95	14.628	12.633	41.121	24.08	27.425	20.783	21.449	16.576	21.574	21.014	17.896
TRINITY_DN22386_c1_g1_i1^GLCTK_RAT	0.000351289	0.00210254	5.377	6.877	7.325	3.417	5.058	6.057	3.75	4.964	4.533	11.678	7.031	8.849	7.771	7.824	9.607	7.86	7.416	6.07
TRINITY_DN13870_c1_g2_i5^LA_BOVIN	0.000351727	0.00210454	13.743	13.485	13.497	19.917	21.465	24.726	14.821	26.151	18.355	25.997	15.384	25.946	44.678	35.122	51.708	29.047	30.77	25.95
TRINITY_DN31788_c0_g1_i1	0.000352337	0.00210698	4.868	5.339	6.766	4.414	6.266	2.165	5.734	6.559	5.558	7.793	8.061	10.45	9.574	8.351	5.857	8.228	9.677	8.083
TRINITY_DN11537_c1_g2_i7^AL1L1_XENLA	0.000353269	0.00211132	0.768	0.538	1.933	0.996	1.692	2.475	1.115	0.46	2.039	2.535	3.672	2.223	2.502	1.927	3.442	1.638	4.908	6.412
TRINITY_DN25309_c0_g1_i3^DIRC2_XENLA	0.000355759	0.00212374	3.739	3.476	4.017	6.062	4.037	3.043	2.683	4.326	4.446	10.422	8.321	5.369	4.176	6.904	6.376	5.379	4.73	8.591
TRINITY_DN40170_c0_g1_i3^MTAP_NEMVE	0.00035645	0.00212725	23.247	23.3	21.362	26.323	24.778	22.781	22.406	28.009	24.744	30.343	25.203	33.706	36.04	30.28	45.629	30.462	33.713	33.955
TRINITY_DN1004_c0_g1_i2^TRAM1_BOVIN	0.000357198	0.00212974	54.685	51.254	39.027	39.07	43.235	44.174	48.826	43.36	29.896	62.712	54.764	70.346	73.025	66.293	70.19	47.209	61.254	44.814
TRINITY_DN4992_c2_g1_i3	0.000357334	0.00212974	5.007	3.883	3.485	2.682	2.659	2.036	4.628	4.598	3.934	6.159	6.095	8.904	6.048	4.9	2.87	10.012	6.29	8.64
TRINITY_DN11843_c0_g1_i1	0.000357434	0.00212974	9.949	12.132	10.57	14.386	7.179	10.597	12.724	7.61	6.573	16.309	27.72	30.582	24.033	14.555	8.314	10.05	22.456	20.487
TRINITY_DN41802_c0_g1_i13	0.000357641	0.00212977	6.182	4.912	6.615	4.116	5.451	11.335	4.619	5.217	4.562	8.93	10.88	9.416	8.5	13.845	16.576	8.122	9.006	6.49
TRINITY_DN7999_c0_g1_i3^LIN52_PONAB	0.000357698	0.00212977	31.021	31.577	29.583	25.42	25.78	28.758	23.794	28.262	24.096	56.411	39.588	48.313	37.399	33.818	44.569	33.069	32.074	27.592
TRINITY_DN2062_c0_g1_i4^NWD2_HUMAN	0.000357815	0.00212985	2.11	1.196	0.94	1.881	1.262	3.063	1.842	1.126	1.16	3.518	3.62	3.991	2.275	2.733	1.165	4.003	3.022	4.682
TRINITY_DN15229_c0_g1_i4^S4A10_BOVIN	0.000358393	0.00213267	81.495	54.497	43.993	61.79	36.889	45.831	50.195	28.769	32.331	72.767	90.379	95.704	60.87	66.13	52.884	97.675	76.916	104.945
TRINITY_DN7349_c0_g1_i1^GCY_STRPU	0.000360877	0.00214476	258.441	258.955	227.314	341.698	268.104	440.357	371.912	297.511	281.355	484.986	346.861	493.793	496.408	415.737	628.685	396.707	474.597	320.758
TRINITY_DN120_c0_g1_i1^UBIQP_STRPU	0.000362307	0.00215211	398.665	326.271	287.313	348.598	265.544	325.346	327.393	317.929	294.626	605.756	503.768	510.412	433.164	406.542	431.724	332.954	382.02	359.756
TRINITY_DN23683_c0_g1_i4^VAT1_DANRE	0.000362972	0.00215495	22.137	23.439	10.012	19.274	28.949	4.251	15.094	29.416	26.464	38.906	55.638	48.602	37.399	59.486	4.311	76.314	83.818	97.487
TRINITY_DN7929_c0_g2_i6^TMM33_RAT	0.000363386	0.00215678	10.559	8.842	9.329	7.542	8.692	7.384	8.728	8.998	8.622	14.793	12.107	13.496	11.859	12.235	10.698	10.428	11.603	8.552
TRINITY_DN91141_c0_g1_i11^NUDC_CHICK	0.000365235	0.00216651	46.282	49.085	44.303	89.594	68.953	82.472	84.89	91.448	81.674	101.702	67.246	109.989	150.344	116.018	165.366	123.852	145.892	86.824
TRINITY_DN13721_c0_g1_i4^CF298_HUMAN	0.00036578	0.00216912	21.656	21.975	23.047	25.643	27.535	16.604	21.234	24.621	24.667	32.689	31.548	37.163	32.1	33.914	20.738	39.32	30.731	30.261
TRINITY_DN39573_c1_g1_i5^TPC10_HUMAN	0.000366482	0.00217266	17.963	15.923	18.516	15.531	18.073	19.977	13.498	15.417	14.566	23.202	22.644	22.3	21.728	24.162	24.276	20.934	19.71	17.32
TRINITY_DN12812_c5_g1_i6^RPB3_MOUSE	0.00036695	0.00217419	17.722	16.016	15.767	18.027	17.384	19.697	16.606	18.138	17.746	28.484	21.864	30.215	22.93	23.673	26.024	21.206	25.013	16.254
TRINITY_DN39650_c0_g2_i7^PELI2_MOUSE	0.000367919	0.00217904	1.842	3.392	6.491	5.205	5.183	7.434	3.731	9.374	4.61	11.24	8.092	9.683	10.519	10.336	7.923	8.723	9.579	7.927
TRINITY_DN9555_c1_g1_i2	0.00036798	0.00217904	17.398	12.077	13.39	9.283	12.129	3.991	5.186	16.514	12.585	33.944	25.536	27.103	18.813	21.113	10.337	17.591	21.636	22.549
TRINITY_DN28698_c0_g1_i11^CFA20_XENTR	0.000368204	0.00217974	40.118	35.358	38.734	34.61	33.425	50.022	38.142	35.374	36.062	82.136	49.74	72.825	49.1	44.825	50.871	48.353	41.089	52.761
TRINITY_DN25635_c0_g1_i1^PCFT_XENLA	0.000368759	0.0021824	5.192	5.756	7.218	5.456	7.34	5.748	4.846	9.533	6.669	13.454	11.483	8.46	9.012	10.461	11.841	7.162	7.653	9.481
TRINITY_DN12588_c1_g2_i1^ZFN2B_HUMAN	0.000369091	0.00218374	20.425	13.8	9.435	10.205	7.752	15.077	7.094	10.181	11.521	19.814	27.325	26.213	9.081	18.505	15.252	21.816	22.554	39.615
TRINITY_DN12147_c0_g1_i5^ROST_DROME	0.000370555	0.00219177	7.376	5.793	3.964	4.87	5.648	10.078	4.572	5.048	5.229	8.587	11.556	11.106	6.698	9.703	14.998	8.005	10.329	8.181
TRINITY_DN10667_c0_g1_i6^IF4H_BOVIN	0.000371656	0.00219679	65.753	55.656	56.044	59.388	53.637	57.765	56.108	56.064	49.304	83.865	72.624	83.553	87.1	79.42	76.884	62.183	73.351	53.171
TRINITY_DN73506_c1_g1_i6^SPC25_BOVIN	0.000371813	0.00219679	11.068	15.005	15.084	12.282	13.4	17.752	14.018	15.886	17.475	17.339	13.439	25.546	25.215	21.219	29.201	22.359	22.959	18.414
TRINITY_DN19054_c0_g2_i1^PPR27_MOUSE	0.000371829	0.00219679	9.773	7.035	8.593	12.906	9.148	5.897	8.303	10.284	11.386	31.717	11.681	12.417	13.474	26.339	9.448	13.404	13.845	17.867
TRINITY_DN13439_c0_g1_i12^G6PD_MACRO	0.000372056	0.00219749	82.023	101.117	92.508	105.423	103.622	122.675	92.607	99.377	102.561	119.112	140.411	147.43	128.625	90.983	131.759	190.658	135.928	199.031
TRINITY_DN65997_c1_g1_i16^RRFM_HUMAN	0.00037294	0.00220083	15.973	22.587	18.675	19.368	16.489	13.571	16.492	18.25	18.626	28.792	26.618	32.25	24.978	20.835	22.094	27.709	24.44	17.613
TRINITY_DN18331_c0_g1_i5^CAPSL_MOUSE	0.000373309	0.00220238	200.184	277.306	301.306	295.067	336.448	421.478	275.479	292.932	283.288	421.362	351.957	427.348	433.893	420.138	628.113	437.588	444.43	407.591
TRINITY_DN1637_c0_g1_i9^CSL3_ONCKE	0.000374272	0.00220683	230.233	148.209	98.015	77.079	155.012	331.533	61.209	110.768	100.947	322.977	293.48	280.119	168.122	219.571	609.832	420.113	180.385	440.119
TRINITY_DN93831_c0_g1_i3^APC11_MOUSE	0.000374279	0.00220683	20.082	21.382	13.497	12.291	14.179	7.145	26.505	16.073	15.881	29.668	26.555	40.798	29.352	31.344	16.819	28.843	33.407	20.193
TRINITY_DN62711_c0_g1_i4^RFC4_MOUSE	0.000378112	0.0022288	12.558	13.198	15.279	14.088	16.417	17.073	14.811	14.281	14.305	21.378	15.405	20.877	29.657	19.972	40.598	24.743	22.752	13.547
TRINITY_DN5655_c0_g1_i2^MTNA_NEMVE	0.00038015	0.00223953	13.123	14.347	12.876	9.302	15.432	10.697	11.203	12.292	11.869	18.097	16.185	20.722	16.409	20.442	12.276	21.661	15.849	19.578
TRINITY_DN13439_c0_g1_i3^G6PD_HUMAN	0.000380656	0.00224187	31.687	29.056	21.761	24.703	21.707	45.99	33.146	27.596	24.502	38.764	59.923	55.439	42.215	29.762	62.766	39.175	45.681	34.278
TRINITY_DN14557_c0_g1_i11^VTI1B_BOVIN	0.000386628	0.00227639	23.543	32.393	28.855	20.55	28.483	26.233	18.363	30.073	25.971	46.96	41.544	39.342	31.016	39.81	34.709	34.455	28.667	38.872
TRINITY_DN12708_c0_g1_i7^NK2R_CANLF	0.000388655	0.00228637	7.681	2.354	2.705	2.021	3.124	7.464	1.143	8.632	5.519	7.047	15.394	10.628	5.171	12.158	9.098	13.675	10.675	16.039
TRINITY_DN19927_c0_g2_i5^LOG7_ARATH	0.000392691	0.00230879	11.503	15.33	14.995	14.6	17.384	21.234	22.198	13.324	12.778	24.493	18.848	28.248	23.521	18.4	32.484	31.615	25.566	19.441
TRINITY_DN2580_c0_g1_i14^POL_FFV	0.000392933	0.00230956	4.951	3.568	3.866	4.171	4.324	8.232	4.581	5.067	4.794	7.485	7.219	4.291	7.722	11.937	19.128	5.602	8.966	9.002
TRINITY_DN3511_c2_g1_i5^RS15A_DROYA	0.000397869	0.00233791	4156.45	4231.21	3799.99	3518.69	2910	4917.55	3839.11	3153.77	3112.23	7409.1	5782.86	8299.28	4640.13	3933.07	6133.83	4596.5	4954.36	3635.14
TRINITY_DN28738_c0_g2_i1^RS4_ICTPU	0.000398573	0.00234071	432.157	498.002	462.672	568.14	483.251	796.417	580.061	465.77	469.698	789.297	685.421	901.998	758.091	655.338	926.001	672.916	744.863	572.852
TRINITY_DN28809_c0_g1_i5^CTR2_HUMAN	0.000399528	0.00234498	14.752	14.829	17.416	12.338	19.353	31.661	11.883	8.407	10.767	24.824	23.528	25.146	24.85	46.187	35.365	24.404	21.932	25.559
TRINITY_DN42071_c0_g1_i4^RS5_HUMAN	0.000403132	0.00236479	857.882	809.815	742.563	879.018	650.32	1277.3	1074.52	773.931	797.767	1668.94	1151.23	1516.08	1264.55	1133.28	1640.27	1098.77	1239.22	867.581
TRINITY_DN5879_c0_g1_i3^EMC1_CHICK	0.000403367	0.00236549	29.346	27.777	26.878	29.964	29.352	24.168	27.469	28.093	22.743	31.374	36.676	37.775	44.737	38.526	33.745	33.156	37.465	27.69
TRINITY_DN51240_c0_g1_i9^COMD6_XENTR	0.000406806	0.00238295	24.784	24.561	20.36	24.051	25.422	22.521	20.271	23.721	21.39	46.202	34.367	41.443	32.622	28.333	38.161	27.564	28.104	21.073
TRINITY_DN505_c0_g1_i5	0.000407093	0.00238328	582.811	602.752	455.675	692.717	530.246	526.95	526.446	631.992	548.308	864.137	890.446	652.005	691.941	642.883	654.804	1005.13	740.746	1417.81
TRINITY_DN32365_c0_g1_i1^RAC1_RAT	0.000407464	0.00238478	108.518	117.883	105.694	119.921	106.889	91.253	121.351	138.157	142.335	231.413	176.951	171.297	154.343	152.559	147.784	132.527	125.638	148.782
TRINITY_DN3402_c0_g1_i3^GFPT1_RAT	0.000408387	0.0023895	36.361	46.592	42.219	38.94	38.733	40.462	30.623	31.452	29.809	70.008	40.951	53.838	51.09	54.864	60.923	43.061	41.218	49.555
TRINITY_DN19475_c5_g1_i3^MAP2_RAT	0.000408669	0.00239047	138.743	137.949	128.271	167.111	158.35	167.148	156.745	174.405	158.902	194.959	182.474	203.914	187.624	191.449	213.378	179.929	196.066	191.133
TRINITY_DN4645_c1_g1_i19^NOM1_HUMAN	0.000409459	0.0023935	13.215	13.986	16.308	11.034	14.269	13.531	11.864	13.343	13.822	19.128	16.601	18.721	18.015	15.782	18.165	18.715	15.652	17.32
TRINITY_DN7197_c0_g1_i3^VAMP3_HUMAN	0.00040973	0.00239396	119.661	154.196	130.896	137.352	128.005	149.836	111.962	158.894	141.958	252.199	174.008	219.377	163.788	171.227	170.641	160.41	162.047	178.808
TRINITY_DN6927_c1_g1_i4	0.000413799	0.00241568	3.415	1.956	0.975	2.523	3.249	1.736	1.256	1.736	1.701	3.861	3.37	6.848	2.955	3.097	0.985	9.139	4.039	18.981
TRINITY_DN16283_c1_g1_i9^KPCD_MOUSE	0.000414501	0.00241841	22.646	23.337	25.832	26.025	27.4	22.721	20.261	24.105	24.29	45.681	40.764	22.233	29.608	36.838	26.966	31.809	29.17	40.719
TRINITY_DN14845_c0_g1_i13	0.000415901	0.00242521	3.859	5.255	7.812	2.887	3.214	3.213	3.315	2.468	2.204	10.588	10.88	10.605	8.983	8.064	3.41	2.995	8.255	6.783
TRINITY_DN4790_c4_g1_i1^SAM50_HUMAN	0.000416871	0.00242949	17.722	19.63	20.076	19.433	19.353	20.815	19.203	18.813	19.099	25.44	25.505	26.024	22.162	23.645	26.871	26.1	22.742	23.214
TRINITY_DN14618_c0_g1_i4^ODR4_CHICK	0.000419452	0.00244251	5.645	5.579	5.134	5.596	5.237	5.159	4.562	4.429	5.268	9.653	8.914	9.093	8.49	7.949	6.927	6.193	6.972	4.496
TRINITY_DN7341_c0_g1_i1	0.000419453	0.00244251	15.353	11.659	9.01	13.017	10.133	7.933	9.03	13.371	14.353	23.664	23.289	20.599	17.01	18.87	11.015	13.937	13.894	16.548
TRINITY_DN11343_c0_g1_i1^RNF41_MOUSE	0.000419598	0.00244262	27.56	19.908	18.844	24.871	24.59	26.034	22.056	23.458	25.962	42.839	40.847	43.866	28.308	31.373	24.551	34.813	27.758	28.091
TRINITY_DN15812_c0_g1_i5^DCAKD_DANRE	0.000421012	0.00244947	4.535	3.578	3.05	3.901	3.196	4.72	4.1	3.256	4.127	7.083	5.523	9.027	5.476	5.906	6.588	5.079	4.928	4.125
TRINITY_DN14437_c0_g1_i7^CP4FC_HUMAN	0.000421152	0.00244959	27.125	20.409	16.325	15.112	17.769	45.452	14.348	20.071	18.887	28.212	35.449	38.519	19.876	35.429	44.771	46.938	45.622	63.112
TRINITY_DN17790_c0_g1_i2^DAB2P_MOUSE	0.000423933	0.0024608	14.678	7.822	10.65	9.153	10.214	20.955	11.826	12.648	15.03	24.73	20.2	14.496	12.627	20.308	21.564	28.048	18.664	24.426
TRINITY_DN4970_c0_g1_i7^GALR2_MOUSE	0.000428377	0.00248321	6.969	3.605	4.31	5.112	3.84	4.201	4.628	4.832	6.176	9.191	9.538	10.238	5.575	11.343	5.847	6.503	6.636	6.265
TRINITY_DN6711_c0_g1_i6^HYCCI_MOUSE	0.00042926	0.00248763	29.725	22.985	27.348	25.792	27.338	25.645	26.448	26.798	23.681	38.362	38.267	39.32	38.423	35.093	28.47	32.623	34.246	25.471
TRINITY_DN3611_c1_g1_i5^AIFM1_HUMAN	0.000430051	0.00249082	21.915	21.373	22.551	24.917	25.52	29.706	23.152	23.646	23.265	27.394	26.399	30.904	34.779	32.993	41.413	37.168	31.768	25.462
TRINITY_DN15969_c0_g1_i7^UBE2T_DANRE	0.000434213	0.0025114	8.227	7.572	9.453	8.939	8.96	5.358	8.53	11.504	7.916	15.693	11.046	13.529	16.971	13.261	8.473	11.301	17.301	10.4
TRINITY_DN19149_c0_g2_i1	0.000435565	0.00251851	11.457	7.526	7.005	11.323	8.262	7.254	11.033	9.618	11.773	10.908	15.384	13.562	15.779	12.628	12.149	15.459	12.916	15.13
TRINITY_DN76646_c0_g1_i3^TRM6_MOUSE	0.000435747	0.00251885	15.927	17.526	20.396	16.341	21.886	18.819	17.031	24.725	21.255	24.966	24.048	25.635	27.175	27.096	26.723	24.239	27.531	21.484
TRINITY_DN19037_c0_g1_i2^DRG2_HUMAN	0.000436823	0.00252366	12.392	12.633	13.337	11.09	13.329	9.679	10.57	10.509	10.313	17.754	16.975	19.954	14.696	15.475	12.064	17.029	16.303	13.068
TRINITY_DN65151_c0_g3_i3	0.000441564	0.00255034	6.932	5.904	4.824	7.002	4.807	5.428	4.789	5.921	5.906	15.776	12.253	9.371	5.91	11.678	4.999	7.773	8.532	8.122
TRINITY_DN5258_c0_g1_i6^SNP25_RAT	0.000442411	0.00255452	4.248	4.532	3.857	6.024	4.458	8.442	5.97	7.694	6.031	13.229	7.437	8.782	9.209	6.098	11.344	8.771	8.433	9.588
TRINITY_DN13204_c0_g1_i2^VPS45_MOUSE	0.000447321	0.00257926	23.294	23.523	26.692	26.388	24.625	29.686	21.489	23.683	25.237	31.895	31.059	33.817	30.603	33.051	40.28	32.758	30.128	26.625
TRINITY_DN5172_c0_g1_i9	0.000447462	0.00257935	12.086	12.336	11.696	10.829	11.44	11.475	12.308	13.014	12.053	16.344	16.33	16.92	13.878	15.543	14.288	13.2	13.42	15.209
TRINITY_DN3613_c0_g1_i8^FAT3_RAT	0.000447815	0.00257994	3.711	1.298	1.445	5.82	3.178	15.556	0.567	2.824	1.353	57.679	24.267	15.23	8.274	14.948	73.114	3.964	3.259	2.238
TRINITY_DN4165_c3_g1_i2^IF6_XENLA	0.000447946	0.00257998	25.126	29.51	29.139	28.549	35.286	28.329	20.006	29.688	29.789	41.323	35.605	33.261	35.488	40.213	37.78	42.218	33.229	44.472
TRINITY_DN7838_c0_g1_i6^THOC5_HUMAN	0.000449183	0.00258602	12.327	11.622	10.393	10.736	10.777	8.492	14.225	12.405	12.101	15.101	16.507	14.396	17.808	20.481	10.009	15.953	19.77	15.463
TRINITY_DN13003_c0_g1_i12^MPPB_BOVIN	0.000449445	0.00258644	28.245	28.231	24.227	26.64	25.717	31.302	23.69	20.802	21.351	33.115	35.636	41.654	32.08	32.763	47.419	44.767	31.817	24.553
TRINITY_DN8261_c0_g2_i1^RAB7_EPICO	0.000450087	0.00258941	207.93	202.196	203.673	199.3	188.132	218.138	177.025	198.641	187.386	381.176	279.136	297.638	236.892	250.685	290.855	227.739	224.121	202.882
TRINITY_DN4724_c2_g1_i2^UBC12_MOUSE	0.000451264	0.00259538	141.557	148.885	127.207	116.773	99.826	124.7	109.94	111.209	107.529	241.066	197.453	225.291	148.63	131.465	162.263	150.301	144.786	132.654
TRINITY_DN6632_c0_g1_i19^CP17A_ICTPU	0.000451377	0.00259538	36.305	25.312	23.473	18.8	18.95	38.417	11.977	23.608	12.198	41.145	44.03	38.275	27.254	43.483	43.944	63.54	24.717	51.314
TRINITY_DN22959_c0_g1_i2^KC2D1_DANRE	0.000451586	0.00259587	7.635	6.228	5.87	7.663	6.705	6.596	5.781	16.214	9.559	42.85	32.775	18.509	10.273	21.535	14.288	7.502	9.875	8.044
TRINITY_DN10963_c0_g1_i5^CALX_RAT	0.000455754	0.00261837	87.187	77.056	73.699	81.996	79.578	81.554	84.2	73.311	69.611	87.501	80.487	94.881	124.735	120.256	121.316	112.251	109.266	83.891
TRINITY_DN35305_c0_g1_i8^MOGT2_MOUSE	0.00046042	0.00264296	3.97	4.347	3.033	4.376	3.76	4.281	5.394	5.789	4.987	17.493	8.134	8.282	6.826	5.868	5.518	4.972	5.481	9.061
TRINITY_DN59024_c0_g1_i3^RS24_SPOFR	0.000461356	0.0026476	401.543	434.079	373.844	475.846	377.982	604.153	567.073	453.694	454.784	858.05	576.61	877.241	634.243	532.992	832.636	560.897	657.846	464.418
TRINITY_DN28738_c0_g1_i7^RS4_CRIGR	0.000461588	0.00264796	757.101	692.599	634.253	939.29	801.894	1363.08	1141.82	881.021	860.834	1432.84	1102.63	1458.04	1523.13	1220.95	1952.4	1175.57	1392.44	957.659
TRINITY_DN4090_c1_g1_i5^RL29_MACFA	0.000461676	0.00264796	180.87	161.296	138.23	138.096	120.567	182.625	166.757	129.056	126.319	342.045	264.47	366.829	194.401	166.96	264.61	175.316	187.959	143.171
TRINITY_DN722_c0_g1_i4^SRP14_MOUSE	0.000463722	0.00265822	16.103	17.73	15.988	12.086	12.478	21.573	11.883	13.746	11.396	33.778	25.588	33.15	24.053	19.857	27.379	18.56	17.202	13.762
TRINITY_DN17310_c0_g1_i5	0.00046667	0.00267363	15.483	14.458	13.461	13.529	11.52	18.051	14.254	13.211	12.768	18.867	19.243	19.954	16.439	18.793	28.174	16.631	20.925	15.756
TRINITY_DN2002_c0_g1_i5	0.000467198	0.00267591	3.998	1.585	1.587	2.607	3.5	5.887	2.173	4.476	3.596	9.356	3.963	6.403	6.52	7.325	6.429	5.534	4.404	5.258
TRINITY_DN5240_c6_g1_i1^NWD1_HUMAN	0.000468233	0.00268109	5.756	4.551	5.968	7.477	9.256	6.396	5.63	6.221	5.422	8.752	12.326	6.17	11.258	9.694	6.8	10.613	8.838	10.615
TRINITY_DN141595_c1_g3_i3^PRD12_MOUSE	0.000468446	0.00268157	14.307	14.94	13.452	12.244	10.724	13.84	14.207	13.662	11.531	15.989	17.246	18.798	22.477	14.958	13.239	20.954	18.367	19.333
TRINITY_DN5670_c0_g1_i9^KCC4_HUMAN	0.000472311	0.00269995	6.95	5.199	5.729	5.941	4.485	2.794	6.149	4.729	4.804	11.903	11.983	10.272	7.456	8.534	3.898	7.346	7.9	7.888
TRINITY_DN10164_c4_g1_i2^ICLN_RABIT	0.000473623	0.00270544	15.214	18.342	22.382	16.034	21.645	21.623	15.501	20.08	21.023	25.701	22.759	30.66	31.036	28.017	45.364	27.525	25.764	18.766
TRINITY_DN3361_c0_g1_i2	0.000473666	0.00270544	6.876	5.227	4.212	4.73	4.637	0.329	3.098	6.446	4.929	21.567	16.455	22.222	13.169	12.388	0.561	14.034	16.076	12.589
TRINITY_DN3106_c0_g3_i1^CSTF1_HUMAN	0.000474889	0.00271168	16.963	16.692	17.833	18.027	19.845	20.765	17.56	19.461	18.046	22.337	20.72	23.656	23.087	23.242	25.621	23.6	24.677	21.523
TRINITY_DN10315_c0_g1_i3^KNOP1_HUMAN	0.000475444	0.0027141	4.211	3.411	3.272	5.326	4.216	5.019	5.025	5.001	4.205	8.741	4.067	8.493	9.042	7.757	8.526	4.768	8.068	4.076
TRINITY_DN7098_c0_g1_i8^WNT7B_CHICK	0.000477354	0.00272274	2.656	2.836	4.079	3.287	3.715	4.341	2.097	3.95	4.407	0.024	16.882	10.372	6.323	16.645	10.2	21.613	6.883	17.711
TRINITY_DN12464_c0_g3_i10	0.000478327	0.00272753	20.212	16.08	18.507	24.647	32.771	27.87	24.181	30.861	30.031	36.064	22.967	27.625	46.411	50.731	58.211	43.749	41.82	37.327
TRINITY_DN17407_c1_g1_i1^LSM5_PONAB	0.000481177	0.00274151	29.698	30.233	25.672	30.942	29.647	32.649	32.418	28.487	28.426	46.167	35.365	56.351	47.918	35.726	62.798	37.314	44.872	26.507
TRINITY_DN3220_c3_g2_i2^SAR1B_BOVIN	0.000481365	0.00274182	111.952	133.241	119.794	141.923	120.468	111.978	92.692	102.914	114.508	234.824	155.555	171.208	147.586	151.073	144.109	155.826	124.364	142.399
TRINITY_DN90393_c0_g1_i3^RM17_HUMAN	0.000481782	0.00274344	34.029	26.276	31.197	24.759	25.691	29.965	27.969	26.217	22.559	41.169	37.726	48.435	41.9	35.218	46.624	37.953	37.396	23.849
TRINITY_DN17013_c0_g3_i2^S35A2_MOUSE	0.000482657	0.00274767	16.26	19.834	15.625	13.501	11.87	12.204	11.77	12.254	14.431	24.848	21.469	25.524	15.858	19.742	21.395	18.385	15.899	19.177
TRINITY_DN14696_c0_g1_i4^RNP1B_XENLA	0.000483413	0.00275121	59.765	26.415	64.725	65.533	69.123	37.898	57.998	65.307	70.23	69.262	74.954	96.415	105.154	105.5	62.564	106.484	101.929	83.178
TRINITY_DN71108_c2_g1_i1^CALM_DICDI	0.000486406	0.00276748	34.26	36.054	32.42	41.594	30.614	42.588	38.294	34.173	36.69	52.432	47.858	55.161	56.093	29.541	72.658	60.778	60.76	41.178
TRINITY_DN6149_c0_g1_i1^ERG_MOUSE	0.00048709	0.00277026	117.921	91.246	96.152	125.489	95.619	97.798	93.627	124.139	117.804	232.385	206.544	138.492	99.372	161.255	146.704	133.05	120.572	161.312
TRINITY_DN109916_c0_g1_i3^DCPS_BOVIN	0.000487357	0.00277026	5.469	5.153	5.276	4.637	4.431	5.728	3.731	4.785	3.789	7.71	6.407	9.16	7.663	6.491	8.389	6.736	5.885	4.486
TRINITY_DN65530_c0_g1_i9^SUCB1_BOVIN	0.000489419	0.00277773	14.604	14.968	14.49	18.083	18.288	18.999	18.542	17.781	16.509	19.293	20.668	22.723	22.605	21.142	28.883	21.351	24.608	18.307
TRINITY_DN6167_c0_g1_i7^DMBT1_MOUSE	0.000489967	0.00277931	5.229	2.271	2.634	1.406	1.996	1.776	2.626	2.289	2.465	5.341	8.332	6.103	6.215	4.305	1.207	4.856	4.147	6.725
TRINITY_DN26551_c0_g1_i10^RBBP7_DANRE	0.000490462	0.00278059	17.944	14.199	12.654	14.237	12.765	8.342	15.576	17.303	12.469	22.242	19.212	22.389	28.662	21.948	23.63	17.203	20.569	12.022
TRINITY_DN65578_c0_g1_i7^ARH_HUMAN	0.00049067	0.002781	22.202	18.472	20.183	18.679	21.824	27.68	15.331	18.71	16.77	28.152	27.689	30.916	27.175	24.901	28.544	29.076	23.068	25.335
TRINITY_DN9318_c0_g1_i4^PARG_BOVIN	0.000492928	0.00279226	1.175	1.14	1.366	0.456	0.555	0.309	0.812	0.929	0.329	2.203	1.883	1.69	0.896	2.838	0.551	1.425	2.419	2.6
TRINITY_DN8863_c0_g1_i5^SRS12_HUMAN	0.000493944	0.00279572	29.355	33.097	46.857	39.07	46.896	47.557	22.717	40.019	35.279	60.734	37.071	69.49	60.565	61.25	82.699	55.011	56.879	46.72
TRINITY_DN19149_c1_g1_i1^NC2B_RAT	0.000494606	0.0027987	43.672	45.869	48.285	29.731	41.015	45.322	29.669	31.893	47.903	72.353	58.478	73.281	52.567	55.526	57.343	52.995	48.417	47.102
TRINITY_DN33878_c0_g1_i1^RAB6_DROME	0.000495006	0.00279945	42.858	48.964	51.858	41.743	42.806	30.304	35.611	39.813	38.595	73.739	64.396	73.793	54.714	56.321	40.672	55.224	47.35	53.767
TRINITY_DN3771_c0_g2_i8	0.000496782	0.00280793	3.97	4.273	7.475	3.911	7.054	2.115	3.202	8.689	5.026	9.439	12.284	8.615	9.249	13.922	3.22	10.38	11.652	13.713
TRINITY_DN14018_c0_g1_i14^BRE1B_RAT	0.000500024	0.00282393	19.518	14.375	15.483	17.226	14.662	17.991	19.213	18.194	17.234	20.347	21.542	24.368	23.403	24.613	20.707	21.71	23.789	18.063
TRINITY_DN22036_c0_g1_i6^HAT1_HUMAN	0.000500934	0.00282829	15.492	20.724	22.16	20.206	21.367	22.042	19.477	20.699	18.017	27.738	21.583	30.704	35.449	26.521	42.726	25.528	27.521	19.871
TRINITY_DN12790_c0_g1_i7^SRP19_MOUSE	0.000503888	0.00284341	21.794	19.649	22.985	19.051	18.028	31.761	20.762	17.734	14.537	43.454	26.774	47.646	31.459	28.084	54.25	28.097	31.057	19.998
TRINITY_DN794_c0_g1_i1	0.000504557	0.00284513	200.313	226.896	232.387	185.491	197.862	148.179	203.02	237.093	227.45	387.205	300.022	296.438	287.016	284.455	200.393	253.956	249.479	259.454
TRINITY_DN11835_c0_g1_i1	0.000504606	0.00284513	6.867	6.108	5.817	5.512	4.708	2.914	6.338	7.675	5.944	18.192	11.109	11.684	8.569	10.873	15.4	4.972	6.3	7.037
TRINITY_DN35372_c0_g1_i4^ACT3_LYTPI	0.000506098	0.00285121	3482.18	3708.52	3720.29	3167.4	3986.45	4485.9	3288.24	3958.23	3845.33	5613.41	5579.6	5542.84	5293	4355.89	6732	3492.71	4738.39	4509.34
TRINITY_DN8067_c0_g1_i3^SCFD1_MOUSE	0.000506812	0.00285445	17.648	19.195	17.664	16.258	17.724	17.323	15	16.036	12.778	22.124	21.25	23.356	23.245	21.775	21.66	20.101	21.804	17.554
TRINITY_DN9975_c1_g1_i5^AMOL1_MOUSE	0.00050792	0.00285991	7.089	3.494	2.483	6.276	7.125	7.624	6.914	9.336	5.21	10.387	11.286	9.471	7.466	10.394	6.048	16.786	13.924	24.406
TRINITY_DN16325_c0_g1_i4^S39AE_MOUSE	0.000510053	0.00287035	24.339	23.931	26.47	19.693	24.742	26.892	16.417	17.415	19.012	28.591	26.649	33.328	33.754	32.782	35.302	28.688	29.338	23.986
TRINITY_DN13934_c2_g1_i3^IMPA1_PONAB	0.000511088	0.00287539	25.274	22.281	25.246	22.962	25.619	32.061	22.566	21.713	21.177	35.188	32.505	42.499	32.247	26.233	54.928	35.453	34.118	24.719
TRINITY_DN3227_c0_g1_i1	0.000513641	0.00288739	2028.48	333.695	311.025	563.019	869.388	381.115	588.401	436.373	462.777	2291.22	2674.2	3579.94	2347.37	1153.28	226.162	1725	1045.83	1473.56
TRINITY_DN37754_c0_g1_i12^ATPF1_DANRE	0.000515243	0.00289482	15.659	13.013	15.244	15.196	12.702	13.331	13.423	16.589	13.938	19.649	16.642	20.799	20.083	19.224	19.732	20.876	17.251	17.926
TRINITY_DN3479_c0_g1_i24	0.000515646	0.0028963	341.75	192.474	141.617	214.813	200.404	45.492	147.431	265.43	197.864	711.236	648.641	833.419	431.184	420.09	88.641	298.907	408.544	282.208
TRINITY_DN4790_c1_g1_i8^TIE1_DANRE	0.000517341	0.00290502	22.359	15.487	11.351	17.058	20.848	25.215	16.984	23.111	18.761	83.344	55.18	29.181	21.945	30.51	17.995	29.114	24.697	32.02
TRINITY_DN7205_c0_g1_i4^HSDL2_DANRE	0.000518395	0.00290857	7.931	8.23	8.362	11.015	5.783	11.365	10.107	6.662	6.292	16.403	13.969	18.209	14.085	13.491	22.009	8.442	13.203	7.067
TRINITY_DN21140_c0_g1_i4^CRLS1_RAT	0.000519808	0.00291568	35.491	30.456	30.505	30.504	31.912	25.096	35.139	36.285	34.216	67.852	46.36	56.951	47.337	44.058	37.865	48.74	39.114	30.31
TRINITY_DN17760_c0_g1_i4	0.000520294	0.00291684	16.667	21.095	11.164	31.351	12.783	11.525	16.889	17.781	23.052	40.813	52.892	44.889	37.507	23.462	5.349	38.777	40.981	97.438
TRINITY_DN11426_c0_g1_i9^MED23_DANRE	0.000521536	0.00292301	24.08	23.375	21.841	20.69	23.157	12.413	20.082	27.38	21.119	39.546	32.775	30.504	37.911	34.24	26.987	24.075	30.869	22.177
TRINITY_DN7640_c1_g2_i4^GSTM4_RAT	0.00052198	0.0029247	74.332	96.483	90.167	76.967	80.509	136.834	71.609	62.304	65.513	151.101	116.83	166.739	147.458	135.635	309.391	111.854	120.168	69.435
TRINITY_DN36098_c0_g1_i2^AL4A1_DANRE	0.000523528	0.00293258	35.278	34.042	36.925	41.156	33.783	36.691	27.006	34.98	34.98	61.8	64.646	47.19	29.214	54.25	46.719	42.072	44.072	58.713
TRINITY_DN7593_c0_g1_i1^RLA0_HUMAN	0.000524769	0.00293794	177.566	163.817	140.633	186.031	137.476	166.44	216.367	155.713	152.822	274.797	207.917	280.863	266.342	202.274	177.737	203.587	247.169	184.614
TRINITY_DN17693_c0_g1_i6^NOTC1_MOUSE	0.000527226	0.00295009	4.202	10.38	5.259	6.118	4.243	3.103	6.773	4.138	3.296	11.737	14.157	20.722	14.764	11.151	2.15	4.759	13.272	13.694
TRINITY_DN16390_c1_g1_i2^PMGT1_BOVIN	0.000528644	0.00295714	38.156	36.193	35.524	37.581	37.247	37.07	32.55	32.832	31.075	48.677	46.994	47.001	43.003	44.892	50.617	45.813	37.781	37.865
TRINITY_DN15232_c0_g1_i2^ACLY_MOUSE	0.000530549	0.00296547	26.375	33.162	35.559	29.359	36.611	47.018	23.19	22.229	25.701	33.944	45.226	53.071	35.478	45.937	54.875	53.266	45.01	42.693
TRINITY_DN4498_c1_g1_i4^CYB5_BOVIN	0.000533161	0.00297845	66.521	62.44	56.505	53.41	54.514	61.397	53.246	49.665	46.81	104.366	82.068	112.857	79.575	70.464	93.937	77.467	65.54	44.208
TRINITY_DN26122_c0_g1_i3^RL22_XENTR	0.000536661	0.00299638	280.096	270.939	238.656	260.717	217.985	323.829	309.635	215.794	226.271	571.101	395.467	589.985	390.18	303.842	425.294	300.7	333.949	236.143
TRINITY_DN24819_c0_g1_i2^RL5_HUMAN	0.000540201	0.00301288	780.052	789.174	703.713	986.964	746.413	1542.52	1063.15	771.717	753.585	1514.33	1192.84	1665.26	1508.1	1219.2	2005.51	1153.32	1338.53	945.07
TRINITY_DN54395_c0_g1_i11^1A1L1_HUMAN	0.000543056	0.00302635	8.56	7.313	8.353	7.849	8.826	6.047	8.841	7.169	9.579	9.996	10.537	10.683	9.525	10.451	11.111	10.012	11.731	11.836
TRINITY_DN17544_c1_g1_i4	0.000544151	0.00303163	9.726	11.354	12.894	11.956	14.394	11.755	11.543	15.051	12.681	21.567	15.8	17.876	14.991	17.566	14.087	16.195	15.583	16.548
TRINITY_DN13481_c2_g1_i3^PEX14_CRILO	0.000544759	0.0030342	35.334	30.817	22.435	25.727	23.847	28.468	25.589	30.655	26.31	33.056	38.351	37.397	31.056	34.412	34.857	35.918	43.973	38.666
TRINITY_DN62578_c0_g1_i8^ASCC1_MOUSE	0.000545151	0.00303557	21.85	24.014	21.992	18.632	20.373	24.068	17.409	19.461	20.008	26.234	29.27	31.872	26.742	29.302	26.468	28.601	21.853	25.129
TRINITY_DN7541_c0_g1_i1^SUGP1_RAT	0.000545783	0.00303827	24.487	26.35	27.499	25.876	28.949	25.984	27.166	27.136	30.379	37.994	28.386	35.896	37.783	32.456	41.339	34.871	33.525	29.811
TRINITY_DN3897_c0_g1_i3^NACA_XENTR	0.000547579	0.00304498	956.692	1005.18	908.22	804.909	724.948	1145.61	1014.34	833.899	839.696	1633.44	1248.56	1855.32	1287.62	1017.54	1360.86	1073.64	1213.28	888.468
TRINITY_DN5685_c1_g1_i2^IF2B_RABIT	0.000548258	0.00304711	33.242	27.962	27.25	32.282	21.645	26.203	26.628	23.749	30.476	67.308	37.518	73.259	48.135	33.549	32.209	33.815	42.008	26.058
TRINITY_DN17760_c0_g1_i7	0.000553961	0.00307569	2.295	2.438	1.552	2.579	1.029	0.449	1.445	1.586	2.784	6.242	8.092	7.648	5.9	2.694	0.265	3.431	4.019	8.337
TRINITY_DN13369_c1_g1_i7^GUS_DROME	0.000554488	0.00307759	10.976	11.975	8.983	9.768	6.096	6.686	8.482	7.403	10.893	28.176	20.46	20.321	12.401	13.261	10.433	8.791	11.129	12.96
TRINITY_DN9148_c0_g1_i12	0.000555838	0.00308342	2.082	3.93	2.244	2.449	2.104	5.199	2.314	3.275	4.504	6.692	8.415	2.835	3.329	7.383	16.353	4.933	5.342	5.474
TRINITY_DN11955_c0_g1_i6	0.000556695	0.00308734	37.869	27.796	24.156	32.469	31.043	35.014	30.113	35.618	35.83	43.857	55.471	41.576	40.56	46.915	29.095	47.035	40.704	53.161
TRINITY_DN3041_c0_g1_i3	0.000556942	0.00308742	9.875	7.711	7.112	8.715	8.477	9.42	7.576	7.431	7.52	13.135	16.58	12.551	9.722	10.317	11.068	10.128	9.184	10.204
TRINITY_DN4362_c0_g2_i4^MIA40_RAT	0.000557007	0.00308742	15.325	14.959	9.063	11.686	11.234	15.726	13.281	12.161	13.522	19.27	17.568	18.721	18.251	18.026	20.357	17.843	16.58	14.065
TRINITY_DN2250_c0_g1_i2^GAR1_DANRE	0.000558538	0.00309424	28.596	25.108	27.242	22.049	29.593	16.065	19.166	26.977	24.647	38.895	28.76	41.799	43.003	42.131	24.551	34.668	37.989	25.941
TRINITY_DN244_c2_g1_i11	0.000559474	0.00309859	3.23	1.631	3.237	3.687	3.106	7.454	3.797	4.973	7.211	8.101	4.754	9.749	17.059	3.883	12.223	6.978	8.364	8.249
TRINITY_DN23290_c0_g1_i5^NDUF4_BOVIN	0.000564001	0.00311864	22.239	19.51	22.595	21.9	20.893	18.061	23.407	19.038	20.849	29.941	29.01	38.986	30.593	27.71	29.021	26.817	25.882	19.666
TRINITY_DN688_c1_g1_i3^THOC7_NEMVE	0.000564556	0.00312087	12.105	13.152	10.987	10.512	12.55	13.431	11.193	10.725	10.593	17.896	15.79	21.244	17.207	11.487	18.832	14.228	16.027	12.208
TRINITY_DN22659_c0_g1_i6^SOX9_CHICK	0.000566179	0.00312868	19.444	16.118	20.502	17.496	22.074	32.799	13.989	27.99	18.123	20.549	29.707	29.993	31.302	28.026	59.08	43.022	36.557	28.863
TRINITY_DN17497_c0_g2_i1^RL7A_TAKRU	0.000566607	0.00312969	121.558	118.328	104.736	128.124	108.527	172.766	153.193	108.394	113.01	247.485	165.416	237.931	197.021	171.678	253.584	142.054	168.406	113.38
TRINITY_DN17340_c0_g1_i4^DIK1C_HUMAN	0.000570313	0.00314847	4.072	2.271	2.988	2.859	2.757	3.662	2.862	5.442	3.837	5.957	5.398	5.103	5.467	5.389	7.149	3.819	4.029	5.239
TRINITY_DN27641_c0_g1_i3^MPCP_MOUSE	0.000572012	0.00315701	278.773	263.867	269.764	306.678	260.638	389.747	297.431	232.392	234.612	443.19	354.662	466.29	381.227	349.473	467.364	400.225	373.241	264.498
TRINITY_DN6623_c0_g1_i1^MED22_DANRE	0.000573535	0.00316372	12.919	10.816	11.191	9.311	9.775	14.598	9.38	10.809	9.076	26.956	18.421	25.746	15.651	14.239	20.622	12.968	12.818	9.588
TRINITY_DN1856_c0_g3_i1^ERGI2_DANRE	0.000575521	0.00317383	23.904	22.503	25.911	21.332	21.242	22.461	19.685	21.168	21.003	31.492	25.12	33.984	26.948	28.276	28.534	28.756	25.23	26.146
TRINITY_DN4323_c0_g1_i14^UAP1_MOUSE	0.000576358	0.00317631	43.08	38.955	44.569	40.467	46.565	45.781	35.176	32.269	31.867	57.998	54.858	61.131	49.829	57.184	58.137	50.243	47.093	40.191
TRINITY_DN9991_c1_g1_i3^RL40_SHEEP	0.000578911	0.00318741	1989.6	1992.39	1760.78	1850.32	1565.4	2998.35	2042.6	1769.3	1748.55	3968.41	2762.89	3900.16	2606.29	2320.64	4203.5	2374.69	2584.44	1959.27
TRINITY_DN5795_c0_g1_i3^CF410_HUMAN	0.000579236	0.00318835	23.58	24.561	20.742	23.027	21.806	13.621	21.716	21.534	21.264	40.34	37.206	40.52	34.513	32.389	15.792	29.802	31.027	25.237
TRINITY_DN26525_c0_g1_i7^SOAT1_MOUSE	0.000581529	0.00319816	14.048	13.856	19.403	15.373	19.219	20.735	11.448	17.622	17.224	18.429	19.191	21.255	21.689	25.361	26.595	28.281	23.779	22.793
TRINITY_DN2822_c0_g1_i10^ATE1_HUMAN	0.000587372	0.00322883	2.591	2.493	2.474	2.104	3.348	3.423	2.938	1.473	2.349	5.27	3.713	4.536	3.26	4.19	5.952	3.993	2.864	3.636
TRINITY_DN3791_c0_g1_i13^PRP4_MOUSE	0.000588419	0.00323372	22.646	16.118	21.079	22.384	24.536	23.3	20.668	27.615	21.67	27.797	22.53	29.637	35.586	35.352	33.957	34.668	33.436	25.745
TRINITY_DN12703_c0_g1_i5^COMD4_MOUSE	0.000589247	0.0032374	18.278	19.593	15.315	16.407	16.301	22.521	15.954	17.509	15.31	28.01	23.986	29.404	23.836	22.456	31.807	21.002	21.073	16.636
TRINITY_DN31388_c1_g1_i2^RM41B_XENLA	0.000589749	0.0032393	23.812	22.837	21.07	21.761	21.412	26.872	26.089	25.344	20.414	36.964	29.145	41.31	34.493	28.036	36.53	29.735	30.741	21.699
TRINITY_DN3974_c0_g1_i4	0.000590382	0.00324151	7.209	5.626	6.828	4.311	6.32	4.78	6.074	7.394	5.587	11.003	9.257	8.749	11.8	8.418	7.16	7.269	9.589	6.412
TRINITY_DN4307_c0_g1_i2^GRPE1_PONAB	0.000590466	0.00324151	25.839	33.319	30.381	24.917	24.733	24.667	25.013	24.499	25.72	38.693	44.186	40.065	30.819	29.024	34.931	34.862	34.523	28.56
TRINITY_DN35057_c0_g1_i5^RS16_HETFO	0.000590821	0.0032426	1368.68	1443.61	1241.42	1331.51	1042.79	1715.28	1605.31	1295.74	1281.89	2592.82	1856.98	2680.81	1868.6	1472.64	2238.89	1587.33	1934.68	1328.56
TRINITY_DN806_c0_g2_i2	0.000591088	0.0032432	4.655	3.948	3.024	4.125	2.551	3.892	2.89	3.519	3.828	5.365	8.321	5.481	4.137	3.327	5.529	6.61	5.234	6.695
TRINITY_DN2732_c1_g1_i3	0.000592346	0.00324905	10.384	16.192	14.179	8.715	10.088	7.105	8.454	13.596	17.108	23.77	22.904	10.772	11.839	26.013	25.663	20.944	16.718	25.462
TRINITY_DN26586_c1_g2_i12^CH60_CRIGR	0.000593369	0.00325226	29.836	29.575	34.69	26.612	29.799	47.597	19.166	23.411	25.594	41.832	42.542	48.258	32.858	40.971	69.428	50.844	39.776	39.155
TRINITY_DN10483_c1_g1_i4	0.000593628	0.00325262	7.487	5.774	3.733	11.472	2.435	0.898	5.205	2.749	9.579	21.366	30.196	21.911	11.613	19.781	0.551	17.096	9.49	45.479
TRINITY_DN1854_c0_g1_i1^FBP1_STRPU	0.000593864	0.00325262	10.809	11.048	14.029	14.6	11.467	2.604	11.996	23.139	16.895	39.676	31.673	20.299	42.304	46.043	7.128	22.233	18.298	35.353
TRINITY_DN108116_c0_g1_i3	0.000593925	0.00325262	6.145	3.642	4.78	8.026	4.422	6.705	6.026	4.429	3.509	8.054	8.124	10.939	7.18	7.498	8.283	8.587	7.386	7.36
TRINITY_DN30196_c0_g1_i5	0.000594067	0.00325262	12.438	11.011	11.475	9.879	10.267	10.457	10.721	9.383	8.196	19.85	16.913	14.719	15.976	19.042	22.475	12.716	12.344	8.005
TRINITY_DN18926_c0_g1_i3^IF5_HUMAN	0.000598806	0.00327509	53.389	48.519	42.086	47.423	40.469	41.899	42.28	40.404	35.125	73.146	65.322	62.643	62.042	55.66	56.951	52.656	52.594	41.13
TRINITY_DN6129_c0_g1_i1^PTHD3_MOUSE	0.000599852	0.00327994	49.863	65.054	31.791	62.814	28.313	37.838	41.108	52.067	43.843	69.226	120.949	68.49	62.239	61.077	39.274	92.237	65.135	104.417
TRINITY_DN75465_c0_g1_i11^COG1_MOUSE	0.000601254	0.00328674	3.73	5.153	3.964	5.205	4.252	3.951	4.657	4.626	5.036	4.572	5.898	5.825	7.279	6.328	6.556	5.66	5.757	7.526
TRINITY_DN75962_c0_g1_i1^RIAD1_MOUSE	0.000601458	0.00328698	27.523	18.898	16.521	21.705	13.642	16.355	17.617	19.545	15.939	39.203	36.374	41.41	25.116	23.606	26.415	20.353	20.876	24.24
TRINITY_DN70154_c0_g1_i1	0.000602241	0.00329039	8.292	5.932	4.381	7.831	9.981	12.912	7.755	8.717	9.298	8.871	13.74	12.784	11.514	9.905	13.811	16.583	15.336	27.211
TRINITY_DN21023_c0_g1_i6^SH3G3_DROWI	0.000602426	0.00329053	40.155	58.492	73.46	82.266	86.685	55.001	55.211	97.228	78.852	126.147	102.788	100.528	104.139	108.318	78.632	110.933	89.22	126.956
TRINITY_DN3231_c0_g1_i10^SELW_DANRE	0.000604076	0.00329859	481.807	355.225	279.607	341.279	267.423	499.17	373.026	377.775	307.085	610.896	537.396	668.936	401.379	402.745	734.632	433.856	550.022	483.937
TRINITY_DN34141_c2_g1_i3^CC124_HUMAN	0.000604223	0.00329859	19.536	20.501	17.602	18.371	18.028	22.282	21.093	19.461	18.075	27.975	25.598	31.76	24.338	21.391	30.514	24.782	26.633	19.206
TRINITY_DN8518_c2_g1_i2^MIPEP_PONAB	0.000604783	0.00330078	8.57	8.823	7.99	7.142	8.737	10.767	7.679	8.023	7.095	10.304	9.538	12.695	10.135	12.024	15.231	11.514	11.238	9.696
TRINITY_DN14606_c0_g1_i21^FAAA_RAT	0.000605163	0.00330198	6.728	10.547	9.879	6.9	9.945	8.991	6.707	10.95	10.719	17.943	13.512	14.618	9.987	9.876	12.583	11.475	14.467	17.027
TRINITY_DN13747_c0_g1_i2^IVD_CAEEL	0.000612894	0.00334328	41.099	36.22	32.553	33.409	28.752	38.976	29.424	25.119	26.899	64.572	48.034	56.751	40.945	43.013	43.309	42.79	36.083	36.731
TRINITY_DN9673_c2_g1_i6^DNJ6B_XENLA	0.000613298	0.0033446	134.125	119.802	125.682	117.071	108.312	146.912	108.325	124.411	118.017	251.169	187.249	202.824	154.825	146.48	210.836	128.01	138.545	128.11
TRINITY_DN29849_c0_g1_i4^ZN593_XENTR	0.000616916	0.00335989	5.516	5.904	4.93	4.469	5.093	4.62	5.63	5.761	4.311	8.184	7.375	11.728	7.722	7.46	7.086	6.697	6.192	5.024
TRINITY_DN9554_c1_g1_i4^G3P3_MUCCL	0.000618277	0.00336641	47.707	46.054	40.162	50.588	52.231	98.776	45.803	39.503	33.482	77.114	72.832	103.352	80.569	66.159	157.688	75.577	91.135	51.744
TRINITY_DN6314_c0_g1_i2^SYHC_BOVIN	0.000622172	0.00338583	26.764	21.067	20.263	26.221	31.84	26.183	28.394	29.688	30.07	30.805	22.946	39.52	43.486	40.76	38.67	42.315	41.939	37.259
TRINITY_DN4849_c0_g1_i9^FABG_THEMA	0.000623306	0.00339022	10.467	12.021	11.617	11.164	13.543	12.403	12.213	12.217	13.213	15.989	14.531	16.464	16.981	15.926	20.601	14.877	15.612	12.081
TRINITY_DN1084_c0_g2_i7	0.000623783	0.00339191	9.708	10.047	10.597	9.46	10.679	8.871	9.37	11.063	11.541	15.42	13.21	13.229	11.445	13.97	12.096	13.065	11.425	14.808
TRINITY_DN8175_c0_g1_i10^FOXO6_HUMAN	0.000624207	0.00339332	0.352	0.334	0.195	1.592	0.161	0.13	0.614	0.244	0.996	4.939	2.548	1.167	1.94	0.671	0.307	1.958	0.938	2.101
TRINITY_DN19240_c0_g1_i5^PSMD8_PONAB	0.000624662	0.0033949	17.102	12.892	12.84	9.656	10.142	7.713	10.457	10.762	9.569	22.349	20.564	24.824	16.902	15.61	12.286	14.005	16.027	12.061
TRINITY_DN6266_c0_g2_i10^AB22G_ARATH	0.000625084	0.0033963	15.288	21.336	13.523	14.786	11.109	20.845	16.039	15.942	16.915	39.842	33.691	20.21	18.606	22.945	22.073	26.187	17.113	21.923
TRINITY_DN13317_c0_g1_i6^T2EB_BOVIN	0.000629933	0.00341904	19.453	12.911	12.814	16.5	15.119	12.772	15.68	17.162	16.915	61.03	42.709	21.144	20.093	25.121	27.771	16.496	17.814	17.505
TRINITY_DN9884_c0_g1_i6^THIL_DANRE	0.000630518	0.00342132	43.579	40.994	44.179	41.249	44.22	36.062	34.336	40.169	43.92	40.553	47.494	61.431	48.411	51.211	52.121	70.344	60.829	56.182
TRINITY_DN25335_c0_g1_i5^SCOT1_HUMAN	0.000631078	0.00342345	6.173	6.636	6.376	5.661	4.968	6.536	5.054	7.478	5.925	10.162	9.413	10.694	6.235	7.968	8.399	5.602	9.381	10.722
TRINITY_DN4879_c1_g1_i5	0.000634336	0.00343932	65.309	48.556	42.778	63.056	70.833	56.697	52.887	59.33	56.698	194.295	136.78	102.407	60.2	130.985	71.864	70.877	61.333	58.997
TRINITY_DN7518_c0_g1_i5	0.000638621	0.00345983	2.045	3.151	3.645	2.905	3.428	3.472	3.164	3.491	3.325	3.826	5.898	4.591	5.25	4.459	7.34	3.518	4.602	3.587
TRINITY_DN11379_c3_g1_i7^TPPC5_BOVIN	0.000639611	0.00346246	30.207	35.275	35.595	26.919	20.15	9.569	30.812	26.001	22.018	74.864	50.676	54.338	47.416	58.642	17.72	40.056	46.896	37.552
TRINITY_DN5657_c0_g2_i2^RAB8A_RAT	0.000640057	0.00346397	105.409	104.768	107.92	97.173	99.567	90.893	79.081	89.675	76.174	184.915	155.118	158.224	113.418	131.944	137.86	106.494	103.104	94.32
TRINITY_DN2785_c0_g1_i7^PTH2_BOVIN	0.000640546	0.0034657	11.522	14.681	10.898	10.512	10.035	11.256	12.213	9.505	8.535	17.884	16.268	21.989	18.488	15.706	17.932	15.148	17.123	8.347
TRINITY_DN11358_c0_g1_i9^CI114_HUMAN	0.000646163	0.00348877	6.441	6.896	6.11	6.639	5.783	4.291	6.622	5.78	6.254	8.954	9.07	9.505	9.633	9.435	6.143	7.85	10.3	6.49
TRINITY_DN13977_c0_g1_i1^NDUAD_BOVIN	0.000648655	0.00350039	30.827	27.999	28.155	29.191	29.62	23.699	33.051	29.867	27.441	44.224	38.382	49.814	39.95	33.108	34.19	34.997	38.947	29.058
TRINITY_DN27067_c0_g1_i6	0.000650661	0.00350938	11.485	16.377	12.291	17.133	10.831	6.775	14.386	17.537	16.673	334.465	54.577	24.946	18.655	23.702	10.867	10.118	17.271	18.063
TRINITY_DN11380_c0_g1_i1^EIF3L_NEMVE	0.000655161	0.00353181	7.607	7.127	6.376	6.965	7.492	10.767	5.828	6.521	5.606	13.371	10.173	13.084	12.519	10.336	13.928	9.847	8.957	6.314
TRINITY_DN5161_c0_g1_i10	0.000658875	0.0035509	17.713	14.774	14.348	21.984	20.499	16.494	19.128	18.626	19.196	25.499	19.617	27.458	26.653	22.6	18.493	26.953	25.339	26.4
TRINITY_DN5133_c4_g1_i1	0.000659185	0.00355164	62.033	19.334	15.696	20.038	25.216	10.936	18.155	21.656	11.502	77.623	102.913	60.43	44.973	60.521	16.555	37.924	32.933	37.816
TRINITY_DN17677_c1_g1_i4	0.000659575	0.00355281	39.285	25.571	24.085	26.034	24.446	20.087	32.456	30.354	25.884	62.949	64.198	39.976	37.34	48.248	28.025	34.59	33.93	34.63
TRINITY_DN5892_c0_g1_i7^XPO6_HUMAN	0.000664151	0.0035756	14.604	13.68	16.263	12.589	16.542	20.486	12.006	14.225	14.199	21.946	19.846	16.942	17.513	21.852	23.46	19.374	18.822	21.063
TRINITY_DN28630_c0_g1_i2^RL13_DANRE	0.000664407	0.00357592	283.946	275.508	241.973	307.283	262.07	442.183	363.316	288.353	288.043	516.632	383.682	536.136	452.715	361.947	560.549	370.026	434.644	306.82
TRINITY_DN36293_c0_g1_i3^RL31_PAROL	0.000665171	0.00357828	277.866	282.645	283.775	274.973	238.108	410.023	321.339	293.946	255.219	628.2	395.977	611.618	426.831	369.205	554.427	312.533	380.657	270.157
TRINITY_DN13105_c0_g1_i6^EXOS8_HUMAN	0.000668119	0.00359227	11.79	12.447	13.231	11.472	12.621	15.127	12.969	13.774	13.454	16.711	18.827	18.832	19.404	17.096	21.204	17.213	18.476	11.455
TRINITY_DN9637_c0_g1_i5^RRP8_HUMAN	0.000669643	0.00359953	8.459	7.758	6.722	5.754	6.866	6.227	7.188	6.465	7.027	13.336	10.287	15.13	10.943	8.505	9.797	7.579	10.201	6.314
TRINITY_DN28890_c0_g1_i6^STAR9_HUMAN	0.000672469	0.00361301	13.326	14.227	17.789	13.725	18.583	16.903	12.676	15.079	16.151	17.386	21.885	16.92	17.749	27.231	19.16	22.999	19.552	22.999
TRINITY_DN12464_c0_g4_i1	0.000676693	0.00363175	230.168	250.401	279.456	271.286	321.239	312.584	220.041	327.096	286.516	332.961	267.85	323.407	396.346	392.265	472.141	467.109	375.177	373.215
TRINITY_DN18672_c0_g1_i6^EIF3J_NEMVE	0.000680714	0.00365142	15.122	13.05	11.368	13.073	13.391	19.348	13.725	13.315	13.338	25.464	18.068	25.713	17.276	18.707	26.5	16.03	16.234	15.903
TRINITY_DN528_c1_g1_i1	0.000682357	0.00365928	31.215	28.444	26.266	26.025	24.742	17.562	26.222	24.481	25.15	47.552	40.358	39.153	32.701	36.109	22.92	34.164	30.484	34.209
TRINITY_DN40170_c0_g2_i1^MTAP_NEMVE	0.000687123	0.00368293	24.376	28.074	24.111	26.286	29.459	26.413	31.511	35.281	28.997	44.201	35.667	47.324	47.416	36.292	51.316	31.14	37.021	27.68
TRINITY_DN5024_c0_g2_i1^SELN_XENTR	0.000687995	0.00368664	45.597	45.294	48.843	58.773	52.115	27.84	42.081	65.598	52.039	110.632	85.199	71.969	69.341	79.841	44.718	58.878	67.159	67.471
TRINITY_DN1368_c1_g1_i1^C2D1_DROPS	0.000690501	0.00369719	28.393	32.495	34.407	32.506	37.489	45.561	31.058	34.952	34.293	40.837	40.535	44.022	41.22	47.721	51.613	49.739	45.207	42.029
TRINITY_DN34219_c0_g2_i7^IF4A2_RAT	0.000690831	0.003698	342.268	340.266	303.648	369.446	295.62	507.751	397.482	284.9	301.749	551.287	462.724	584.727	539.854	437.838	640.42	440.718	469.176	329.114
TRINITY_DN3454_c1_g1_i5^PGK1_PIG	0.000691357	0.00369986	86.687	81.32	74.107	77.954	74.028	89.636	95.479	83.341	76.271	98.468	100.801	126.864	112.285	90.542	106.71	94.767	127.297	89.492
TRINITY_DN43896_c0_g1_i1^EIF2D_RAT	0.000693554	0.00371065	10.31	9.101	9.497	9.125	8.065	8.601	8.662	8.492	8.245	10.825	12.617	12.806	10.5	12.062	11.502	11.32	13.42	9.041
TRINITY_DN30705_c0_g1_i4^SEC4_CANAX	0.00069401	0.00371212	28.68	26.229	26.745	25.075	25.932	36.042	25.882	25.166	25.005	46.996	37.591	38.286	34.336	37.528	49.939	29.715	30.938	28.267
TRINITY_DN4369_c1_g1_i2^OFUT1_DROME	0.000701766	0.00374776	18.287	17.211	17.753	16.509	15.951	13.531	14.358	15.013	14.527	28.366	21.916	26.013	21.265	22.206	17.804	17.843	21.537	16.753
TRINITY_DN225946_c0_g1_i1^ESF2_SCHPO	0.000701944	0.00374776	16.593	14.255	16.059	15.55	12.89	11.196	13.243	12.076	10.932	18.156	22.083	26.58	22.221	19.387	19.181	17.474	18.308	12.218
TRINITY_DN16791_c0_g2_i12	0.000704334	0.00375663	14.9	10.649	8.309	5.745	7.492	8.781	7.462	5.527	4.833	22.74	12.43	17.72	16.744	15.015	16.417	14.111	10.862	6.51
TRINITY_DN29509_c0_g1_i5^C1D_CHICK	0.000706349	0.00376543	8.079	6.766	9.205	7.673	8.871	6.915	6.82	8.126	6.669	12.258	10.974	13.585	12.873	11.678	12.159	9.072	9.391	6.861
TRINITY_DN3524_c0_g1_i27^WDR3_HUMAN	0.000706649	0.00376606	10.272	8.277	10.712	8.147	10.303	9.988	8.662	9.58	7.8	10.825	9.84	14.152	14.774	12.609	14.277	12.735	13.143	9.667
TRINITY_DN859_c0_g1_i4	0.000708607	0.00377551	79.616	71.097	74.56	77.154	71.244	36.78	73.262	76.407	60.207	134.295	115.53	124.796	132.289	112.911	57.322	87.052	101.939	74.694
TRINITY_DN17939_c2_g1_i2^RAB21_HUMAN	0.000712739	0.00379557	86.659	82.756	79.862	84.398	70.797	76.674	74.651	80.648	75.739	165.243	117.694	122.184	103.095	101.242	106.223	84.726	87.264	81.203
TRINITY_DN2255_c0_g1_i5^CPSF2_MOUSE	0.000716169	0.00381187	29.244	28.518	29.467	30.56	32.529	28.448	28.574	33.77	30.253	29.124	34.304	37.852	44.057	43.828	43.584	38.128	42.6	33.076
TRINITY_DN28707_c0_g1_i8	0.000717374	0.0038173	39.23	36.211	32.917	36.519	32.556	56.458	32.758	35.337	36.062	68.077	52.569	65.622	45.889	45.88	59.811	50.33	39.598	48.783
TRINITY_DN1790_c0_g1_i15	0.000719776	0.00382909	13.104	10.909	9.178	12.04	11.905	7.005	13.479	12.067	11.985	17.292	16.185	17.298	16.074	16.732	11.916	15.866	17.212	12.022
TRINITY_DN4905_c11_g1_i2^SSRB_BOVIN	0.000721667	0.00383694	868.673	920.867	771.542	805.971	667.65	1082.31	1028.16	828.363	784.331	1438.08	1191.3	1751.74	1112.81	875.034	1285.37	994.172	1242.53	936.537
TRINITY_DN12637_c2_g1_i4^ACOC_MOUSE	0.000721995	0.00383694	4.498	0	0.86	2.281	0.824	1.197	4.09	1.511	0	9.534	10.922	14.707	16.163	19.666	15.104	0.582	13.015	2.101
TRINITY_DN13372_c0_g1_i6^PHKG2_MOUSE	0.000723804	0.00384457	25.006	23.402	16.104	25.969	17.536	22.122	22.935	20.999	18.268	30.154	37.113	24.757	29.637	27.077	22.835	27.302	28.035	34.434
TRINITY_DN29601_c0_g1_i2^SC11C_MOUSE	0.000730477	0.00387702	129.257	141.74	120.015	118.831	99.271	108.256	119.5	99.302	90.402	225.231	165.135	232.784	176.829	147.688	168.724	125.267	135.592	100.977
TRINITY_DN12971_c0_g1_i2^GPN1_MOUSE	0.000730852	0.00387801	5.312	5.283	5.622	5.792	6.49	4.241	6.149	6.587	5.297	8.018	6.064	7.604	8.815	8.725	6.81	7.376	8.167	5.982
TRINITY_DN17279_c0_g1_i4^RAS2_HYDVU	0.000731753	0.00388179	141.224	128.912	134.239	130.554	142.882	162.937	133.612	129.272	128.9	221.773	206.617	215.519	185.447	161.591	222.889	149.274	163.617	126.751
TRINITY_DN2856_c0_g1_i2	0.000734717	0.00389551	10.208	3.086	7.573	17.57	7.546	0.838	6.376	27.971	18.51	105.124	93.489	23.979	184.098	30.529	6.641	15.148	15.958	5.777
TRINITY_DN4793_c0_g1_i1	0.000739773	0.0039203	4.47	3.605	3.964	5.196	4.001	10.657	4.496	5.414	5.645	11.678	8.456	9.838	9.367	6.894	13.112	6.959	6.853	7.233
TRINITY_DN4102_c0_g1_i10^IDHG1_RAT	0.000741709	0.00392842	47.494	53.654	51.424	55.71	53.601	82.681	49.714	49.383	43.06	82.302	64.999	92.546	69.686	63.215	116.963	76.537	69.974	64.988
TRINITY_DN10509_c1_g1_i9^EI2BD_MOUSE	0.000742352	0.00392842	40.007	39.056	35.089	37.879	35.394	55.65	38.454	38.856	35.54	45.977	54.338	51.059	54.104	51.93	71.271	49.458	53.69	43.407
TRINITY_DN3511_c2_g1_i13^RS15A_DROYA	0.000742354	0.00392842	216.509	205.857	182.027	259.833	210.707	375.128	300.171	232.158	233.472	471.567	304.194	467.324	388.673	328.618	530.607	297.56	351.764	230.484
TRINITY_DN8224_c0_g1_i7^FUMH_MOUSE	0.000742439	0.00392842	5.053	4.857	5.347	8.194	6.499	12.054	5.989	6.812	5.374	9.842	10.1	10.894	10.687	9.933	20.802	8.742	11.603	7.731
TRINITY_DN1823_c1_g1_i2	0.000742602	0.00392842	4.47	1.02	1.658	5	15.567	32.37	2.654	11.1	5.703	38.018	7.895	19.343	15.671	26.003	99.021	41.665	35.806	28.492
TRINITY_DN16649_c0_g1_i1^COPA_HUMAN	0.000742637	0.00392842	56.712	58.983	53.641	66.278	60.341	47.916	62.579	58.757	51.798	80.146	64.469	80.04	75.497	84.252	79.119	65.003	69.026	59.329
TRINITY_DN14609_c0_g1_i5^CACP_COLLI	0.00074987	0.00396058	22.794	19.13	19.287	17.431	32.243	53.015	10.74	30.392	19.147	33.908	29.936	58.663	38.118	51.94	44.612	81.024	38.996	44.257
TRINITY_DN28510_c0_g1_i5^B9D1_MOUSE	0.000751799	0.00396975	34.63	29.353	21.247	22.338	26.442	47.697	27.695	22.839	29.122	28.33	40.431	52.171	37.537	39.532	57.809	46.182	48.584	46.378
TRINITY_DN23013_c0_g1_i7	0.000752765	0.00397282	6.7	4.356	3.272	5.121	2.202	5.518	3.665	3.162	2.61	12.009	5.575	7.937	3.792	5.043	4.141	13.036	9.608	14.427
TRINITY_DN24609_c1_g1_i5^ASNA_NEMVE	0.000759231	0.00399978	10.217	7.396	8.415	6.034	6.257	11.834	7.066	8.013	8.602	14.84	9.829	14.285	10.303	11.554	22.518	14.005	10.606	9.569
TRINITY_DN14573_c0_g1_i5^TPX2_PATPE	0.000760091	0.00400329	9.116	13.68	16.104	12.878	18.341	14.319	13.196	15.435	16.373	16.048	11.067	20.244	24.023	24.153	26.225	25.373	25.428	20.633
TRINITY_DN1334_c0_g2_i12^RL24_GILMI	0.000763298	0.00401608	2887.81	3125.17	2700.14	2863.49	2322.16	3841.59	2964.13	2492.3	2528.81	5039.66	3992.15	5386.62	3582.41	3119.1	4668.35	3389.76	3780.87	2748.68
TRINITY_DN14232_c0_g1_i10^UBE4A_RAT	0.0007682	0.00404084	86.881	65.23	63.51	61.809	74.073	127.973	42.752	68.929	67.311	113.095	109.248	118.082	70.543	115.289	96.193	142.625	109.068	148.782
TRINITY_DN46923_c0_g1_i2^CATL1_CANLF	0.000768537	0.00404158	9.865	11.326	10.996	12.142	10.205	22.262	7.491	7.863	7.046	42.187	32.307	18.331	11.396	22.695	18.906	12.134	12.432	21.581
TRINITY_DN6413_c0_g1_i14^FGFR2_DANRE	0.000768765	0.00404175	1.897	1.492	1.233	1.332	1.047	1.547	1.134	2.149	1.701	10.778	4.754	2.257	2.039	2.253	4.141	1.376	1.432	2.209
TRINITY_DN26423_c0_g1_i9^RXB_XENLA	0.000769725	0.00404576	14.474	6.321	3.733	9.33	21.403	40.971	7.406	22.961	9.376	30.687	32.37	34.606	16.321	30.932	32.124	52.588	45.257	59.749
TRINITY_DN3738_c1_g1_i2^NPHP3_DANRE	0.000779046	0.00408955	1.416	2.799	2.492	1.322	2.363	3.323	1.228	2.496	2.629	3.115	6.813	1.79	1.605	6.683	11.545	3.305	4.641	5.376
TRINITY_DN33726_c0_g1_i6^ACL4_SCHPO	0.000784526	0.00411308	7.552	8.508	8.752	7.822	7.528	8.741	7.632	8.539	7.974	12.069	11.296	13.095	11.1	12.493	13.409	9.692	10.635	6.94
TRINITY_DN2999_c0_g1_i1^RPN2_BOVIN	0.000788673	0.00412897	274.775	319.282	317.437	336.037	309.701	437.942	342.441	308.508	304.572	460.529	364.283	487.556	419.502	373.482	467.078	399.479	442.326	397.445
TRINITY_DN3402_c1_g1_i6^THIO_GEOCY	0.000789497	0.00413091	431.546	504.703	499.366	387.091	425.174	503.74	371.562	350.16	333.684	848.089	611.632	842.345	596.46	537.748	711.013	487.346	486.892	371.045
TRINITY_DN22654_c0_g1_i2^NAA10_MOUSE	0.00078953	0.00413091	29.79	28.732	29.237	33.605	29.558	39.285	32.116	31.227	28.91	44.378	35.396	46.801	43.062	38.832	53.212	39.804	40.023	31.6
TRINITY_DN10854_c0_g1_i4^ARMC1_MOUSE	0.000790623	0.00413557	9.403	7.859	8.318	8.259	8.934	5.029	8.161	8.173	8.09	15.882	8.363	13.351	12.893	12.072	8.092	11.853	12.66	8.973
TRINITY_DN20052_c0_g1_i6^MLEC_RAT	0.000791391	0.0041375	21.406	20.622	25.441	21.789	24.778	22.092	14.386	19.001	20.288	29.941	21.802	28.603	30.731	31.162	34.55	31.818	23.463	26.478
TRINITY_DN18783_c0_g1_i16^PTCD3_PONAB	0.000796722	0.00416326	28.874	32.115	33.83	32.841	33.344	29.626	29.273	31.799	29.809	32.286	37.144	44.345	40.147	38.947	42.218	42.131	42.6	32.44
TRINITY_DN5805_c0_g1_i5^RM46_RAT	0.000796967	0.00416348	5.275	5.904	5.569	6.704	5.738	4.291	5.866	6.915	6.901	9.925	11.213	12.039	9.14	9.051	5.148	8.354	11.129	5.972
TRINITY_DN423438_c0_g1_i4^RL17_RAT	0.000797921	0.00416741	2800.8	2935.54	2642.05	2948.48	2402.47	3685.71	3553.82	2702.36	2758.24	5059.98	3777.84	5534.31	3960.22	3229.1	4543.96	3475.91	3954.6	2898.53
TRINITY_DN54952_c0_g1_i7^ATP23_XENLA	0.000803151	0.00419155	5.543	6.33	5.267	4.972	5.425	5.768	5.847	4.785	5.461	8.468	6.979	7.948	7.633	6.434	8.823	7.938	7.307	5.043
TRINITY_DN9606_c0_g2_i1^HYOU1_DANRE	0.00080337	0.00419163	58.775	59.233	64.637	90.748	76.937	76.385	77.333	67.277	56.244	77.529	61.265	88.011	136.564	113.161	118.16	126.779	115.605	78.486
TRINITY_DN11553_c1_g1_i9^ACADV_MOUSE	0.000803668	0.00419212	122.085	110.848	96.906	105.767	100.301	115.68	84.163	92.499	92.925	132.661	127.315	151.109	126.537	123.593	130.859	170.548	119.881	112.578
TRINITY_DN14548_c0_g2_i2^PCCB_HUMAN	0.000806108	0.00420379	11.041	9.583	11.191	10.922	12.192	5.239	9.956	9.28	9.018	12.057	12.274	15.441	14.341	14.171	11.058	18.521	15.207	13.43
TRINITY_DN7571_c0_g2_i16^SSF1_MOUSE	0.000812205	0.0042313	5.405	5.876	7.014	6.341	7.215	8.252	7.472	8.004	8.593	7.225	8.675	8.916	12.834	10.231	13.282	10.584	10.862	7.81
TRINITY_DN14110_c0_g1_i5	0.000812756	0.0042331	29.068	22.207	25.77	22.394	26.595	39.774	21.584	23.918	22.985	38.148	31.756	47.413	51.464	35.918	68.337	34.561	34.029	23.653
TRINITY_DN9438_c0_g1_i8	0.000815114	0.00424431	13.262	10.251	8.983	7.673	9.301	6.825	9.134	13.728	10.642	15.551	18.993	18.865	12.302	13.836	11.788	12.832	15.03	12.54
TRINITY_DN12169_c1_g1_i9^MFGM_BOVIN	0.000817153	0.00425018	2.73	2.113	0.807	3.184	4.019	6.386	1.955	2.336	3.76	22.491	7.843	3.235	3.398	9.023	11.905	5.369	3.733	4.633
[truncated: 2,713 more rows]
