# Supplementary material for: Genetic changes involving the coral gastrovascular system support the transition between colonies and bailed-out polyps: evidence from a Pocillopora acuta transcriptome
Source: BMC Genomics. 2021 Sep 26;22:694. doi: 10.1186/s12864-021-08026-x (PMC8466926; doi:10.1186/s12864-021-08026-x)
Supplement: Supplementary file 2 — Additional file 2. GO enrichment among DEGs between bailed-out polyps and colonies. Enriched biological processes among DEGs between bailed-out polyps and normal colonies under ambient conditions. All biological processes with Bonferroni-adjusted p-values < 0.05 are listed with corresponding fold enrichment values. [file 12864_2021_8026_MOESM2_ESM.xlsx]

## Sheet: GO_polyp vs. colony
Additional file 2. GO enrichment among DEGs between bailed-out polyps and colonies. Enriched biological processes among DEGs between bailed-out polyps and normal colonies under ambient conditions. All biological processes with Bonferroni-adjusted p-values < 0.05 are listed with corresponding fold enrichment values.
Overexpressed in bailed-out polyps	GO Term	Fold Enrichment	Bonferroni-adjusted p-values
	GO:0006412~translation	2.31319	7.36615e-24
	GO:0043043~peptide biosynthetic process	2.263	2.6077e-23
	GO:0006518~peptide metabolic process	2.11449	3.96043e-23
	GO:0043604~amide biosynthetic process	2.14808	1.01397e-20
	GO:0043603~cellular amide metabolic process	1.89976	2.0278e-18
	GO:1901566~organonitrogen compound biosynthetic process	1.706	3.22715e-16
	GO:0022613~ribonucleoprotein complex biogenesis	2.04777	3.36516e-11
	GO:0006413~translational initiation	2.78834	5.46761e-08
	GO:0042254~ribosome biogenesis	2.18283	6.03749e-08
	GO:0006457~protein folding	2.28399	1.2097e-05
	GO:0002181~cytoplasmic translation	3.44754	2.92472e-05
	GO:0010467~gene expression	1.20678	5.44333e-05
	GO:0006364~rRNA processing	2.15666	0.000175306
	GO:0022618~ribonucleoprotein complex assembly	2.07315	0.000236252
	GO:0071826~ribonucleoprotein complex subunit organization	2.04166	0.000325106
	GO:0016072~rRNA metabolic process	2.06356	0.000931591
	GO:0006082~organic acid metabolic process	1.45377	0.00757771
	GO:0043436~oxoacid metabolic process	1.47853	0.00798081
	GO:0019752~carboxylic acid metabolic process	1.47402	0.0118202
	GO:0006414~translational elongation	2.70395	0.013567
	GO:0032543~mitochondrial translation	2.70395	0.013567
	GO:0042255~ribosome assembly	3.17591	0.018154
	GO:0001731~formation of translation preinitiation complex	3.76095	0.0200889
	GO:0006614~SRP-dependent cotranslational protein targeting to membrane	3.86124	0.0325222
	GO:0006613~cotranslational protein targeting to membrane	3.59743	0.0423013
	GO:0045047~protein targeting to ER	3.3945	0.049282
Overexpressed in normal colonies	GO Term	Fold Enrichment	Bonferroni-adjusted p-values
	GO:0003008~system process	2.23823	5.11677e-21
	GO:0006811~ion transport	2.07129	3.78664e-16
	GO:0055085~transmembrane transport	2.074	3.36564e-14
	GO:0007267~cell-cell signaling	2.02361	4.10939e-14
	GO:0034220~ion transmembrane transport	2.31434	4.63563e-12
	GO:0050877~neurological system process	2.28021	1.39069e-11
	GO:0030001~metal ion transport	2.2204	4.94467e-10
	GO:0009887~organ morphogenesis	1.94358	1.39069e-09
	GO:0006812~cation transport	2.04779	2.49319e-09
	GO:0098655~cation transmembrane transport	2.37389	4.19601e-09
	GO:0006813~potassium ion transport	3.65023	5.85441e-08
	GO:0098660~inorganic ion transmembrane transport	2.25209	1.00524e-07
	GO:0009719~response to endogenous stimulus	1.71759	1.41673e-07
	GO:0010646~regulation of cell communication	1.48794	1.90435e-07
	GO:0099537~trans-synaptic signaling	2.30548	2.55469e-07
	GO:0098916~anterograde trans-synaptic signaling	2.30548	2.55469e-07
	GO:0007268~chemical synaptic transmission	2.30548	2.55469e-07
	GO:0099536~synaptic signaling	2.30548	2.55469e-07
	GO:0007423~sensory organ development	2.10509	3.74335e-07
	GO:0007166~cell surface receptor signaling pathway	1.56566	4.2892e-07
	GO:0023051~regulation of signaling	1.46815	8.22452e-07
	GO:0072358~cardiovascular system development	1.81661	9.3947e-07
	GO:0072359~circulatory system development	1.81661	9.3947e-07
	GO:0007600~sensory perception	2.32783	1.43085e-06
	GO:0051240~positive regulation of multicellular organismal process	1.74059	1.49526e-06
	GO:0010033~response to organic substance	1.48818	1.83249e-06
	GO:0098662~inorganic cation transmembrane transport	2.25034	2.25676e-06
	GO:0007155~cell adhesion	1.71377	2.48736e-06
	GO:0048468~cell development	1.52896	2.64451e-06
	GO:0022610~biological adhesion	1.71088	2.78319e-06
	GO:0007186~G-protein coupled receptor signaling pathway	2.28452	3.25939e-06
	GO:0071805~potassium ion transmembrane transport	3.8141	3.70585e-06
	GO:0071804~cellular potassium ion transport	3.8141	3.70585e-06
	GO:0060429~epithelium development	1.74137	4.40514e-06
	GO:0009605~response to external stimulus	1.59394	4.51649e-06
	GO:0007507~heart development	2.0402	7.65145e-06
	GO:0007389~pattern specification process	2.08755	1.05536e-05
	GO:2000026~regulation of multicellular organismal development	1.6104	1.18561e-05
	GO:0007399~nervous system development	1.47347	1.2186e-05
	GO:0022008~neurogenesis	1.58089	1.67895e-05
	GO:0048699~generation of neurons	1.59906	2.62632e-05
	GO:0035295~tube development	1.90403	3.01334e-05
	GO:0043583~ear development	2.66235	3.12537e-05
	GO:0048839~inner ear development	2.7816	3.29653e-05
	GO:0009187~cyclic nucleotide metabolic process	3.10438	3.41614e-05
	GO:0040011~locomotion	1.63046	3.55091e-05
	GO:0048568~embryonic organ development	2.11365	4.70446e-05
	GO:0009966~regulation of signal transduction	1.45249	5.81292e-05
	GO:0044057~regulation of system process	2.3485	8.12855e-05
	GO:0048598~embryonic morphogenesis	1.88903	8.9608e-05
	GO:0034762~regulation of transmembrane transport	2.55916	0.000111331
	GO:0001568~blood vessel development	1.97718	0.000154279
	GO:0007610~behavior	1.99003	0.000324114
	GO:0015672~monovalent inorganic cation transport	2.18075	0.000401852
	GO:0003013~circulatory system process	2.34627	0.000525471
	GO:0006816~calcium ion transport	2.35534	0.000672434
	GO:0051674~localization of cell	1.6477	0.000709973
	GO:0048870~cell motility	1.6477	0.000709973
	GO:0034765~regulation of ion transmembrane transport	2.54636	0.000725354
	GO:0030182~neuron differentiation	1.5702	0.000738266
	GO:0001944~vasculature development	1.89141	0.000786104
	GO:0043269~regulation of ion transport	2.17621	0.000807742
	GO:0090287~regulation of cellular response to growth factor stimulus	2.65794	0.000848448
	GO:0090596~sensory organ morphogenesis	2.25848	0.00087501
	GO:0003002~regionalization	2.15001	0.000894826
	GO:0061061~muscle structure development	2.02171	0.00108184
	GO:1901700~response to oxygen-containing compound	1.58867	0.00108475
	GO:0010817~regulation of hormone levels	2.11466	0.00116857
	GO:0008015~blood circulation	2.30824	0.0012504
	GO:0070588~calcium ion transmembrane transport	2.65716	0.00135865
	GO:0071495~cellular response to endogenous stimulus	1.65	0.0016326
	GO:0006928~movement of cell or subcellular component	1.50362	0.00207434
	GO:0016477~cell migration	1.66715	0.0024661
	GO:0048562~embryonic organ morphogenesis	2.16253	0.00251133
	GO:0070838~divalent metal ion transport	2.16253	0.00251133
	GO:0010648~negative regulation of cell communication	1.64022	0.00254073
	GO:0023057~negative regulation of signaling	1.64022	0.00254073
	GO:0035239~tube morphogenesis	2.013	0.00276534
	GO:0072511~divalent inorganic cation transport	2.15025	0.00300179
	GO:0051241~negative regulation of multicellular organismal process	1.72246	0.00331894
	GO:0042391~regulation of membrane potential	2.30057	0.0039613
	GO:0001501~skeletal system development	2.02254	0.00397399
	GO:0051094~positive regulation of developmental process	1.66095	0.00399018
	GO:0014706~striated muscle tissue development	2.35366	0.00432074
	GO:0048736~appendage development	2.53062	0.00469371
	GO:0009581~detection of external stimulus	3.28044	0.00476097
	GO:0060537~muscle tissue development	2.28425	0.00483446
	GO:0009790~embryo development	1.53993	0.00527255
	GO:0050954~sensory perception of mechanical stimulus	2.71521	0.00528043
	GO:0090092~regulation of transmembrane receptor protein serine/threonine kinase signaling pathway	2.74946	0.00645861
	GO:0048585~negative regulation of response to stimulus	1.57474	0.00720908
	GO:0052652~cyclic purine nucleotide metabolic process	3.0866	0.008456
	GO:0009968~negative regulation of signal transduction	1.64326	0.00874578
	GO:0048646~anatomical structure formation involved in morphogenesis	1.51686	0.00929122
	GO:0070848~response to growth factor	1.8339	0.00933008
	GO:0098742~cell-cell adhesion via plasma-membrane adhesion molecules	3.16328	0.00961936
	GO:0009582~detection of abiotic stimulus	3.16328	0.00961936
	GO:0048514~blood vessel morphogenesis	1.91235	0.0097358
	GO:0001503~ossification	2.13726	0.0119369
	GO:0070887~cellular response to chemical stimulus	1.38968	0.0143936
	GO:0060562~epithelial tube morphogenesis	1.98325	0.0159678
	GO:0009190~cyclic nucleotide biosynthetic process	2.98703	0.0159778
	GO:0048729~tissue morphogenesis	1.73576	0.0159853
	GO:0046068~cGMP metabolic process	4.75799	0.0168708
	GO:0009628~response to abiotic stimulus	1.58106	0.0188697
	GO:1905114~cell surface receptor signaling pathway involved in cell-cell signaling	1.88666	0.0189901
	GO:0035556~intracellular signal transduction	1.35529	0.0209222
	GO:0071772~response to BMP	2.93961	0.0216545
	GO:0071773~cellular response to BMP stimulus	2.93961	0.0216545
	GO:0035107~appendage morphogenesis	2.53813	0.0237187
	GO:0060349~bone morphogenesis	3.32582	0.0265783
	GO:0060485~mesenchyme development	2.38577	0.0284129
	GO:0048584~positive regulation of response to stimulus	1.45886	0.0284921
	GO:0072507~divalent inorganic cation homeostasis	2.13298	0.030528
	GO:0048705~skeletal system morphogenesis	2.33084	0.033582
	GO:0007167~enzyme linked receptor protein signaling pathway	1.66667	0.0337666
	GO:0051049~regulation of transport	1.44054	0.0349009
	GO:0006820~anion transport	2.013	0.0364399
	GO:0050982~detection of mechanical stimulus	4.1751	0.0390194
	GO:0072503~cellular divalent inorganic cation homeostasis	2.15476	0.042647
	GO:0050886~endocrine process	3.68091	0.0450801
	GO:0042472~inner ear morphogenesis	2.904	0.046268
	GO:0071310~cellular response to organic substance	1.41562	0.0494019
	GO:0007517~muscle organ development	2.196	0.049592
