# Supplementary material for: Genetic changes involving the coral gastrovascular system support the transition between colonies and bailed-out polyps: evidence from a Pocillopora acuta transcriptome
Source: BMC Genomics. 2021 Sep 26;22:694. doi: 10.1186/s12864-021-08026-x (PMC8466926; doi:10.1186/s12864-021-08026-x)
Supplement: Supplementary file 3 — Additional file 3. ORFs of three ACE-like genes in P. acuta. Corresponding transcript IDs are provided in parentheses. [file 12864_2021_8026_MOESM3_ESM.txt]

# Additional file 3. ORFs of three ACE-like genes in P. acuta. Corresponding transcript IDs are provided in parentheses. 

>L-form P. acuta ACE-like gene (TRINITY_DN5954_c0_g3_i1)
ATGTTTTCAGTTCTGTGTTTGGTTGCTTTCACGCAACTCTCGCTTGTTGAAGCCAACAGCGAAGTGGAAGACTTTCTGAAGCATTTTAACCAGCGCGCACCCATAGAAGCAAGTAAAAGGGAGATCGCAGATTGGAAGTATTCAACAGATGTCTCGTCAAAAGAAGCAGCATCCGAAAAGAAAGTAGCGACTTTGGCTTTTCAAACTTTCCTCGAAAAAGCGCGGAAGAATGCGTCGCGATTCAGCAATCTTGAGGGTTTACCAGAGACACTTCAACGACAACTGAAGTTGCTTCGCTCATCTGCGACTCTGAAAGATAAACAGCAGCGGGAAGAACTCGCAAACATTGAGATTGAAATGCAGAATATTTATAGTTCATCTCAAGTTTTCGACGCAGAGACAGGGAAAAACTTGTCTTTGTCACCGAATCTAACAGAAATAATGGCTTCGTCACAGAGACACGATCGCTTGAAGTTCGCGTGGCAGGAATGGCGTGACGTTGTTGGCCCGAAAATTCGTCCCCTTTATGAACGATACGTGAACTTGTCAAACCAAGGCGCCCGCGACAACGGTTTTCGCGACTACGGCGAATATTGGCGATCCTTCTACGAGGTTGATAATTTGTCCGAGATCGTAGAAAACCTCTGGAAAGATCTTGAGCCGTTTTACAAAGAATTACATGCGTATGTGAGGGTTCAGCTTATGAAGCAATACCCTCTAGTAAAAGAGAAAGATGCTATCCCAGCTCATTTGTTGGGCAATATGTGGGCACAATCCTGGACGAATATTTATCCGCTAGTCGAACCGATCAAGGACAAATCAAGCCTTGATGTTACTAAGCAGATGAATGATGATAATTTTACAGTAGATCGTATGTTTGAGATCACCGAATCATTTTTCTTGTCGCTCGGAATGCAGAAACTCCCAAATAATTTTGTGCAAAGATCGATGACCAAGAAACCCGAAGGACGCGATGTTGTTTGTCATGCATCTGCCTGGGATTTTTATGTGGAAACCAAAGATGGAGAAAAGGATGTAAGAATAAAACAATGCACTGAGGTAACGCAAGACTGGCTTGTCACGACACATCATGAGATGGGTCACATTTACTATTTCTTGTCGTACTGGGATCAACCGTACATCTTCCGTGACAGCGCAAACCCAGGATTTCACGAAGCTGTTGGTGATACCATATCTCTCTCAGTTTCTACTCCACAGCATCTTGTTAAGATTGGATTGTTAAAGGAATATTCTCATGACGAAGAAGCTGACACAAACAATCTAATGAAGGCGGCACTCAGCAGTATTGTTTTCTTGCCGTTTGGATATTTAATCGACCAATGGCGATGGAAAGTTTTCGCGGGAAAAATCCAACCGAGCGAATATAACACTGAATGGTGGAAACTGAGAACTAGGTACCAGGGCATCAAACCGCCTATTGAGAGAACAGAAAAGGATTTTGATCCTGGGGCTAAGTATCACGTACCAAACGACGTGCCATACATACGGTACTTCATCAGCAGCGTGTTGCAGTTTCAATTCCACAAAGCGGCCTGTAAGTTAGCAGGCGTCGAGGGGCCTCTTCACCAGTGCTCCATTTACCAGTCTAAGGAAGCGGGCAAAAAGATCAGCGAGATGCTACAACTAGGAAAGAGCAGGCCCTGGCCCGAGGCCTTAGAAAGGCTCACTGATAAGAGGACTATGGATGTGAGACCCATGAAAGAGTACTTCTGGCCCTTGTATTTGTGGCTCAGAAAACAAAGATGCACCAGAAAGTATGCCATTGGTTGGCCTGAAAATCCGGGACCTGAGGATGACCCATGCGTGGTTCCAACGACTTTTCCAGACACGGACACTCGACCGGTAACCACAGTAAAACCGCATGCGCATGCGCATGCGTGGTCTTTGAACTCCGCTGGCACATTGATAATGACTATCGCTTCACTTTTCGTCAGTTTGAACGTAATTAATATATAG

>N-form P. acuta ACE-like gene (TRINITY_DN10767_c0_g1_i10)
ATGAAACTCCATATATTTCATTTCTTTGCTGTTTTTGTCGCGCTAGCGCCGTTTCCAACCTTCAGTGAAGTTGATCAGGCGGCGGAACTTGCAGCGAAGGACTTCCTCAAAAATTACAACGATATTGTACCCAAAGAGGATTACAAAACGTCTGTCGCATCATGGAACTACGCTACAAACCTGACTGACCACAACAAAGCGATGAAAACGAACATAAGTTTGGTATTCTCCGCTTTCTACAAACAAATGCGTGAGAATGCGACCAATTTCGATACCTCAAAGCTCTCAGCAGACACCGCGCGTCAGATCAAGTTCATTACTTCAACCGCAACTCCGAAGGATGCCGAAACGCTGAGGAAGCTAACAGAGTTAGAGTCGGAAATGGAAGAGATATACAGCACGGGAAAAGTGGATGACAAAGGAAAAAAACTTTCTCTGAACCCCGACCTTTACAAGATTTTGTCTACGGAGCGTAATTACGATCGGCTACTGTTCGCTTGGAAAGGTTGGCGGGATGCAGTTGGCCCGAAGCTCCGAAATAAATACACTGAATTTGTGAGGCTGAAGAATCAAGGTGCTACGGAAAACGGTTGGAAAGACATTGGTGAATATTGGCGGTCTTGGTACGAAGTTGAAGACCTGGAAGGAATGGTGGAGGGATTTTGGAACAAACTGAGGCCCCTCTACCAAGAATTGCACGCCTATGTGCGTTACAAGTTGAGCAAAAAATATCCGCAAATGTCTACAGATGGGCCCATTCCGGCACATCTGCTTGGCAACATGTGGGCGCAGTCATGGGTGAATATCTACGATCTGGTTGAACCCTACAAAGGGAAGCCGAGTTTAGATGTGACAGCGAATATGAAGAAGCAAAATTATAATGCTGATAAGATGTTCAGACTGGCGGAGTCCTTCTTCACGTCGATTGGACTTGAACCGCTCCCCAGCTCTTTCTACAACAACTCCATGATAACCAAACCCGAAGGCCGTGAAGTTATCTGTCACGCGTCAGCGTGGGATTTCGGCATCAATAAAGATGTCAGAGTCAAGCAATGCACTACTGTTACACACAATTACTTGGTAACCACGCACCACGAGCTAGGGCACATCCAGTATTACTTGCAGTACTGGGACCAACCTAACGTCTATCGCACTGGAGCCAACCCTGGTTTCCATGAGGCAGTTGGAGACACCATGTCCTTGTCGGTTGATACGCCACAGCACTTGCAGAAAATTGGTTTGCTGAAGGAGGTCAGCAATGATACTGAATCCGACATAAACGCCTTGATGAAGATGGCCCTGCGTAAGGTGGCTTTCCTTCCTTTCGGATTCTTGATCGTCCAATGGAGATGGAAAGTTTTCAGCGGTAAGATCACTGAGGAGAATTACAATACCGCGTGGTGGGAACTGAGGACTAAGTACCAGGGAATAGAACCTGCTGTGGAAAGGACAGAAAATGGCTTTGATCCCTGA

>C-form P. acuta ACE-like gene (TRINITY_DN3110_c4_g2_i4)
ATGAGCTACGTGCTACAATTCCAGTTCCACAAGGCCGCCTGTGAGGCAGCCGGACATACGGGACCTTTGCATACCTGCTCCATCTACGAGTCTAAAGAAGCGGGAAAGAAGATCGGGGATATGCTGAAGATGGGAAAAAGCAAGCCTTGGCCGGAAGCTCTCAAAAAACTGACCGGAAGTGAAACACTGGATGTTGGCGCTCTATCGGAATACTTTGAGCCTCTCCGCAAGTGGATGATGGAACAGAGGAAAGAGCTGGGGTACACTGGACCCGGATGGGACGTAGACGCTGGAGTATCAGCTGTTCTTCCCACACTGTTCAACACTGTCATGGGTTCTTTGATTGTAACAGTTGTGCTCTTTTGTTAG
