# Supplementary material for: Genetic changes involving the coral gastrovascular system support the transition between colonies and bailed-out polyps: evidence from a Pocillopora acuta transcriptome
Source: BMC Genomics. 2021 Sep 26;22:694. doi: 10.1186/s12864-021-08026-x (PMC8466926; doi:10.1186/s12864-021-08026-x)
Supplement: Supplementary file 4 — Additional file 4. ORFs of three ECE-like genes in P. acuta. Corresponding transcript IDs are provided in parentheses. [file 12864_2021_8026_MOESM4_ESM.txt]

# Additional file 4. ORFs of three ECE-like genes in P. acuta. Corresponding transcript IDs are provided in parentheses.

>N-form P. acuta ECE-like gene (TRINITY_DN4184_c0_g1_i8)
ATGATAATAATGTCACATAATTTAAACGAATGGAACGGCGCGGCCGGAACATCAAGCACAGAGGCGCTCGGAATTGACAAAAACAAGAATCTTCGAGATAGTGAAGATGCTGACCAACTCAAAAAAGACTTCTACATCCGAAAAACTCGGCAAAACACCTGTCTCGTGGCTGCTGTGTTGATTACCGTCCTTTCAGCCATCGCTTGTCTTATCTTAGTCATCTTTCTTGTCAGAGAAGTAAAAAAGAATCATCGGTCGAACATGGAGCCGACTAAAGCGCCTGGAGGCTCTATGAGTCTAGATCAACATTGTTACACCTCGGACTGCTTGCAGGTTGCTGCTTCCTTGAAACGGAACATGAACTCGTCTGTTGATCCCTGTGAGAACTTTTATGAACATTCTTGTGCTTCTTGGATCAGACTAAATCCGATTCCTCCCTCAAAAATTTTGTATGATACTTTCATTCAAGCTGATGACGAGAACGCGAGGAAGCTTCGTGAATTTATGGAAGAAGTGGATGAGCTTCCGGAACAAAGTGCTGTTAAGAAGACTAAACGTTACTTTCACTCCTGCGTTGATGAGGAAGCAGTGGAACAGGCAACAAACACCAGTCTGACACCACACATATCCAAATATGGCTCTTGGCCCTTGGATAAGAAAACGTGGAACGCCTCGCAGTGGGAATGGTCTAAGGTTTTGCAAACAATGATCAGAGATCTTACAGACACACCCCTCTTCAGCGTAGAAATTGACATCGATCCTCAAAATTCTTCTCAGCATATGATATTGATAATGCCTCCTTCTTTAAGTCTGATTCGTGAGAAGTACCTAGCCCCGGAGAACAAGACACGATTGGCTTATCTGAAATTCATGACAAAAGTGGGAAAGCTTCTTGGCGGAGGAAACGACACAAGAGATCAAATGGCGGCGGTTATGGAGCTAGAGACAAGGCTGGCAAACATCACTCCACCGAGGAGCGTTTTAATGCGTAATTACCATCGCAACATGAACATATCAGAACTCGAACGACAAGCACCTGGTTTCAAATTCACGTGGTTAAACTACATTAACGATGTATTAAAACCTTTCAACGTATGGGTGAACATCACTGACAACATTCTCGTCCCATCGCCAGAGTATCTGAAGAGTTTGTCCTCTATTGTTTATGAGACAGATAAGAGAATCCTGTCGAATTACATGATGTGGACGCTCGTGCGCTCTTCTGTTCCATATCTGTCACGTGATTTCCGAGAAGCTAAACTGGAATATCAAAAGGAAGTAGAGGGAAAGAAATCGGCCACGCCTCGATGGTTGTACTGTGTGGAAGAAATGAATGGCTATTACCATGGGCTTACTTATGCATTGGGTTATATGTATGTTACCAACGCCTTCGACACTGAAATCATACCATTTATACAAGAGATGATGTCAACTATAAGGCAAACTTTTCGAGACGAGACATCTCGCGACGATTGGATCGATGAACAAACACGCCAAAAAATAATTGAAAAGGAAAAAGAAATGAAAAACAAGGTTGGCTTTCCGAAGCTCTGTGCCAATGAAACTTTACTGAACGAGTATTACAAAGATGTTAACGTTAGTCGCAGTAATTATTTCAGAAATGCCTTGGATGTGATGAAATGGCGAACACACTCTCAATTTTCGAGACTCAAGACTCCAGTCGACAAAGAACAGTAA

>L-form P. acuta ECE-like gene (TRINITY_DN14970_c0_g1_i2)
ATGCGGGAAAAGCTCACCGAATTTGAGGAAGAAGAAGCCGTCGACATTAAGTACAAATTGAGGCATTTCACCAAGTTCAAGGTTTTGCTCGTGGTCACCTCAATTTTAGCTGTGTTATTGATCACGTTTATAGTTTTATATGCCGTCGAAAAATCCATCGATAACGTTTCAGCAAACGAGAAAGGAAAGACTCCACGTGTACAGACGTACTGCGGCACGAAAGTATGTTTTGACGCAGCACTCGACATGTTAAAGCAGCTTAACCAGACTGTTGACCCATGCGAGGATTTTTACGAATATGCCTGTGGAGGTTGGGAAACTGAGAATGCTCTGGAGCCTGGGGAGACCCACGTGTCTGGATTCGCATTGGTCAAAGGGAAAAGTTACCAAGTCCTTAGAGAAGCACTGGCAAATGCTGAGAAAAATTACTCAACCAACGAAGCTGTCATGAAGACCGTCAAGTTTTATAACGTCTGTATTGACAAGCCGTCGGTTGAGGCCCGAGGGGATGGTCCGCTCAAAAAGCTGATCGTTGAGATGGGCGGATGGCATGTGACGGGTAACATGACACCTCTTTCATCCATGAACATCATAGAAAGAATTGGCAAAGTGTCCAGGGAACTGTTTATAAAGCCATTTGTCGATGTGACAGTGTTTATTGATCCCCATGATTCAAATAAGCACATTTTACAGTTTGCACAGGGAGAGCTAGGAATGCTTCGCTCATACTACACAAAGAATACTTCCGATTCTCAAACAATTCGGGAAGCTTATAAGACTTACATGAAGACCATCGCCAAATATCTAGGAGGAGGCCCGGACTCTGATAACCAGATGATGAAAGTTTTTGACCTGGAGACCAAGATAGCGAGTCTGGGTCAAGATGGGGAAGACGGCTCCATCATAGAAACGCTAAAGAGAGACTTGCCCCCCGGAGCGATAGTCATGGACCTCAGAGTAACACTGGAACAGATCAGCGCAACAACAGAGATAGACGTTGAAGAAATTGTTGCTCTGGTAAACGCAGTTTTTAAGAGGCAAAAGCGTACATTCCGGAAAGACGAAAAAGTGATTGCATACCCCCCGACGTATTTCACGGAGCTTTTTTCGCTTTACAGAAACGTCGTCAAATCAGACCCAGAGGTTCTCGTCAACTACATTATGTGGCAAGTCATCAATAACTTCGTGAAGATAATGCCCCAAAAATACAGAGATGCCAGGGAAATGGTCAGCGTCGCCATCGCAGGCAACATGACAAGATATCCTTGGGAGCAGTGTATTGATGGTATGCAGCAGGTGTTTGGAATGCCTCTCGGGTTGCTGTTCGTGGATGCTTCGTTTGACGAAGGAAGCAAAGCTACAATAACACAAATGACAGAGCTGATCAAAGAAGAATTTATCAGCGGCCTAGACTCACTGAAATGGATGTCTTCCGAGACAAAAAAGAACGCAAGAATAAAGGCAAACGCAATTGTTCAAGATATTGGCTACCCCGACTTTATAAAGGATCCTTCCAAGCTAGCTGCAAAGATTAAAGATCTGACAGTTGGTGAACATCTCTTTGAGAATACAAGGAACGTATTAACGTTTGTAGCAGACGAAACATACGGTTCATTGGACAAGCCTGTGGATAGGGACCAATGGTACATGGGCCCATCTCAAGTGAATGGCTACTACTCACCCAGGCAAAATCGAATCGTGTTCCTGGCGGCCATTCTGCAACCACCTTTCTACAATCCAAAGTACCCTAAATATTTTAACTATGGTGGAATTGGTATGGTGATTGGGCACGAGGTCACTCATGGATTCGACGGTTCAGGAAGACTATTTGACAAGGATGGCAATTTAAACAACTGGTGGTCGATTAAATCATTTTTGGGATTTTTATTACGAACAAAATGCCTTTCGGAACAATATTCACAATTTGACGTTTTTGGGAAGAAGGTCGACGGAAACCAGACGCTGAACGAAAACATAGCCGACAATGGCGGAATCAAATTGGCTTTTAATGCTTACAAATCGTTGGTCGCGAAAGAAGGCACCGAGGGAGCCCTCCCTGGGCTTGGTTTAACAGAAGAGCAATTATTTTTCATCGGTTTTGCTCAGCCATGGTGTAGTATTTACAAGAAAAAGGCAGCCCTTCTCCAGCTTGAGACAGACTCACATACCTTCCCCAAGTACAGGATCCTTGGTCCTCTTCACAACTACGATAAATTCGCAGAGGCATTCAAGTGTAAACCAGGATCTCCTATGAATCCTGCAAAAAAGTGTTCTCTTTGGTGA

>C-form P. acuta ECE-like gene (TRINITY_DN36866_c0_g1_i3)
GGCAAACCAGTTGACAAGGATAGGTGGTCCATGACTCCCCCCACTGTAAACGCTTACTATTCTTCCATTGAAAACAAAATCGCTTTCCCTGCTGGAATCCTGCAGAAACCATTTTACGATCACAGATTCCCCAAGGCTCTCAACTATGGAGGAATCGGAATGGTTGTTGGACACGAAATCACTCATGGCTTTGATGACAATGGTCGACTGTTTAACAAAGATGGTAACTTGGCGAAGTGGTGGTCAAACAGTTCTATTACAGCTTTTAAAAACAAAACAAAGTGTCTTGTGGACCAGTACTCCAATTATGAATTTCATACCAAGAACCTAAAGGGCCAGCAAACCCTTGGGGAAAATATCGCGGATAACGGCGGGATCAAACAGGCATTTCAGGCCTATCAGAACTGGAAGAAAAGGCGAGGCCCAGAGCCCCCTCTCCCCGGTTTGAAAGACATCACTAATGAACAGCTCTTTTTCCTTGGGTTTGCTCAGATCTGGTGCAGCAAATACCGCCCGGAGACGGCTATGCGCCAGGTGGATTATGGTGTTCATAGCCCTGGAAAATTCAGGGTACTGGGCTCTTTATCGAACTTTGACGAATTCGCTAAGGCTTACAAGTGTCCTAAAGGATCTCGAATGAATCCTAAGAAAAAATGCGCTGTGTGGTGA
