# Supplementary material for: Genetic changes involving the coral gastrovascular system support the transition between colonies and bailed-out polyps: evidence from a Pocillopora acuta transcriptome
Source: BMC Genomics. 2021 Sep 26;22:694. doi: 10.1186/s12864-021-08026-x (PMC8466926; doi:10.1186/s12864-021-08026-x)
Supplement: Supplementary file 5 — Additional file 5. DEGs in bailed-out polyps and colonies in the hyperthermal experiment. Results of DE analyses in bailed-out polyps (N = 3) and colonies (N = 3) in response to hyperthermal treatment. Transcripts are presented as transcriptID^annotation. P-values and FDR for expression difference before and after the treatment are presented for each transcript. Expression levels are presented as TPM after TMM cross-sample normalization. RNAseq libraries are presented as coral morphotype (Colony/Polyp)_sampling time (pre/after)_biological replicate (rep1/rep2/rep3). [file 12864_2021_8026_MOESM5_ESM.xlsx]

## Sheet: DEG&Expr_Hyperthermal
Additional file 5. DEGs in bailed-out polyps and colonies in the hyperthermal experiment. Results of DE analyses in bailed-out polyps (N = 3) and colonies (N = 3) in response to hyperthermal treatment. Transcripts are presented as transcriptID^annotation. P-values and FDR for expression difference before and after the treatment are presented for each transcript. Expression levels are presented as…
Upregulated in bailed-out polyps	PValue	FDR	Colony_pre_rep1	Colony_pre_rep2	Colony_pre_rep3	Colony_after_rep1	Colony_after_rep2	Colony_after_rep3	Polyp_pre_rep1	Polyp_pre_rep2	Polyp_pre_rep3	Polyp_after_rep1	Polyp_after_rep2	Polyp_after_rep3
TRINITY_DN18809_c0_g1_i1^CRY1_CHICK	9.6857e-56	3.88745e-52	15.908	26.832	23.721	365.054	304.815	371.604	12.578	17.007	14.196	203.75	215.848	258.133
TRINITY_DN77627_c0_g2_i1^CRY2_RAT	5.09239e-55	1.70324e-51	17.565	24.561	14.41	287.542	226.7	274.88	12.685	14.375	12.94	238.957	196.117	169.181
TRINITY_DN7259_c0_g1_i13^DAW1_XENLA	4.42029e-41	8.87065e-38	0	2.067	3.086	13.991	13.138	11.086	0	0	0	7.539	12.48	5.097
TRINITY_DN1766_c0_g1_i1^CALU_RABIT	1.76494e-31	2.72452e-28	5.414	5.932	7.795	75.04	140.568	125.306	5.199	7.187	6.503	44.27	63.444	66.546
TRINITY_DN2335_c0_g1_i19	6.53767e-30	8.74653e-27	3.85	5.07	3.476	14.94	11.739	17.804	0	0	0	11.655	17.307	5.013
TRINITY_DN11499_c0_g1_i10^SRC8_CHICK	5.39084e-29	5.69387e-26	0.111	0	0	12.093	14.409	9.702	0	0	0	6.699	3.011	6.159
TRINITY_DN1766_c0_g1_i3^CALU_RABIT	1.38814e-28	1.32653e-25	2.082	3.188	4.638	78.715	143.374	129.221	4.844	2.559	4.424	46.139	72.109	79.189
TRINITY_DN18809_c0_g1_i3^CRY1_CHICK	1.14093e-25	9.5401e-23	1.129	1.65	1.41	19.028	17.737	20.896	0.521	0.967	0.978	10.217	11.197	11.865
TRINITY_DN13146_c0_g2_i2^HEY_DROME	9.62249e-24	6.89658e-21	72.907	66.982	83.312	395.179	326.026	398.658	53.782	68.994	68.835	314.802	273.607	325.11
TRINITY_DN21361_c0_g1_i14^WHRN_HUMAN	5.81896e-22	3.89249e-19	3.674	1.668	4.46	1.503	2.624	11.881	0	0	0	2.72	1.544	4.656
TRINITY_DN586_c0_g1_i17^MCTP1_MOUSE	1.27751e-21	8.27003e-19	18.574	35.507	25.574	48.796	74.192	64.235	5.578	4.109	4.147	34.735	23.971	25.391
TRINITY_DN13025_c0_g1_i11^MYBB_CHICK	3.31202e-21	2.07705e-18	9.458	4.013	6.633	1.992	4.599	3.346	0	0	0	2.604	2.185	1.387
TRINITY_DN7259_c0_g1_i2^DAW1_XENTR	1.66123e-20	9.80515e-18	0	2.818	4.984	43.196	39.88	38.357	0	0.77	0	26.408	21.742	27.114
TRINITY_DN32989_c0_g1_i2^CRY1_ERIRU	2.44518e-20	1.402e-17	2.952	6.395	10.473	125.772	103.622	132.449	4.299	4.858	3.58	47.787	68.924	130.79
TRINITY_DN31918_c0_g1_i1	4.11956e-18	2.11978e-15	4.026	1.687	3.547	32.164	40.127	31.855	1.007	2.101	1.312	22.744	19.362	20.882
TRINITY_DN40392_c0_g1_i6^CFA65_CHICK	1.20275e-16	5.1355e-14	4.257	8.026	7.085	18.69	16.804	16.701	4.643	5.118	6.059	19.972	17.361	20.042
TRINITY_DN18809_c0_g1_i4^CRY1_ERIRU	1.45761e-16	6.09401e-14	1.231	4.338	6.633	69.431	55.057	74.607	1.173	3.318	2.09	31.522	36.451	67.271
TRINITY_DN15039_c0_g1_i13^PB1_HUMAN	2.14424e-16	8.78175e-14	16.103	15.932	17.132	33.188	36.616	34.749	5.045	6.979	6.603	27.469	23.395	21.607
TRINITY_DN18809_c0_g1_i5^CRY1_CHICK	3.0382e-16	1.17251e-13	0.62	0.269	0.302	5.544	4.471	5.914	0.142	0.208	0.067	3.371	2.468	3.111
TRINITY_DN1999_c7_g1_i8^TRM44_XENLA	5.90662e-15	1.94318e-12	5.766	7.73	9.79	31.29	31.835	34.107	1.492	3.349	3.946	32.047	24.058	22.48
TRINITY_DN9726_c0_g1_i1^LONF3_MOUSE	7.38819e-15	2.35343e-12	18.453	11.993	23.136	70.915	83.042	75.004	9.356	9.424	16.442	60.598	59.9	52.19
TRINITY_DN1583_c2_g1_i5	1.36796e-14	4.22343e-12	118.781	200.714	248.934	176.1	200.013	176.312	0	0	0	23.195	45.92	161.184
TRINITY_DN12984_c0_g1_i2^ENPL_CHICK	1.5814e-14	4.80842e-12	331.959	343.871	368.763	1525.45	1455.83	1456.26	486.313	354.943	560.804	1814.3	1598.11	2023.51
TRINITY_DN7259_c0_g1_i11^DAW1_XENLA	3.85022e-14	1.1198e-11	0	0	0.408	3.214	4.142	8.925	0	0	0	5.555	0.772	3.479
TRINITY_DN433_c0_g1_i4^TRAF6_RAT	4.29769e-14	1.23209e-11	4.211	3.179	3.724	10.111	8.914	10.073	3.648	3.276	2.512	10.196	10.567	12.149
TRINITY_DN13237_c0_g1_i13^LMTK3_HUMAN	1.41055e-13	3.93151e-11	9.782	8.703	7.076	23.332	17.033	20.942	8.006	10.183	8.382	27.543	25.221	33.347
TRINITY_DN7828_c0_g1_i3	1.62548e-13	4.40812e-11	5.932	5.181	5.95	43.44	30.948	44.469	4.216	6.407	4.513	33.433	23.754	21.933
TRINITY_DN108243_c0_g3_i1	6.70826e-13	1.66199e-10	15.057	23.764	21.087	20.888	22.975	14.033	25.63	29.478	20.855	106.61	93.058	74.134
TRINITY_DN9789_c0_g2_i1^DNAL1_MOUSE	1.17581e-12	2.84292e-10	8.847	6.562	5.791	15.908	17.718	16.448	4.406	4.878	3.657	19.531	18.253	13.62
TRINITY_DN4497_c0_g1_i3^OSBP2_MOUSE	1.31603e-12	3.14407e-10	3.378	5.978	3.583	15.532	17.846	19.314	2.037	1.914	2.201	11.561	8.523	10.383
TRINITY_DN9423_c0_g2_i2^TLR13_MOUSE	1.55635e-12	3.63173e-10	8.385	7.239	4.735	9.819	16.265	9.114	1.741	2.434	2.69	11.151	9.893	8.765
TRINITY_DN14699_c0_g2_i3	1.86829e-12	4.21267e-10	18.444	17.489	18.649	61.012	68.414	64.525	11.82	13.553	18.887	62.099	52.084	54.933
TRINITY_DN3941_c0_g1_i3	2.01224e-12	4.43754e-10	15.622	15.932	17.514	44.521	45.841	48.249	15.124	13.709	13.562	34.609	37.614	36.825
TRINITY_DN11969_c1_g1_i1^PPIB_MOUSE	2.73742e-12	5.97115e-10	16.334	13.532	11.51	48.354	45.814	42.688	12.14	11.567	14.274	42.999	32.657	38.465
TRINITY_DN20592_c0_g3_i5^OTOP_DROME	4.61697e-12	9.55189e-10	4.303	7.693	8.619	7.386	7.78	7.794	2.487	3.838	3.268	11.907	10.328	11.193
TRINITY_DN13332_c0_g1_i4^GLO11_ORYSJ	5.30966e-12	1.08729e-09	226.911	149.015	141.821	167.624	137.368	219.045	8.906	9.923	11.761	56.03	29.57	47.818
TRINITY_DN16232_c1_g1_i3	6.84689e-12	1.37403e-09	15.844	28.5	29.246	19.047	34.495	23.039	9.345	13.054	9.894	36.268	36.179	36.699
TRINITY_DN28797_c0_g1_i5^CREL2_DANRE	8.56554e-12	1.67205e-09	35.287	42.884	46.334	124.654	140.513	122.837	37.876	32.848	55.228	147.121	142.293	182.949
TRINITY_DN74877_c0_g2_i1^EVA1C_PANTR	8.5819e-12	1.67205e-09	122.094	228.667	266.226	251.949	218.216	264.681	106.072	131.34	142.249	415.931	365.654	324.301
TRINITY_DN836_c0_g1_i2	9.33696e-12	1.80167e-09	7.792	4.347	5.773	4.407	4.654	3.707	3.364	4.733	3.669	20.843	18.883	16.153
TRINITY_DN9834_c3_g2_i2	1.15066e-11	2.19918e-09	19.703	26.47	20.351	54.988	68.122	63.43	38.113	30.019	33.761	90.86	114.681	115.751
TRINITY_DN5946_c0_g2_i2	1.90679e-11	3.57621e-09	5.007	4.486	4.993	17.083	17.627	22.877	3.221	5.055	2.735	19.048	16.948	21.061
TRINITY_DN10066_c0_g1_i4	3.16739e-11	5.83149e-09	30.151	29.621	35.249	28.509	30.481	26.313	20.797	24.246	22.7	59.38	54.954	53.493
TRINITY_DN16567_c0_g2_i2	3.64777e-11	6.53602e-09	1.583	0.63	0.896	11.088	11.383	11.836	0.201	0.447	0.434	8.411	8.045	3.783
TRINITY_DN8483_c0_g1_i3^FBP1_STRPU	4.45472e-11	7.91127e-09	6.913	6.655	7.564	4.745	6.555	5.751	3.221	4.431	3.646	15.1	11.817	11.529
TRINITY_DN38537_c0_g1_i2	5.97615e-11	1.05201e-08	6.515	6.729	7.768	23.717	23.277	24.812	1.35	3.661	2.712	17.347	14.991	18.949
TRINITY_DN54327_c0_g1_i2	6.27892e-11	1.09495e-08	5.96	7.517	5.462	9.481	16.832	15.498	2.76	1.571	3.335	11.876	13.578	11.14
TRINITY_DN28301_c1_g1_i3^IMSP1_RUDPH	6.32919e-11	1.09495e-08	216.601	204.198	178.462	325.269	381.229	295.252	107.481	109.466	95.504	299.66	249.81	253.562
TRINITY_DN15369_c0_g1_i12	8.42516e-11	1.4451e-08	9.014	6.701	7.201	7.743	6.308	12.55	0.734	0.739	0.767	3.969	2.881	2.89
TRINITY_DN6031_c0_g1_i4	1.01561e-10	1.68714e-08	30.392	27.036	24.182	102.779	105.195	104.464	43.431	32.307	49.258	113.142	122.03	124.327
TRINITY_DN10774_c0_g1_i9^ZC3H1_HUMAN	1.31534e-10	2.1117e-08	14.65	13.819	12.805	21.79	20.059	20.824	3.837	5.554	3.379	15.772	15.937	12.012
TRINITY_DN11537_c1_g2_i3^AL1L1_XENLA	1.64329e-10	2.61726e-08	15.325	10.075	12.503	15.072	14.226	12.406	12.353	17.724	13.74	56.009	41.311	40.178
TRINITY_DN20001_c0_g1_i2^PDIA4_BOVIN	1.84795e-10	2.92005e-08	47.846	66.852	75.766	265.846	264.816	272.186	78.358	56.917	106.242	292.677	252.626	343.67
TRINITY_DN69591_c0_g1_i2	2.02088e-10	3.16835e-08	3.045	6.868	6.837	6.512	6.775	6.329	1.729	2.704	2.724	9.335	7.849	8.302
TRINITY_DN383_c4_g1_i4^SEM4D_CHICK	2.10958e-10	3.28179e-08	12.79	12.633	12.938	23.425	24.475	25.01	8.646	9.122	8.204	22.544	21.699	19.337
TRINITY_DN8002_c0_g1_i11^ITA4_MOUSE	2.15383e-10	3.32485e-08	10.689	12.596	19.589	29.204	32.593	33.537	5.341	7.988	6.37	20.486	24.297	23.856
TRINITY_DN26336_c0_g1_i5	2.80144e-10	4.22701e-08	41.219	62.857	88.482	59.781	55.706	66.93	15.788	26.867	19.588	70.71	67.391	59.61
TRINITY_DN46277_c0_g1_i10^THIOM_BOVIN	3.16182e-10	4.73517e-08	3.304	2.604	3.361	17.459	10.423	10.986	6.905	6.595	6.148	23.867	22.156	20.861
TRINITY_DN10509_c0_g1_i7^GAPR1_HUMAN	4.17851e-10	6.16577e-08	23.654	13.559	11.173	16.312	8.777	9.512	6.763	8.664	13.196	38.106	39.647	33.777
TRINITY_DN54770_c0_g2_i4^SMC4_XENLA	5.31556e-10	7.67429e-08	12.632	12.058	14.206	32.005	30.719	29.758	4.264	8.841	6.781	23.5	25.167	25.233
TRINITY_DN8431_c0_g1_i5^PDIA3_PONAB	6.86371e-10	9.76886e-08	65.457	92.451	88.5	316.963	308.207	323.491	144.659	97.14	159.047	382.582	384.037	438.665
TRINITY_DN4554_c0_g1_i4	7.90284e-10	1.10135e-07	59.543	66.555	86.708	45.817	60.296	50.428	102.815	103.599	112.59	307.599	290.718	218.923
TRINITY_DN28185_c0_g1_i5^ZHANG_MOUSE	8.78825e-10	1.21629e-07	186.58	162.556	161.88	324.724	311.727	319.241	112.657	122.489	101.796	320.083	268.291	247.855
TRINITY_DN140875_c0_g1_i1	9.48577e-10	1.30384e-07	2.323	3.16	3.68	7.282	5.998	6.293	0.924	0.999	1.601	7.781	7.218	7.493
TRINITY_DN46682_c1_g1_i1	1.10672e-09	1.45161e-07	124.343	109.069	111.423	317.151	275.138	294.348	76.403	84.606	88.967	275.383	194.367	199.69
TRINITY_DN18011_c0_g2_i11	1.43625e-09	1.8476e-07	12.882	10.872	6.012	22.693	14.098	15.679	2.108	4.389	2.346	18.113	17.144	14.776
TRINITY_DN66225_c0_g1_i6^P4HA1_CHICK	1.84275e-09	2.35543e-07	5.877	12.623	8.194	20.541	20.799	12.939	9.889	9.174	17.097	50.318	38.734	44.592
TRINITY_DN324_c1_g1_i1	1.99283e-09	2.53114e-07	4.183	8.796	7.28	5.995	6.894	3.391	8.693	13.959	13.485	36.3	36.158	31.76
TRINITY_DN2166_c0_g2_i1^WDR49_HUMAN	2.02432e-09	2.55498e-07	2.628	3.392	3.583	8.231	11.035	8.301	0.711	1.321	1.312	8.075	5.099	5.496
TRINITY_DN64_c0_g2_i3^GR101_LYMST	2.03933e-09	2.55783e-07	1.703	1.678	1.162	2.904	3.145	2.622	3.044	2.216	3.002	9.209	8.523	6.579
TRINITY_DN3822_c0_g1_i4	2.07694e-09	2.58882e-07	26.246	33.959	32.021	269.201	260.683	274.22	15.148	36.093	16.408	174.569	170.95	91.086
TRINITY_DN28301_c1_g1_i2^IMSP1_RUDPH	2.16704e-09	2.68445e-07	103.252	130.182	163.786	189.02	217.265	205.383	60.462	78.241	56.551	170.537	152.98	194.488
TRINITY_DN14541_c1_g1_i5^OTOF_RAT	2.45974e-09	3.02834e-07	10.365	17.424	17.372	21.687	24.301	21.077	5.874	7.822	5.692	15.719	17.861	24.088
TRINITY_DN32974_c0_g1_i1	2.50197e-09	3.06156e-07	54.907	68.622	89.209	46.25	70.224	40.536	52.006	75.474	51.015	199.738	167.808	148.026
TRINITY_DN2556_c0_g1_i1	2.54541e-09	3.09583e-07	0	1.038	0	0.695	1.435	0	1.303	1.945	2.512	7.256	7.806	9.459
TRINITY_DN6806_c0_g1_i1^COAA_DICDI	2.90273e-09	3.50915e-07	9.264	4.755	4.593	14.978	16.795	17.261	3.612	5.315	2.157	16.318	16.459	17.236
TRINITY_DN69591_c0_g1_i3	2.99007e-09	3.5931e-07	5.284	11.567	13.222	10.233	10.423	7.966	3.304	4.92	5.314	13.02	13.567	13.599
TRINITY_DN19300_c0_g1_i6^ANO8_MOUSE	3.335e-09	3.91385e-07	6.117	16.488	14.889	8.598	13.047	7.767	1.694	1.935	1.668	4.946	5.327	5.475
TRINITY_DN7251_c0_g1_i9^PDCD4_CHICK	3.81019e-09	4.41982e-07	5.423	4.68	3.751	19.112	12.855	10.254	19.139	16.466	15.408	38.715	48.029	67.334
TRINITY_DN1890_c0_g1_i6	3.94474e-09	4.5496e-07	8.255	9.268	9.036	30.67	28.278	32.127	9.57	11.13	9.327	27.952	24.71	23.51
TRINITY_DN13244_c0_g1_i1^FBP1_STRPU	4.18349e-09	4.71653e-07	16.51	20.918	22.879	14.029	19.876	13.355	13.786	20.033	13.407	47.609	42.028	39.978
TRINITY_DN12828_c0_g1_i4^POL_AVIRE	4.22191e-09	4.73325e-07	13.53	11.706	14.046	18.408	18.816	18.093	6.396	8.03	6.114	16.622	17.568	17.677
TRINITY_DN10550_c0_g1_i7^FNBP4_MOUSE	4.3715e-09	4.85512e-07	27.477	14.208	19.872	45.705	43.135	46.187	18.275	19.243	13.34	41.739	42.42	42.679
TRINITY_DN158_c0_g2_i2	4.57777e-09	5.04762e-07	49.808	33.088	38.84	40.781	30.344	61.098	3.281	2.746	3.102	11.067	9.186	10.52
TRINITY_DN144493_c1_g1_i1	5.74881e-09	6.13655e-07	3.341	2.845	3.317	18.953	20.041	19.196	1.09	3.266	1.745	17.179	12.926	16.29
TRINITY_DN22192_c0_g2_i4^CYSP1_HOMAM	5.97835e-09	6.3478e-07	5.914	15.858	16.946	16.716	10.861	12.758	5.069	6.116	7.27	16.213	17.34	15.89
TRINITY_DN18090_c0_g1_i6	7.10728e-09	7.42859e-07	17.954	18.101	20.342	67.176	75.564	82.672	11.299	17.807	15.219	44.028	42.604	39.389
TRINITY_DN7612_c6_g1_i4^CAH1_MONDO	7.80937e-09	8.07827e-07	19.518	37.119	39.931	21.011	31.908	15.95	46.865	63.543	47.279	149.746	143.609	114.133
TRINITY_DN8705_c0_g1_i6	8.48282e-09	8.72991e-07	28.356	63.58	66.721	56.069	51.93	60.971	26.838	38.08	36.974	96.467	87.883	80.145
TRINITY_DN2783_c0_g2_i11^RNMT_MYCLE	8.53927e-09	8.74317e-07	4.942	5.719	7.945	7.987	9.472	10.127	3.387	3.547	3.324	9.009	8.795	9.522
TRINITY_DN16391_c0_g1_i10^TRI37_MOUSE	8.90314e-09	9.04643e-07	5.432	2.836	3.928	13.503	10.605	14.106	3.091	3.485	4.202	8.694	9.828	8.418
TRINITY_DN9730_c2_g1_i3^PDIA6_HUMAN	9.21565e-09	9.29345e-07	212.076	246.388	253.244	832.747	860.32	887.258	328.816	260.32	395.165	834.508	809.2	944.391
TRINITY_DN5879_c2_g1_i1^TRAF6_BOVIN	1.0004e-08	1.0038e-06	49.151	46.601	57.826	119.035	119.979	128.045	34.051	39.328	31.016	88.182	84.991	71.527
TRINITY_DN22904_c0_g1_i1	1.09408e-08	1.08694e-06	71.232	148.32	141.369	75.426	115.599	44.605	92.227	157.511	128.754	323.517	370.263	361.179
TRINITY_DN4554_c0_g1_i8	1.22448e-08	1.21049e-06	32.141	46.351	56.354	38.404	43.83	33.185	78.05	89.089	84.987	193.092	205.727	164.526
TRINITY_DN1638_c0_g1_i7	1.25581e-08	1.23537e-06	7.033	10.13	8.797	7.085	9.143	6.492	8.326	10.87	9.949	24.245	22.373	21.029
TRINITY_DN25438_c1_g1_i7	1.37104e-08	1.32918e-06	6.598	8.341	8.211	33.884	28.882	28.51	5.922	7.822	4.969	24.907	26.026	16.332
TRINITY_DN5481_c0_g1_i2^ATF3_RAT	1.42275e-08	1.36611e-06	5.497	8.582	11.705	9.058	9.737	10.281	3.186	4.577	4.569	12.968	13.122	11.024
TRINITY_DN7259_c0_g1_i9^DAW1_XENTR	1.66403e-08	1.57517e-06	19.305	13.328	19.332	31.027	31.231	41.784	3.174	9.289	6.314	36.216	30.961	34.461
TRINITY_DN30016_c0_g1_i5^ERP29_CHICK	1.68178e-08	1.58451e-06	41.877	53.524	51.051	157.495	155.077	165.724	82.835	62.118	84.209	190.11	169.982	195.728
TRINITY_DN44893_c0_g1_i5^EVA1C_PANTR	2.03432e-08	1.88133e-06	29.068	44.228	57.454	37.727	37.558	43.863	16.96	24.797	17.82	55.663	52.117	44.812
TRINITY_DN5590_c0_g2_i3	2.16843e-08	1.98704e-06	6.015	11.178	11.563	5.713	8.978	6.239	5.413	9.413	7.004	23.825	23.243	21.702
TRINITY_DN2443_c1_g1_i2^SEC62_PONAB	2.21133e-08	2.00801e-06	20.85	15.385	11.005	38.845	42.888	44.523	13.146	11.868	16.019	45.635	33.538	40.125
TRINITY_DN12439_c0_g1_i3	2.37889e-08	2.14079e-06	4.239	4.653	4.842	15.119	16.612	14.874	3.044	3.526	2.913	14.743	10.882	8.418
TRINITY_DN37172_c0_g1_i21^COX1_PLABE	2.42159e-08	2.16949e-06	5.756	4.087	5.383	13.832	12.663	22.904	1.267	0.728	1.645	4.757	3.946	4.414
TRINITY_DN2763_c0_g1_i5^NLGNX_HUMAN	2.83512e-08	2.4954e-06	1.277	2.938	3.645	5.798	6.702	9.16	3.932	4.66	4.413	16.685	19.753	9.795
TRINITY_DN11586_c0_g1_i7^MB213_DANRE	2.99855e-08	2.60497e-06	6.321	5.876	8.841	20.841	24.173	24.721	2.724	4.92	2.457	13.262	12.295	11.718
TRINITY_DN6968_c0_g1_i6^E2AK3_HUMAN	3.12796e-08	2.69408e-06	0.703	0.853	1.632	8.457	6.226	6.673	4.37	3.349	3.958	10.059	11.404	8.796
TRINITY_DN8431_c0_g1_i7^PDIA3_PONAB	3.29252e-08	2.82369e-06	42.996	58.659	74.063	196.537	197.691	227.898	77.588	53.214	85.765	192.504	206.358	335.273
TRINITY_DN1171_c0_g2_i15	3.59513e-08	3.03139e-06	20.971	21.465	16.973	32.7	34.596	32.534	5.116	9.393	6.07	26.335	19.253	21.092
TRINITY_DN6528_c0_g1_i10	3.69615e-08	3.10353e-06	5.821	19.639	23.038	11.548	10.871	12.804	6.514	8.706	6.392	21.505	18.742	20.273
TRINITY_DN11710_c0_g1_i4^CBPD_LOPSP	3.71199e-08	3.10384e-06	13.021	14.255	22.134	15.279	18.395	15.218	6.656	9.476	5.369	22.04	19.633	19.989
TRINITY_DN9150_c0_g1_i4	4.46338e-08	3.67095e-06	23.081	46.008	25.397	32.051	48.84	26.683	12.471	14.406	8.982	65.512	51.464	31.486
TRINITY_DN20664_c0_g1_i4^SRR55_DROME	4.48195e-08	3.67117e-06	52.63	52.866	61.072	198.529	208.772	216.296	95.27	59.892	80.741	201.051	230.753	242.001
TRINITY_DN21938_c0_g2_i1^CALUA_SALSA	4.56186e-08	3.70637e-06	132.08	188.535	170.685	392.088	425.506	417.131	182.594	150.802	225.713	505.279	404.203	484.266
TRINITY_DN5985_c0_g1_i12	4.9002e-08	3.93349e-06	48.873	45.693	49.739	44.286	37.814	71.442	2.736	3.589	6.737	21.368	19.492	19.295
TRINITY_DN9670_c0_g2_i1	5.03895e-08	4.02875e-06	18.879	32.819	38.415	31.206	32.2	29.64	11.725	23.58	18.709	66.478	61.575	48.428
TRINITY_DN14513_c0_g1_i1	5.15929e-08	4.1061e-06	2.332	4.152	3.458	8.213	6.098	5.082	2.842	1.893	4.802	18.418	11.632	21.219
TRINITY_DN12652_c0_g1_i1^TAZ_SAISC	5.17662e-08	4.1061e-06	17.685	17.397	15.013	39.315	40.09	33.347	11.429	12.367	12.328	37.119	27.754	28.081
TRINITY_DN11653_c0_g1_i4^XYLA_HORVU	5.20701e-08	4.10829e-06	12.623	15.052	21.859	29.439	30.783	28.917	12.921	11.358	11.506	26.135	32.614	35.795
TRINITY_DN5646_c1_g1_i3	5.26336e-08	4.10829e-06	9.865	10.566	10.437	44.098	37.028	45.193	12.554	12.118	9.105	27.952	24.265	27.177
TRINITY_DN3530_c0_g1_i2^GAPR1_HUMAN	5.27007e-08	4.10829e-06	27.986	40.039	56.806	28.594	40.2	18.979	38.847	57.656	24.635	165.812	147.338	127.48
TRINITY_DN11462_c0_g1_i3	5.36588e-08	4.14315e-06	16.057	21.827	24.475	101.708	87.742	104.201	11.642	17.048	13.44	67.224	47.453	32.212
TRINITY_DN58643_c0_g1_i16^NEC1_HUMAN	5.36785e-08	4.14315e-06	20.415	28.565	32.589	27.729	29.503	27.334	13.928	20.595	18.02	48.512	42.876	38.328
TRINITY_DN18519_c0_g1_i1^CLOCK_TYTAL	5.736e-08	4.38942e-06	3.193	2.206	2.554	11.981	8.713	13.084	4.631	3.953	4.424	11.634	10.012	10.394
TRINITY_DN2992_c0_g1_i5^MRP1_CHICK	6.04028e-08	4.59152e-06	11.041	13.068	13.08	13.343	16.027	14.287	3.506	4.431	4.258	9.387	8.73	9.501
TRINITY_DN10717_c0_g1_i4^PANP_ALIF1	6.29092e-08	4.74042e-06	3.424	14.885	16.547	14.574	21.924	14.214	12.554	8.56	6.136	23.783	43.115	35.259
TRINITY_DN565_c1_g1_i3^HSP74_ANOAL	6.35559e-08	4.75886e-06	12.086	14.292	19.012	32.549	33.389	41.775	11.405	18.567	14.796	55.642	47.507	33.798
TRINITY_DN110993_c0_g1_i1	6.37898e-08	4.75886e-06	2.628	2.753	3.184	15.983	13.193	16.041	0.403	2.767	1.323	18.082	12.752	17.698
TRINITY_DN7259_c0_g1_i5^DAW1_XENTR	6.94404e-08	5.14217e-06	2.869	2.169	2.811	8.081	6.345	7.496	2.025	2.424	1.923	7.676	5.849	5.412
TRINITY_DN1542_c0_g1_i13^TRM44_XENLA	7.00188e-08	5.16595e-06	7.626	10.362	11.759	18.906	19.958	20.797	5.259	6.709	4.369	16.097	14.122	15.008
TRINITY_DN5680_c0_g1_i3^VMP_NEMVE	7.64634e-08	5.62076e-06	3.6	3.837	5.232	5.243	5.44	5.1	0.817	2.091	2.79	11.277	11.143	9.29
TRINITY_DN44792_c0_g1_i2	7.85557e-08	5.74911e-06	66.207	92.33	134.824	88.844	89.113	107.194	47.387	66.601	37.452	157.296	152.284	123.749
TRINITY_DN28797_c0_g1_i16	7.93287e-08	5.74911e-06	2.961	2.067	2.651	9.5	9.609	7.541	1.398	1.123	2.234	10.164	7.012	9.301
TRINITY_DN4081_c0_g2_i2^ENDD1_HUMAN	7.93554e-08	5.74911e-06	2.388	2.91	3.795	2.847	4.48	2.351	3.245	3.027	1.545	11.529	9.48	10.52
TRINITY_DN37177_c0_g1_i4	8.12952e-08	5.86846e-06	6.025	9.741	7.75	6.239	12.233	9.892	3.198	4.493	5.025	13.22	13.839	12.769
TRINITY_DN29849_c0_g1_i5^ECE1_CAVPO	8.54407e-08	6.12366e-06	12.429	25.386	25.761	19.601	21.458	16.194	16.013	18.099	17.409	39.177	33.331	36.541
TRINITY_DN5935_c0_g1_i8	8.6134e-08	6.15138e-06	2.619	19.287	7.103	6.719	8.603	1.311	30.486	26.659	27.369	67.15	59.803	56.331
TRINITY_DN20664_c0_g1_i11^SRSF6_HUMAN	9.45774e-08	6.68905e-06	38.786	31.874	33.431	75.971	73.552	75.294	36.538	28.448	33.017	81.368	71.12	64.948
TRINITY_DN20664_c0_g1_i13^SRR55_DROME	9.46627e-08	6.68905e-06	5.71	4.68	6.518	11.445	14.235	13.482	4.785	4.878	5.325	16.045	13.806	11.045
TRINITY_DN122549_c0_g1_i2	9.81391e-08	6.85046e-06	26.181	19.482	21.903	23.83	20.397	36.955	3.766	3.453	5.358	14.722	14.546	14.808
TRINITY_DN316244_c0_g1_i2	9.81557e-08	6.85046e-06	129.665	157.375	194.38	110.691	158.899	130.333	59.254	100.573	46.123	272.58	220.327	213.468
TRINITY_DN16232_c1_g1_i1	1.00611e-07	6.96227e-06	128.434	161.87	183.118	122.371	168.407	128.335	84.966	137.737	72.114	357.129	290.881	266.667
TRINITY_DN17517_c1_g1_i2	1.08728e-07	7.47728e-06	33.992	55.832	53.694	33.452	47.35	21.394	45.681	68.931	66.367	144.359	145.914	145.167
TRINITY_DN16422_c0_g1_i12^BIP_CHICK	1.08798e-07	7.47728e-06	432.416	411.557	377.303	1526.46	1412.98	1356.62	836.021	529.013	866.98	2072.72	1832.94	2090.61
TRINITY_DN13121_c0_g1_i2	1.10818e-07	7.59007e-06	15.196	25.923	30.496	24.882	21.814	20.688	6.111	12.929	9.238	31.333	31.646	26.473
TRINITY_DN4148_c0_g1_i3^MFS12_MOUSE	1.11297e-07	7.59695e-06	11.226	6.58	3.902	21.424	7.049	9.928	6.159	5.367	3.368	20.486	23.634	62.72
TRINITY_DN40008_c0_g1_i4	1.11817e-07	7.60661e-06	7.616	7.943	9.684	20.71	16.713	15.652	3.447	6.054	3.024	12.548	13.459	16.185
TRINITY_DN36996_c0_g1_i5	1.14061e-07	7.73303e-06	12.938	29.445	29.946	27.203	28.159	23.889	10.091	23.102	18.242	54.802	55.835	61.365
TRINITY_DN19798_c0_g1_i12	1.1673e-07	7.87991e-06	5.145	8.814	11.59	8.325	8.704	8.138	4.441	7.884	6.959	20.423	17.524	18.371
TRINITY_DN12897_c0_g1_i9^CLK2_MOUSE	1.17013e-07	7.87991e-06	12.66	9.389	13.603	20.747	21.247	18.6	3.565	6.355	5.069	14.606	17.807	12.99
TRINITY_DN6489_c0_g1_i7^PPM1A_RAT	1.28041e-07	8.45267e-06	30.956	25.997	24.555	53.4	54.6	54.714	13.218	18.421	13.585	42.338	37.636	31.234
TRINITY_DN1271_c0_g1_i9	1.28045e-07	8.45267e-06	56.739	37.11	44.525	46.954	35.748	69.769	6.017	4.181	7.226	16.696	16.187	23.405
TRINITY_DN2712_c0_g1_i4^GOGA5_MOUSE	1.29684e-07	8.53276e-06	33.668	37.425	38.654	54.218	51.135	51.92	22.775	27.928	26.958	63.223	49.018	64.78
TRINITY_DN84802_c0_g1_i2^COCA1_HUMAN	1.34182e-07	8.79988e-06	7.33	13.226	7.014	7.395	8.475	3.192	23.486	23.424	25.29	62.803	57.781	44.234
TRINITY_DN3858_c0_g1_i14^POL3_DROME	1.37432e-07	8.98369e-06	3.887	6.136	5.117	7.047	8.237	8.111	2.795	4.566	3.357	8.316	9.817	10.152
TRINITY_DN29032_c0_g1_i8^Y4757_DICDI	1.47654e-07	9.62051e-06	2.369	1.891	1.623	7.555	6.171	5.868	1.303	1.352	1.156	4.379	4.37	3.857
TRINITY_DN19139_c0_g1_i13^ODA1_CHLRE	1.49429e-07	9.70467e-06	2.017	4.412	0.878	0.404	3.684	1.817	3.15	3.859	1.945	14.029	8.414	10.615
TRINITY_DN8568_c1_g1_i5^GNMT_RAT	1.51327e-07	9.79625e-06	1.166	0.185	0.523	2.058	0.869	1.329	2.511	3.068	1.601	8.327	8.719	9.648
TRINITY_DN9606_c0_g2_i1^HYOU1_DANRE	1.57684e-07	1.01749e-05	58.775	59.233	64.637	148.296	145.788	142.061	77.529	61.265	88.011	190.299	151.186	194.93
TRINITY_DN59378_c0_g1_i7	1.64208e-07	1.05619e-05	4.322	2.039	1.844	26.658	5.668	26.087	2.736	3.859	5.203	19.562	13.763	41.786
TRINITY_DN5248_c0_g1_i4^CADN_ACRMI	1.66863e-07	1.06984e-05	26.246	52.412	54.891	47.415	37.329	36.847	21.911	35.105	32.694	78.606	77.849	67.261
TRINITY_DN3317_c0_g1_i8	1.68415e-07	1.07313e-05	14.233	20.288	24.342	41.833	34.239	40.454	9.937	12.139	8.793	25.694	29.081	31.392
TRINITY_DN24101_c0_g1_i6^CYHR1_DANRE	1.68445e-07	1.07313e-05	7.977	12.021	11.413	18.295	16.832	17.072	1.516	3.807	3.179	11.435	9.86	10.194
TRINITY_DN21742_c0_g1_i12^PH4H_DROME	1.70045e-07	1.07989e-05	9.865	11.706	10.508	10.355	13.915	11.619	10.043	8.883	6.559	19.541	24.678	19.022
TRINITY_DN3794_c1_g1_i9^PRKDC_CHICK	1.75934e-07	1.10679e-05	6.256	5.431	4.726	11.746	12.032	11.502	1.717	3.308	1.067	9.849	8.49	9.7
TRINITY_DN4010_c3_g1_i2^MZB1_MOUSE	1.98401e-07	1.23649e-05	59.405	58.307	60.256	205.953	188.557	211.441	89.112	65.717	110.6	246.549	215.033	259.594
TRINITY_DN26778_c0_g3_i3	2.02157e-07	1.25601e-05	92.184	134.223	133.787	87.134	113.039	67.038	101.571	178.564	131.31	403.163	378.83	317.249
TRINITY_DN4466_c0_g1_i4^SGPL1_RAT	2.19025e-07	1.35243e-05	2.017	3.411	3.529	7.292	8.219	6.311	0.521	0.739	1.467	4.893	4.588	4.403
TRINITY_DN53295_c0_g1_i9	2.46531e-07	1.50835e-05	2.85	2.567	2.048	31.478	28.315	35.861	1.09	2.788	1.768	22.418	15.437	8.26
TRINITY_DN1113_c1_g1_i2^AT11B_HUMAN	2.50683e-07	1.52909e-05	3.258	6.423	6.456	10.007	10.011	9.35	1.587	2.933	2.157	6.867	6.251	8.134
TRINITY_DN108243_c0_g1_i1	2.57475e-07	1.56576e-05	35.232	54.433	47.486	31.431	38.682	23.681	56.565	72.769	60.319	170.348	156.763	117.748
TRINITY_DN94704_c0_g3_i2	2.58477e-07	1.5671e-05	10.911	16.414	20.041	12.516	14.153	12.84	4.832	6.979	3.379	17.557	15.111	17.519
TRINITY_DN11263_c0_g2_i1^PAE5_ARATH	2.79086e-07	1.68696e-05	13.206	23.421	28.971	30.586	22.043	24.857	10.434	11.65	6.681	28.435	25.352	27.051
TRINITY_DN21560_c0_g1_i1	2.93839e-07	1.76022e-05	18.666	24.301	26.763	21.715	22.509	13.834	37.13	38.975	46.601	105.896	92.231	79.515
TRINITY_DN28797_c0_g1_i1^CREL2_DANRE	2.97993e-07	1.7798e-05	4.868	7.767	6.447	16.247	18.322	17.695	7.912	4.192	6.403	25.778	17.111	24.739
TRINITY_DN3317_c0_g2_i2^UBP2_CHICK	2.99108e-07	1.78116e-05	52.019	38.945	48.879	88.214	87.275	91.669	26.707	32.702	28.992	82.596	61.39	64.37
TRINITY_DN20495_c0_g1_i5^MED13_DROME	3.02181e-07	1.79413e-05	3.424	5.468	6.606	12.385	10.532	12.171	3.612	3.901	3.646	7.067	8.153	10.247
TRINITY_DN7591_c0_g1_i3	3.54141e-07	2.07199e-05	3.841	3.522	3.37	11.858	14.061	9.232	2.274	3.037	2.246	10.742	8.056	9.374
TRINITY_DN20173_c0_g1_i2	3.56003e-07	2.07682e-05	8.616	9.417	9.746	17.806	19.849	18.799	3.494	3.734	3.769	8.337	15.948	8.88
TRINITY_DN1136_c0_g1_i9	3.79048e-07	2.19848e-05	4.294	4.69	4.744	9.65	8.676	9.259	2.12	3.287	2.39	8.19	7.621	6.737
TRINITY_DN8098_c0_g1_i8^FA13A_HUMAN	3.88965e-07	2.2495e-05	3.674	1.501	3.591	4.773	3.474	2.306	1.125	1.155	1.189	7.182	3.359	3.374
TRINITY_DN3610_c1_g1_i1^TRAF5_HUMAN	4.02468e-07	2.31425e-05	9.763	11.02	12.096	22.448	24.932	24.622	2.795	5.825	4.258	18.533	13.339	12.79
TRINITY_DN107_c0_g1_i3^ACT_ACHBI	4.09725e-07	2.34255e-05	42.645	28.055	29.937	36.045	27.382	47.001	5.46	4.858	6.714	17.903	16.122	17.498
TRINITY_DN29921_c0_g1_i5^ELAV3_XENTR	4.13775e-07	2.35231e-05	14.27	14.282	14.995	19.423	21.549	20.923	6.253	8.467	8.026	21.452	21.112	14.335
TRINITY_DN5466_c0_g1_i12^H2B1_DANRE	4.37448e-07	2.46593e-05	40.868	44.543	45.74	101.003	94.087	96.208	55.464	47.036	64.066	121.133	116.757	110.602
TRINITY_DN9495_c0_g1_i1	4.48517e-07	2.5072e-05	23.738	48.353	48.595	36.505	37.978	37.859	12.756	20.772	21.744	54.602	42.974	48.47
TRINITY_DN6945_c3_g3_i1^SELO_MOUSE	4.69111e-07	2.60669e-05	9.162	8.99	9.621	18.577	17.325	19.106	5.128	8.051	5.436	16.024	14.557	15.218
TRINITY_DN52330_c0_g1_i5	4.70211e-07	2.60669e-05	5.923	8.721	7.431	5.647	7.076	5.434	6.242	8.363	9.382	20.696	18.862	16.573
TRINITY_DN4669_c3_g1_i1^CALR_ONCVO	4.74293e-07	2.62207e-05	410.844	440.326	511.586	1474.21	1427	1532.46	748.863	487.635	880.587	1812.78	1704.23	2271.95
TRINITY_DN89993_c0_g1_i4	5.01202e-07	2.74063e-05	7.727	14.143	15.164	9.547	11.767	10.01	7.473	8.644	10.016	22.46	19.699	19.611
TRINITY_DN4010_c3_g1_i3^MZB1_MOUSE	5.16055e-07	2.81285e-05	16.825	15.951	14.605	52.038	50.979	45.075	20.454	12.69	23.467	65.375	50.095	50.656
TRINITY_DN14537_c0_g1_i5^CUL1_PONAB	5.17212e-07	2.81285e-05	2.943	4.069	3.343	6.906	10.45	8.183	2.487	2.538	1.345	8.043	8.045	6.61
TRINITY_DN12174_c0_g2_i2^SELW_DANRE	5.40239e-07	2.92224e-05	12.318	13.142	13.142	16.284	15.588	13.789	2.949	3.817	2.146	9.818	7.947	9.784
TRINITY_DN3317_c0_g2_i1^UBP2_CHICK	5.60015e-07	3.01164e-05	3.433	3.068	1.711	7.79	9.38	7.894	1.125	1.591	1.623	6.888	5.207	5.129
TRINITY_DN8568_c1_g1_i6^GNMT_RAT	5.64836e-07	3.0227e-05	10.615	8.045	8.806	9.096	11.072	8.599	15.397	16.58	16.831	44.511	33.353	31.655
TRINITY_DN4994_c0_g1_i4^CSL3_ONCKE	5.90832e-07	3.12845e-05	4.026	6.988	8.336	4.238	6.354	3.481	5.377	8.259	5.803	15.635	15.209	14.535
TRINITY_DN5097_c4_g1_i4^GAPR1_MOUSE	6.09267e-07	3.2094e-05	4.859	6.377	6.66	4.275	6.702	4.973	4.181	6.615	4.213	15.467	12.785	12.727
TRINITY_DN2542_c21_g1_i1	6.0932e-07	3.2094e-05	3.137	5.654	5.817	13.587	11.684	9.639	2.144	2.725	1.423	8.757	7.838	9.868
TRINITY_DN60928_c0_g1_i7^MMP2_CHICK	6.35991e-07	3.31508e-05	4.35	5.023	6.101	3.242	5.12	4.476	2.215	3.921	1.634	11.193	9.219	8.502
TRINITY_DN6301_c0_g1_i20	6.71052e-07	3.48878e-05	0.722	0.982	0.851	3.016	2.295	1.98	1.705	2.028	1.034	6.29	7.979	6.243
TRINITY_DN76164_c0_g2_i2^COEA1_CHICK	6.7717e-07	3.51149e-05	3.989	6.136	7.724	4.2	6.18	3.273	5.507	7.479	5.28	18.68	16.959	14.177
TRINITY_DN5985_c0_g1_i10	7.26888e-07	3.74992e-05	45.051	32.448	37.111	33.574	31.789	52.254	3.731	5.076	5.87	17.294	12.426	16.405
TRINITY_DN9673_c2_g1_i4^DNJB3_MOUSE	7.58326e-07	3.89209e-05	23.155	18.064	20.697	41.927	40.621	40.491	13.466	16.382	13.929	77.545	41.506	35.207
TRINITY_DN6048_c0_g2_i2^GET4_TAKRU	7.6553e-07	3.91904e-05	19.129	19.445	19.571	35.444	36.671	35.807	9.878	13.231	9.571	27.06	25.765	29.374
TRINITY_DN5460_c3_g1_i3	7.8797e-07	4.01345e-05	10.735	12.976	12.326	40.039	37.119	39.406	4.595	10.131	6.481	37.717	29.102	22.732
TRINITY_DN5248_c0_g1_i13^CADN_ACRMI	8.12875e-07	4.12982e-05	3.702	5.774	5.888	6.672	4.9	7.288	2.961	4.431	3.924	10.962	11.937	7.914
TRINITY_DN16470_c1_g1_i1^ELEL_ECHLU	8.22044e-07	4.16557e-05	29.022	56.323	67.049	41.955	38.326	37.217	18.322	31.704	27.892	65.932	64.466	59.652
TRINITY_DN4749_c0_g1_i4	8.42326e-07	4.24718e-05	56.286	73.516	68.148	57.168	69.374	56.803	70.624	108.072	95.003	313.143	237.928	182.707
TRINITY_DN1667_c0_g1_i5	8.48454e-07	4.26736e-05	102.456	75.926	84.589	84.86	69.557	123.642	8.468	7.905	11.217	25.946	20.71	34.355
TRINITY_DN724_c0_g3_i1	8.59979e-07	4.31451e-05	6.321	5.783	7.449	16.651	22.308	22.379	2.428	3.682	4.769	15.331	14.807	10.604
TRINITY_DN2019_c0_g1_i24^MRC2_RAT	9.22732e-07	4.58351e-05	2.045	7.155	8.025	3.984	4.599	2.414	2.073	4.161	3.179	8.432	8.621	8.544
TRINITY_DN96104_c0_g1_i2^BCAS3_HUMAN	9.53646e-07	4.70595e-05	8.496	7.98	10.1	7.132	6.903	6.257	3.281	5.357	3.824	10.994	11.491	14.871
TRINITY_DN11191_c0_g1_i2	9.54416e-07	4.70595e-05	64.06	109.347	101.384	63.52	86.37	51.423	81.259	148.753	104.508	334.648	306.764	247.981
TRINITY_DN4751_c0_g1_i3	9.63199e-07	4.72552e-05	16.223	29.529	34.788	25.436	24.548	27.081	9.155	17.589	14.752	42.642	38.734	33.609
TRINITY_DN3619_c0_g1_i2^CAH1_RAT	9.80919e-07	4.77793e-05	6.154	10.482	8.158	6.982	8.466	7.017	6.23	6.99	7.871	16.265	14.828	13.21
TRINITY_DN21825_c1_g1_i8^NOTC1_DANRE	1.00119e-06	4.86488e-05	3.276	5.403	4.212	3.054	3.63	2.251	4.69	7.947	6.27	18.376	17.601	13.736
TRINITY_DN2783_c0_g2_i2^RNMT_MYCLE	1.1056e-06	5.33344e-05	9.319	7.637	7.688	11.811	12.928	11.004	2.914	3.765	4.169	13.356	11.545	8.239
TRINITY_DN5248_c0_g1_i9^COMA1_HUMAN	1.1151e-06	5.35421e-05	2.795	6.84	7.369	4.642	6.665	1.709	2.653	5.305	4.024	11.844	12.785	15.113
TRINITY_DN36085_c0_g2_i26^SRR55_DROME	1.11791e-06	5.35421e-05	6.524	5.44	7.573	13.813	15.497	11.719	4.264	5.586	4.38	16.118	18.905	10.772
TRINITY_DN26379_c0_g1_i2^NPAS2_CHICK	1.1953e-06	5.68421e-05	4.849	3.781	5.374	10.393	10.743	10.552	3.66	3.485	4.058	8.642	9.36	7.914
TRINITY_DN7140_c0_g1_i4^ERAP1_HUMAN	1.25387e-06	5.93247e-05	9.615	18.954	19.686	16.867	16.603	12.433	4.761	10.568	9.516	23.741	25.352	25.433
TRINITY_DN71736_c0_g1_i8	1.25638e-06	5.93247e-05	2.841	3.54	2.377	3.035	3.739	3.545	6.834	6.501	6.892	22.796	18.557	14.345
TRINITY_DN6110_c0_g1_i12^AOX_TRYBB	1.30059e-06	6.09818e-05	1.12	0.575	0.718	4.426	3.876	3.3	0.64	0.499	0.567	2.615	5.599	1.955
TRINITY_DN23012_c0_g1_i4^TSC1_RAT	1.40394e-06	6.55215e-05	14.881	14.607	19.846	24.365	25.517	29.712	7.094	9.299	6.637	14.438	18.677	19.474
TRINITY_DN69591_c0_g1_i4^LPHN_DROGR	1.42312e-06	6.62626e-05	194.418	364.382	398.354	319.011	278.255	339.495	141.52	207.927	204.292	492.636	429.479	359.182
TRINITY_DN9416_c0_g1_i3	1.42981e-06	6.64199e-05	8.116	14.783	13.195	8.062	10.871	6.122	10.257	19.503	16.842	38.904	38.125	44.119
TRINITY_DN42895_c0_g3_i2	1.49065e-06	6.90865e-05	32.604	64.303	69.203	49.219	45.165	53.737	26.672	33.763	37.141	74.689	74.511	61.007
TRINITY_DN8786_c0_g1_i6^ERGI1_DANRE	1.50129e-06	6.94192e-05	15.566	16.21	13.878	30.153	32.731	30.481	12.045	10.266	13.018	26.051	22.982	23.793
TRINITY_DN316244_c0_g1_i3	1.53558e-06	7.08413e-05	3.544	1.057	3.086	3.655	2.962	3.346	3.577	5.305	3.202	11.928	15.046	12.117
TRINITY_DN7014_c0_g1_i9^S47A2_MOUSE	1.55297e-06	7.14792e-05	2.295	2.938	3.6	5.675	6.08	5.452	3.304	3.817	2.779	6.374	8.327	9.101
TRINITY_DN6584_c1_g1_i3^MYOF_MOUSE	1.56504e-06	7.17058e-05	45.014	87.641	82.984	198.21	182.24	178.383	54.623	46.048	36.874	83.888	111.441	118.042
TRINITY_DN5455_c0_g3_i2	1.5806e-06	7.22539e-05	128.156	193.169	180.537	113.5	156.97	89.951	126.277	248.244	187.972	548.457	550.867	426.148
TRINITY_DN4053_c1_g1_i4	1.59527e-06	7.25939e-05	29.781	26.099	29.84	38.798	40.017	40.943	8.551	13.99	11.539	31.858	24.265	27.619
TRINITY_DN5720_c0_g1_i9	1.60983e-06	7.30073e-05	20.869	22.568	18.968	34.551	34.715	36.168	7.864	9.06	8.471	25.694	26.591	19.306
TRINITY_DN15228_c0_g3_i5	1.61163e-06	7.30073e-05	26.875	44.061	52.204	30.116	30.911	32.362	16.143	25.525	22.278	56.419	47.899	44.634
TRINITY_DN47130_c1_g1_i1	1.63375e-06	7.38426e-05	4.229	4.931	5.205	5.854	3.355	4.123	3.447	2.59	2.924	9.492	7.893	9.101
TRINITY_DN5605_c0_g1_i26^ARHG1_MOUSE	1.64568e-06	7.42148e-05	13.178	14.746	15.048	30.229	30.317	29.586	7.935	8.488	6.047	21.389	16.22	16.689
TRINITY_DN19685_c0_g1_i9	1.66534e-06	7.4765e-05	13.086	9.259	9.595	24.985	20.434	17.903	4.43	2.184	3.346	11.183	18.416	41.292
TRINITY_DN172898_c0_g1_i1^PRY3_YEAST	1.67011e-06	7.48119e-05	4.137	5.978	6.943	4.228	5.924	3.924	4.56	6.324	5.525	16.265	13.459	11.855
TRINITY_DN1667_c0_g1_i9	1.70816e-06	7.60328e-05	80.098	53.422	64.202	62.571	51.637	86.669	5.519	5.18	8.793	20.885	15.568	24.844
TRINITY_DN8179_c0_g1_i8^ACT_ACHBI	1.71094e-06	7.60328e-05	74.147	51.42	54.705	59.555	47.432	78.802	5.602	3.516	8.237	25.075	19.112	20.147
TRINITY_DN2893_c0_g1_i1^MPEG1_MOUSE	1.71252e-06	7.60328e-05	46.254	48.473	51.096	64.845	69.274	67.744	52.894	42.969	44.289	84.119	95.373	93.881
TRINITY_DN16422_c0_g1_i6^BIP_CHICK	1.869e-06	8.26146e-05	280.078	388.146	415.602	1044.42	1077.32	1047.05	574.086	355.608	612.897	1203.43	1190.71	1719.28
TRINITY_DN28797_c0_g1_i24^CREL2_DANRE	1.88879e-06	8.33061e-05	32.233	30.937	27.446	90.094	93.044	83.649	35.792	28.417	55.183	127.139	99.907	100.66
TRINITY_DN549_c1_g1_i3^REG1B_HUMAN	1.90315e-06	8.37551e-05	14.233	27.907	24.058	14.64	19.574	9.585	25.63	40.67	27.747	77.934	75.142	64.906
TRINITY_DN11586_c0_g1_i2^MB213_DANRE	1.99811e-06	8.71698e-05	11.244	10.306	9.187	32.503	28.863	27.714	8.8	12.066	10.883	30.388	28.765	20.021
TRINITY_DN2819_c0_g1_i6^PA2_CONGI	2.06104e-06	8.95258e-05	3.239	8.026	3.795	4.097	5.486	1.365	7.248	7.864	7.204	24.077	23.754	15.218
TRINITY_DN49715_c0_g1_i3^ZN333_HUMAN	2.24772e-06	9.72139e-05	13.882	20.603	24.014	19.141	16.283	16.475	10.837	11.993	13.151	26.724	26.026	20.987
TRINITY_DN4524_c1_g1_i13^ARGL1_RAT	2.3781e-06	0.000102632	34.306	33.19	38.521	52.47	63.669	57.508	14.698	18.993	15.619	37.056	32.277	36.394
TRINITY_DN2104_c0_g1_i5^TX60A_ACTVL	2.42162e-06	0.000104286	54.509	113.564	90.823	54.161	78.7	30.382	150.118	202.258	192.597	442.665	412.672	321.569
TRINITY_DN22102_c0_g1_i2	2.446e-06	0.00010511	59.21	96.816	104.257	88.045	88.711	89.653	36.81	77.492	72.514	205.304	186.442	153.596
TRINITY_DN87996_c0_g2_i1^CBPD_LOPSP	2.51558e-06	0.000107869	13.141	16.572	19.624	13.362	12.717	13.31	4.015	4.213	3.468	9.02	8.784	10.699
TRINITY_DN13237_c0_g1_i8^LMTK3_HUMAN	2.54746e-06	0.000108771	1.268	0.334	0.461	3.148	3.054	3.942	0.782	1.279	1.345	2.804	3.403	5.202
TRINITY_DN7040_c0_g1_i6^GAPR1_HUMAN	2.63723e-06	0.00011189	4.711	6.247	5.063	5.356	5.147	3.825	5.614	8.81	8.237	18.292	16.84	15.701
TRINITY_DN44448_c0_g1_i4^KCNAL_DROME	2.84096e-06	0.000119774	2.943	4.634	4.443	2.96	3.931	2.297	4.169	5.773	4.891	10.647	9.61	10.058
TRINITY_DN4119_c0_g1_i6^POGK_HUMAN	2.88839e-06	0.000121518	4.192	6.154	5.995	10.58	11.867	10.507	2.511	3.755	3.357	10.28	8.512	7.945
TRINITY_DN19347_c2_g1_i6	2.91815e-06	0.000122513	21.239	32.912	27.57	16.557	22.326	11.221	37.284	46.381	49.692	106.957	99.711	78.726
TRINITY_DN1682_c0_g1_i1	2.99059e-06	0.000125293	14.881	13.939	14.171	56.097	48.136	60.022	13.099	16.747	10.116	44.207	41.517	24.928
TRINITY_DN20265_c0_g1_i4^CG031_HUMAN	3.04751e-06	0.000127411	53.38	36.443	33.484	86.871	82.256	73.802	45.882	48.367	31.671	112.89	105.146	78.148
TRINITY_DN4749_c0_g1_i1	3.16713e-06	0.000131863	517.733	766.68	665.769	526.909	657.391	435.83	744.102	1057.98	954.09	2404.86	2296.35	1631.26
TRINITY_DN3794_c1_g1_i10^PRKDC_MOUSE	3.23963e-06	0.000134047	27.634	21.28	20.342	59.358	59.738	62.599	10.245	17.589	10.972	56.303	51.867	27.493
TRINITY_DN2361_c0_g3_i1	3.2492e-06	0.000134166	2.304	1.186	1.499	8.325	7.561	9.259	0.071	0.874	0.912	9.209	4.414	7.22
TRINITY_DN16730_c0_g2_i3	3.26337e-06	0.000134475	21.128	30.798	28.377	92.02	69.795	68.087	20.17	19.201	23.745	42.81	37.212	43.551
TRINITY_DN4062_c0_g1_i6	3.30879e-06	0.000136067	8.995	13.865	6.571	29.514	25.855	27.515	14.982	27.325	21.477	50.087	53.78	86.115
TRINITY_DN14698_c0_g1_i3^MEC2_CAEEL	3.36798e-06	0.000137936	14.696	17.415	17.088	18.116	18.688	18.527	6.538	7.562	7.971	17.221	15.774	12.916
TRINITY_DN1548_c1_g1_i5	3.41303e-06	0.000139496	579.664	381.176	424.621	476.91	341.495	656.485	68.575	52.465	92.28	207.729	153.176	181.561
TRINITY_DN3619_c0_g2_i4^GAPR1_HUMAN	3.57971e-06	0.00014542	1.24	2.039	2.997	1.983	3.008	2.586	1.788	3.401	2.323	9.104	9.132	7.125
TRINITY_DN2692_c0_g2_i1	3.60515e-06	0.000146158	3.822	4.606	5.542	5.206	4.608	3.183	3.506	7.146	4.113	17.147	16.829	12.801
TRINITY_DN11621_c3_g1_i1	3.63006e-06	0.000146871	4.377	5.607	6.332	8.711	9.737	7.405	2.985	3.287	2.523	9.051	9.741	7.451
TRINITY_DN67089_c0_g1_i1^CRY1_ERIRU	3.63799e-06	0.000146896	436.312	361.008	298.921	565.143	709.302	545.104	178.709	250.438	181.058	600.517	574.196	356.197
TRINITY_DN15268_c0_g1_i1^BND7A_ANOGA	3.65293e-06	0.000147203	5.312	3.893	4.265	14.63	11.821	17.117	2.002	3.609	1.945	10.721	8.186	7.315
TRINITY_DN18305_c0_g1_i5^GAPR1_HUMAN	3.67777e-06	0.000147907	2.434	4.059	5.028	3.486	4.032	3.545	1.859	3.276	2.835	8.957	6.034	7.514
TRINITY_DN36996_c0_g1_i12	3.82302e-06	0.000153441	4.553	5.542	6.695	6.963	9.179	3.147	1.753	7.094	4.102	21.757	17.622	23.814
TRINITY_DN2295_c0_g2_i5	3.85743e-06	0.000154313	1.471	2.039	2.075	3.806	4.489	3.282	1.303	2.309	1.734	7.655	8.077	5.328
TRINITY_DN8863_c0_g1_i9^SRS12_HUMAN	4.10754e-06	0.000163877	10.93	8.944	10.012	18.849	20.187	21.113	8.883	8.238	8.482	19.699	17.416	14.808
TRINITY_DN8084_c0_g1_i4^PDIA6_CAEEL	4.14187e-06	0.000164919	91.943	136.355	140.819	400.676	431.605	441.545	165.03	115.114	193.675	364.889	379.134	512.158
TRINITY_DN1391_c1_g2_i2^HSP83_BOMMO	4.22301e-06	0.000167514	318.049	253.997	338.302	1492.11	1383.73	1532.74	669.025	482.299	576.456	1178.6	1112.33	1106.58
TRINITY_DN568069_c0_g1_i1^GMPR1_RAT	4.31055e-06	0.000170619	40.914	27.286	31.48	34.457	28.415	48.891	2.463	2.424	3.835	10.395	10.502	9.889
TRINITY_DN6315_c0_g1_i1^DUSTY_BOVIN	4.48119e-06	0.000177025	0.805	1.418	0.816	1.597	0.366	1.13	0.201	0.281	0.345	0.851	1.055	0.946
TRINITY_DN8218_c2_g1_i3	4.51169e-06	0.00017753	99.477	374.929	389.93	192.788	229.215	105.386	80.774	182.943	165.55	496.564	381.471	400.841
TRINITY_DN2019_c0_g1_i7	4.55401e-06	0.000178845	31.095	53.96	67.696	45.498	43.793	47.652	11.512	27.127	20.055	62.572	56.802	51.307
TRINITY_DN2386_c0_g1_i5^SAHH_CATRO	4.57278e-06	0.000179232	81.125	50.531	64.628	69.966	55.459	95.783	8.006	7.343	13.385	31.543	22.34	32.348
TRINITY_DN14000_c0_g1_i1^DKK3_CHICK	4.66246e-06	0.00018239	13.919	18.036	14.144	16.406	18.121	13.147	15.148	16.226	24.257	54.266	44.039	38.538
TRINITY_DN258_c0_g1_i1	4.68213e-06	0.000182654	15.159	11.956	13.284	26.047	27.775	25.209	10.043	11.847	11.094	23.342	20.297	20.325
TRINITY_DN5935_c0_g1_i9	4.74427e-06	0.000184512	13.817	29.399	17.283	19.676	17.929	7.017	48.689	62.929	59.33	163.859	119.16	103.056
TRINITY_DN79827_c0_g2_i2^TENA_PIG	4.78496e-06	0.000185376	2.85	6.664	6.066	4.285	6.903	3.002	4.572	8.997	10.194	22.754	24.569	20.315
TRINITY_DN50713_c0_g1_i4^MSRA_DROME	4.84882e-06	0.000187127	4.951	3.281	2.829	7.527	8.283	6.718	2.914	2.736	3.802	8.285	7.86	6.936
TRINITY_DN12828_c0_g1_i3^POL_AVIRE	5.00045e-06	0.00019224	9.273	12.216	13.461	14.687	18.998	15.372	3.683	7.416	4.602	16.559	13.535	14.167
TRINITY_DN1855_c0_g1_i2^OGDHL_PONAB	5.02525e-06	0.000192824	57.572	42.143	37.714	90.347	87.294	97.022	29.242	47.764	23.523	98.515	96.917	76.183
TRINITY_DN163048_c0_g1_i1	5.07235e-06	0.000193889	48.105	35.312	36.127	41.166	28.946	52.173	2.902	3.62	4.669	12.159	12.045	13.189
TRINITY_DN8698_c0_g2_i2^FAT_DROME	5.08679e-06	0.000194072	0.416	2.206	0.736	1.541	1.371	0	1.717	0.895	2.979	7.781	6.968	8.134
TRINITY_DN58521_c0_g1_i7^HCC2_CRYCO	5.09893e-06	0.000194166	65.651	41.976	43.709	50.487	35.537	74.308	10.079	5.835	9.338	29.884	31.2	39.022
TRINITY_DN10092_c0_g2_i5^GIPC3_HUMAN	5.1225e-06	0.000194694	261.745	294.944	343.49	652.991	680.823	648.6	156.822	226.015	206.793	452.472	394.071	381.273
TRINITY_DN14325_c0_g1_i5^CABC2_BACTN	5.21409e-06	0.000196685	0.287	5.922	2.545	1.005	3.438	0.515	4.583	6.335	9.305	16.307	20.242	22.354
TRINITY_DN29495_c0_g1_i4	5.25055e-06	0.000197689	37.536	52.977	48.506	36.073	41.891	24.911	45.255	79.509	64.721	171.681	159.829	125.504
TRINITY_DN6887_c2_g1_i4^CUL2_PONAB	5.36061e-06	0.000201078	3.035	3.133	3.192	5.243	5.193	4.973	1.161	2.32	1.701	4.599	4.446	5.433
TRINITY_DN1423_c0_g1_i7^NFX1_HUMAN	5.37922e-06	0.0002014	4.544	5.728	6.935	9.03	9.453	9.738	2.44	3.765	2.368	6.636	7.447	7.472
TRINITY_DN244_c15_g1_i7	5.4613e-06	0.000204092	0.296	0.176	0.071	1.682	0.411	0.723	1.469	2.112	0.645	4.4	7.295	11.939
TRINITY_DN2019_c0_g1_i1^MRC2_RAT	5.50435e-06	0.000205318	5.849	14.264	16.911	9.105	9.746	7.514	2.902	6.241	4.269	13.083	11.393	11.508
TRINITY_DN14390_c0_g1_i6	5.74074e-06	0.000213343	166.488	134.343	137.547	223.017	190.038	224.398	54.469	60.173	51.659	108.669	109.799	93.976
TRINITY_DN13237_c0_g1_i3^LMTK3_HUMAN	5.96209e-06	0.000221159	2.045	1.891	2.075	4.651	3.456	4.847	1.054	2.08	1.679	4.746	4.348	8.765
TRINITY_DN38375_c0_g1_i5^MAD1_MOUSE	6.22996e-06	0.000230245	9.319	9.602	11.812	18.37	16.749	16.375	10.375	9.549	9.649	19.835	19.992	16.227
TRINITY_DN20647_c0_g1_i11^EGLN1_RAT	6.27489e-06	0.000231479	34.149	29.955	24.475	61.425	38.097	56.558	23.344	35.178	30.037	62.918	58.357	83.855
TRINITY_DN16939_c0_g1_i4	6.35506e-06	0.000233343	4.822	11.873	12.982	10.825	9.371	13.925	8.018	7.718	8.993	20.171	18.329	15.029
TRINITY_DN13237_c0_g1_i14	6.36031e-06	0.000233343	1.12	1.288	1.516	4.867	3.3	5.353	1.042	1.539	1.178	3.885	4.468	10.457
TRINITY_DN134970_c0_g1_i11	6.40781e-06	0.000234657	2.184	4.458	4.372	2.951	3.502	1.7	1.859	3.328	2.901	7.035	7.49	7.661
TRINITY_DN54770_c0_g2_i1^PGBD4_HUMAN	6.56426e-06	0.000239512	3.082	2.345	3.964	14.348	13.604	15.01	1.658	2.996	1.512	11.76	4.957	8.323
TRINITY_DN3833_c0_g1_i1	6.61326e-06	0.000240862	47.179	33.885	38.938	37.605	29.905	48.674	1.279	1.134	1.912	9.261	4.164	7.756
TRINITY_DN116305_c1_g1_i2	6.64932e-06	0.000241736	51.945	96.056	101.384	59.95	74.293	70.33	73.869	99.501	86.955	167.586	189.844	156.055
TRINITY_DN5477_c1_g3_i6^DYRK4_MOUSE	6.78071e-06	0.000245623	18.981	14.56	14.747	29.731	26.669	25.833	6.668	10.963	8.66	23.51	18.144	18.991
TRINITY_DN36996_c0_g1_i9	6.82461e-06	0.000246768	9.958	28.963	28.793	18.257	20.534	10.091	7.829	14.292	15.875	34.882	41.495	28.376
TRINITY_DN124_c0_g1_i19^DPP2_RAT	7.09617e-06	0.000256126	2.869	5.839	5.126	17.618	13.622	17.044	4.039	3.776	4.147	13.283	14.002	8.796
TRINITY_DN65368_c0_g1_i3^LEG_HELCR	7.2442e-06	0.000260999	18.231	36.193	42.157	25.577	25.261	27.316	9.901	20.304	13.74	44.658	40.05	32.853
TRINITY_DN15812_c0_g1_i6^DCAKD_MOUSE	7.40677e-06	0.000265902	0.796	2.215	0.647	8.842	4.096	10.29	0.722	0.52	0.589	4.599	1.609	3.216
TRINITY_DN15843_c0_g1_i13^Y4757_DICDI	7.8382e-06	0.00027742	5.312	5.496	4.868	4.971	9.965	10.615	2.771	2.538	1.423	8.778	6.066	11.424
TRINITY_DN1854_c0_g1_i1^FBP1_STRPU	7.8961e-06	0.000278977	10.809	11.048	14.029	50.957	36.205	44.551	39.676	31.673	20.299	72.904	118.551	272.164
TRINITY_DN2245_c0_g1_i1^FBP1_STRPU	8.51491e-06	0.000299259	9.902	9.88	11.555	7.263	10.953	8.509	4.951	9.528	4.914	23.405	17.437	15.365
TRINITY_DN1667_c0_g1_i4	8.56108e-06	0.000300356	82.263	59.094	62.198	66.302	60.46	93.622	8.148	5.648	8.171	16.202	17.927	26.526
TRINITY_DN4712_c0_g1_i4	8.61802e-06	0.000301826	18.194	12.327	12.973	12.779	12.087	19.531	0.865	1.051	1.779	4.379	5.316	4.614
TRINITY_DN5946_c0_g2_i3	8.6653e-06	0.000302953	2.601	2.438	4.053	9.509	7.89	6.483	0.77	2.923	0.756	8.012	10.436	11.098
TRINITY_DN2388_c0_g1_i6^M3K10_MOUSE	8.74207e-06	0.000305106	1.499	2.16	1.747	1.485	1.847	1.863	0.415	0.562	0.233	2.489	1.609	11.518
TRINITY_DN71538_c0_g1_i6	9.05535e-06	0.000315491	3.415	7.72	4.789	5.91	6.802	3.545	9.238	11.65	10.95	30.399	30.179	19.19
TRINITY_DN6748_c1_g1_i9	9.10383e-06	0.00031663	14.557	13.105	14.578	58.653	49.169	48.484	12.732	19.451	11.761	49.74	42.18	46.862
TRINITY_DN8483_c0_g1_i1^FBP1_STRPU	9.70523e-06	0.000336381	15.612	25.358	20.812	20.071	25.581	13.853	26.589	30.664	33.439	67.864	55.628	53.567
TRINITY_DN132067_c0_g2_i1^GGT1_MOUSE	9.78652e-06	0.000338613	6.108	14.06	10.233	5.854	12.553	7.767	13.857	16.549	16.108	35.733	33.962	26.641
TRINITY_DN60019_c0_g1_i2^GAPR1_HUMAN	9.97811e-06	0.000344648	8.153	10.603	11.608	8.664	9.362	10.29	7.355	9.569	7.47	19.888	18.372	16.122
TRINITY_DN4497_c0_g1_i5^OSBP2_MOUSE	1.02222e-05	0.000352474	5.321	5.023	4.469	9.162	10.002	10.417	3.944	3.921	4.513	9.251	8.567	7.262
TRINITY_DN98730_c0_g1_i4^PDIA4_BOVIN	1.02399e-05	0.000352477	5.377	11.122	10.127	8.391	10.34	10.29	2.949	6.439	3.78	12.285	13.567	11.182
TRINITY_DN15750_c0_g1_i10^DNJC3_HUMAN	1.04077e-05	0.000357639	7.913	5.023	6.181	19.949	14.601	20.779	5.235	4.556	10.183	22.187	18.307	17.561
TRINITY_DN4101_c3_g1_i1^CISY_BOVIN	1.0439e-05	0.000358101	15.335	12.466	15.669	34.156	31.131	28.618	9.724	12.846	9.005	32.509	24.102	31.15
TRINITY_DN8420_c0_g1_i1^VITRN_HUMAN	1.09446e-05	0.000374168	2.277	3.262	3.077	1.851	3.346	1.429	2.025	5.253	4.235	10.458	11.73	13.189
TRINITY_DN5217_c0_g1_i1^NFAT5_RAT	1.09809e-05	0.000374479	143.019	116.53	110.695	242.937	211.423	245.24	59.834	69.586	52.137	131.129	120.997	103.014
TRINITY_DN8179_c0_g1_i10^ACT_ACHBI	1.10216e-05	0.000374883	121.956	93.341	96.587	105.485	83.134	151.908	17.647	13.449	26.247	47.367	48.975	50.477
TRINITY_DN23471_c0_g1_i5^ARP5L_RAT	1.13326e-05	0.00038481	26.829	24.718	27.428	44.615	39.953	47.173	17.161	21.51	13.885	43.64	41.974	31.266
TRINITY_DN51425_c0_g1_i6^Y4149_MYCPA	1.16152e-05	0.000393338	5.969	5.06	6.509	7.63	11.346	10.019	3.92	4.431	3.491	12.128	9.436	9.816
TRINITY_DN4460_c1_g1_i8^IF4E2_HUMAN	1.1623e-05	0.000393338	7.191	5.765	5.126	8.786	11.895	11.673	2.937	3.609	3.046	7.77	9.925	7.031
TRINITY_DN7251_c0_g1_i8^PDCD4_CHICK	1.16537e-05	0.000393716	18.389	28.63	16.76	22.27	25.755	27.262	19.909	19.149	21.011	34.137	34.821	39.179
TRINITY_DN2634_c0_g1_i1^ALF_CAMJE	1.19485e-05	0.000400976	69.233	49.391	48.019	57.244	42.504	71.758	9.972	9.268	13.473	25.369	23.395	27.241
TRINITY_DN7947_c1_g1_i4^PATS1_DICDI	1.20497e-05	0.000403298	43.404	43.969	41.394	64.065	63.907	57.345	21.686	30.518	17.664	55.694	51.334	48.449
TRINITY_DN2245_c0_g1_i12^NOTC2_MOUSE	1.20723e-05	0.000403298	1.971	8.731	9.355	5.769	8.055	3.219	2.274	6.792	5.325	14.008	16.546	20.588
TRINITY_DN1915_c0_g1_i4^VITRN_BOVIN	1.2078e-05	0.000403298	4.822	9.565	7.307	3.759	7.588	5.009	4.406	6.262	5.458	13.651	11.176	11.571
TRINITY_DN9147_c0_g1_i7^CALM_STIJA	1.21638e-05	0.000405485	9.763	10.798	11.005	31.666	30.39	32.66	13.336	13.345	12.929	27.679	27.08	22.08
TRINITY_DN5693_c0_g1_i2	1.22225e-05	0.000406767	26.098	42.68	51.637	18.915	28.269	19.224	31.149	49.917	37.263	111.703	114.811	78.621
TRINITY_DN40113_c0_g1_i1	1.25082e-05	0.000414899	69.094	22.16	12.051	70.868	100.953	40.147	46.534	18.015	55.472	307.063	185.322	115.982
TRINITY_DN3454_c1_g1_i2^PGK_SCHMA	1.30521e-05	0.000431516	22.738	20.325	17.611	40.912	37.658	43.827	8.397	15.093	11.094	36.205	27.254	25.359
TRINITY_DN7259_c0_g1_i21^DAW1_XENTR	1.32129e-05	0.000436113	23.895	25.432	26.497	43.158	49.123	42.995	16.415	11.858	17.075	37.098	38.256	46.925
TRINITY_DN3790_c0_g1_i9	1.36822e-05	0.000448725	8.135	6.951	9.373	12.836	12.407	14.712	10.008	5.014	8.571	18.218	19.101	19.894
TRINITY_DN1896_c0_g1_i1^PCP_SYMSP	1.36866e-05	0.000448725	71.176	50.744	60.327	57.892	46.71	87.835	10.766	8.81	14.329	23.132	28.852	29.626
TRINITY_DN19561_c2_g1_i4	1.37074e-05	0.000448725	7.422	18.527	7.724	10.947	10.66	4.286	36.289	37.55	32.839	81.305	66.532	58.958
TRINITY_DN795_c0_g1_i3^SRCR1_PATPE	1.37394e-05	0.000448725	12.401	17.6	17.833	23.952	20.964	23.13	3.719	7.146	3.235	12.149	13.937	16.689
TRINITY_DN33421_c0_g1_i4^KREM1_HUMAN	1.41723e-05	0.000460955	3.535	12.225	8.398	13.756	12.004	6.04	5.543	9.06	11.962	24.109	20.503	24.435
TRINITY_DN119756_c0_g1_i7^GCY_STRPU	1.42515e-05	0.000462783	3.841	1.687	1.844	8.09	5.257	5.091	2.227	3.433	2.501	10.794	7.316	6.779
TRINITY_DN970_c0_g1_i3^ATS16_MOUSE	1.45175e-05	0.000469899	5.331	7.053	7.041	4.698	4.654	3.997	3.518	5.523	4.747	11.75	9.154	9.501
TRINITY_DN10103_c0_g2_i7^SF3B1_XENLA	1.52048e-05	0.000488207	16.464	25.682	29.742	32.042	35.528	35.499	13.194	19.409	12.818	28.855	33.668	31.959
TRINITY_DN24911_c0_g1_i3	1.55145e-05	0.000497357	77.145	57.584	53.703	71.554	45.21	99.102	4.169	4.317	6.025	15.709	14.404	17.488
TRINITY_DN5039_c0_g2_i6^MLP_ACRMI	1.55654e-05	0.000498193	7.496	5.839	6.456	11.285	9.399	8.527	7.876	5.95	4.191	13.483	14.698	15.281
TRINITY_DN4668_c0_g1_i7	1.64139e-05	0.000522967	4.775	3.763	4.23	9.359	7.954	8.527	3.304	2.964	2.312	7.592	6.892	5.507
TRINITY_DN10649_c0_g1_i11	1.642e-05	0.000522967	15.427	11.483	11.705	31.939	31.103	34.749	6.644	4.702	5.87	19.888	14.078	13.662
TRINITY_DN10962_c0_g1_i2^AMDA_XENLA	1.64437e-05	0.000522967	25.006	31.049	30.115	51.784	52.177	45.681	34.903	32.078	35.596	63.79	60.922	58.937
TRINITY_DN18305_c0_g1_i10^GAPR1_HUMAN	1.68855e-05	0.000533634	8.764	7.758	13.692	5.901	7.195	5.335	8.599	13.231	7.337	29.212	24.754	19.138
TRINITY_DN8748_c0_g1_i4^K0100_HUMAN	1.7064e-05	0.000537584	17.584	20.001	19.908	35.669	36.753	35.608	10.221	16.955	12.284	32.026	26.417	27.03
TRINITY_DN292_c0_g1_i6^G3PA_GUITH	1.71562e-05	0.000538797	115.024	90.94	94.281	105.899	77.465	147.793	18.808	14.396	23.223	49.131	36.821	48.018
TRINITY_DN90_c1_g1_i1	1.78193e-05	0.000558746	57.072	39.668	44.897	43.788	37.805	65.772	6.561	6.106	10.339	21.263	19.623	20.073
TRINITY_DN11859_c0_g1_i4^TYR3_CAEEL	1.82073e-05	0.000570022	8.921	13.958	13.683	9.575	12.361	9.449	6.253	11.494	7.448	23.815	18.677	18.381
TRINITY_DN28363_c0_g2_i3	1.91292e-05	0.000595897	8.912	7.544	7.422	18.192	19.437	20.562	8.373	12.898	15.652	28.771	27.015	28.827
TRINITY_DN10503_c0_g1_i1	1.99028e-05	0.000617327	20.249	19.964	23.961	40.743	38.655	39.08	10.067	12.347	11.339	27.207	26.297	36.583
TRINITY_DN15750_c0_g1_i11^DNJC3_HUMAN	2.02258e-05	0.000625409	9.606	7.118	12.06	24.478	17.389	22.868	5.709	6.449	12.573	23.468	20.46	24.119
TRINITY_DN53743_c0_g2_i3^SACS_MOUSE	2.10381e-05	0.000646544	6.201	7.22	4.62	12.084	10.084	8.545	7.58	9.008	6.859	13.693	14.22	15.365
TRINITY_DN10092_c0_g2_i1	2.15232e-05	0.000660441	633.257	536.243	570.822	1004.2	1056.15	1096.43	302.665	396.923	345.362	699.683	652.784	638.692
TRINITY_DN5254_c0_g1_i1^POC5_XENLA	2.1666e-05	0.000663807	5.59	8.425	11.12	8.194	7.351	8.183	2.132	4.795	4.113	11.55	11.567	8.113
TRINITY_DN9392_c3_g1_i10^SFPQ_MOUSE	2.18091e-05	0.000667173	28.245	30.224	35.489	49.623	50.55	49.75	13.952	21.011	13.718	31.69	33.157	35.217
TRINITY_DN98730_c0_g1_i1^PDIA4_BOVIN	2.19708e-05	0.000669347	5.719	10.51	12.707	11.351	7.369	12.153	6.384	5.617	6.47	14.239	12.763	10.236
TRINITY_DN8615_c0_g1_i11	2.19803e-05	0.000669347	3.739	3.568	5.516	18.079	11.3	13.048	3.079	3.869	4.802	10.017	10.893	15.008
TRINITY_DN17523_c0_g1_i2^NADA_APLCA	2.21191e-05	0.000671515	9.597	12.957	15.687	7.263	10.514	10.028	8.681	10.318	9.66	23.72	18.329	18.181
TRINITY_DN6143_c0_g1_i6^VWA7_RAT	2.21407e-05	0.000671515	2.545	3.846	4.833	16.604	15.241	18.835	1.907	3.869	2.712	7.214	8.393	17.624
TRINITY_DN35064_c0_g1_i2	2.22575e-05	0.000672911	232.075	200.899	184.377	332.928	329.399	300.659	304.584	344.947	328.198	604.56	560.107	562.057
TRINITY_DN88467_c0_g1_i3	2.22649e-05	0.000672911	1.971	1.029	1.508	6.061	5.23	1.32	1.931	0	0.823	6.384	26.45	37.739
TRINITY_DN1526_c0_g1_i1^USH2A_HUMAN	2.39515e-05	0.000720627	12.16	10.77	12.025	14.471	12.946	13.428	2.487	3.245	4.058	7.403	6.979	8.786
TRINITY_DN604_c0_g1_i8^TBC16_HUMAN	2.40465e-05	0.000722402	7.922	7.137	4.771	11.483	12.013	12.695	6.396	6.293	7.159	14.018	11.643	11.571
TRINITY_DN3266_c2_g1_i4^GAPR1_MOUSE	2.43754e-05	0.000730099	3.221	6.293	4.478	3.965	4.836	3.807	5.164	7.198	7.793	16.675	15.872	13.021
TRINITY_DN9425_c1_g1_i4^HMCN1_MOUSE	2.53933e-05	0.000758324	7.404	6.553	7.05	13.343	11.154	11.583	5.59	9.289	9.027	17.998	15.328	18.423
TRINITY_DN55741_c0_g1_i1^DKK3_MOUSE	2.54738e-05	0.000759596	14.502	21.206	18.392	15.091	17.152	14.323	16.782	20.085	20.71	46.926	37.245	33.073
TRINITY_DN16207_c1_g1_i6	2.55907e-05	0.000761949	4.803	3.707	4.39	16.416	11.483	13.925	3.908	6.043	1.968	17.903	17.503	13.4
TRINITY_DN6770_c1_g1_i3^ANO7_MOUSE	2.6341e-05	0.000781968	11.605	20.038	15.146	17.75	20.653	10.878	8.054	6.979	7.126	12.075	14.709	14.083
TRINITY_DN1829_c0_g2_i3^ATF3_MOUSE	2.66043e-05	0.000788619	6.895	7.461	10.357	8.776	10.075	10.091	5.792	6.636	5.77	15.52	14.122	12.233
TRINITY_DN3435_c1_g1_i3	2.73594e-05	0.00080925	2.092	1.872	1.091	9.086	7.908	3.382	1.433	2.309	0.545	7.466	8.697	4.656
TRINITY_DN3021_c0_g1_i8	2.7381e-05	0.00080925	12.605	10.946	11.28	35.998	32.063	33.971	11.453	16.341	6.192	32.614	38.147	31.518
TRINITY_DN529_c0_g1_i16^VMP_NEMVE	2.775e-05	0.000817749	2.776	5.153	5.941	2.744	5.403	2.505	5.792	9.902	5.914	21.61	20.971	14.251
TRINITY_DN42123_c0_g1_i1^LECG_PATPE	2.78304e-05	0.000818917	7.135	15.07	13.364	7.621	11.3	7.234	17.919	16.861	15.864	35.491	34.364	26.883
TRINITY_DN22383_c1_g2_i1	2.81133e-05	0.000826029	29.142	25.896	21.593	42.839	43.29	39.207	21.236	15.207	11.428	40.101	41.452	37.445
TRINITY_DN27617_c0_g1_i1	2.83945e-05	0.00083307	11.189	19.982	18.418	16.726	13.641	14.504	9.889	14.042	14.152	32.016	25.602	24.245
TRINITY_DN1244_c0_g2_i3	2.84454e-05	0.000833346	67.141	55.517	54.723	54.998	43.455	72.554	8.16	6.823	13.44	30.126	23.058	28.207
TRINITY_DN4103_c0_g1_i13^DEXH1_ARATH	3.0711e-05	0.000894498	7.774	7.294	7.857	11.962	13.275	12.171	3.814	5.69	4.035	9.975	8.762	9.501
TRINITY_DN71246_c1_g1_i4	3.08478e-05	0.000897181	2.332	3.123	2.714	2.152	3.968	1.98	4.205	3.443	3.535	9.776	9.164	7.798
TRINITY_DN138228_c0_g1_i2	3.18398e-05	0.000923355	10.365	12.188	12.299	8.927	10.02	8.5	4.133	4.337	2.801	10.416	9.404	9.122
TRINITY_DN8420_c0_g1_i8^VITRN_HUMAN	3.21586e-05	0.000931254	2.489	4.606	2.891	2.518	2.597	1.139	5.01	6.584	5.114	13.01	12.198	9.028
TRINITY_DN27640_c0_g1_i1	3.27079e-05	0.000943078	10.282	16.451	18.365	14.217	15.588	15.48	7.106	11.556	11.717	25.369	19.644	21.502
TRINITY_DN36875_c1_g1_i2^HNRH3_HUMAN	3.28568e-05	0.000944658	16.232	16.738	24.235	29.12	32.045	29.703	7.154	10.506	7.715	17.599	19.155	20.168
TRINITY_DN28529_c0_g1_i1^HSP20_NIPBR	3.30621e-05	0.000947842	7.922	4.069	2.909	25.023	31.981	25.897	13.17	10.651	16.964	30.094	34.244	31.003
TRINITY_DN21954_c0_g2_i1	3.35846e-05	0.00096145	1.194	1.548	1.942	4.858	3.886	5.57	6.597	7.936	6.637	19.751	28.08	12.895
TRINITY_DN124343_c0_g1_i1	3.385e-05	0.000967667	9.634	20.798	16.104	8.72	11.026	6.782	21.402	29.031	29.793	66.677	58.65	45.107
TRINITY_DN17500_c0_g2_i8^TRAF4_MOUSE	3.42948e-05	0.000977597	6.46	6.97	7.626	17.976	16.064	16.565	9.582	12.222	8.115	22.481	21.547	17.141
TRINITY_DN49094_c0_g1_i14^RBM25_MOUSE	3.47598e-05	0.000988045	49.262	40.91	41.98	83.535	85.584	78.685	34.761	37.466	32.794	77.724	64.064	55.637
TRINITY_DN19907_c0_g1_i7	3.50972e-05	0.000995344	7.385	16.729	12.699	79.842	66.851	82.555	11.666	20.574	12.718	48.008	56.052	29.405
TRINITY_DN28929_c0_g2_i8^DYH1_HUMAN	3.51394e-05	0.000995344	23.923	23.755	22.542	29.28	33.773	32.597	13.739	15.145	12.495	28.635	28.667	26.883
TRINITY_DN19426_c0_g1_i5^CHM4B_XENTR	3.53153e-05	0.00099818	3.295	3.466	2.261	9.105	9.554	7.821	3.399	2.964	2.257	10.154	7.371	6.484
TRINITY_DN29552_c0_g1_i1	3.66204e-05	0.00103071	0	0.204	0.222	1.475	0.658	0.922	2.262	0.603	0.2	9.765	6.773	9.669
TRINITY_DN5100_c0_g1_i5^TBC20_MOUSE	3.68332e-05	0.00103525	8.57	10.955	8.203	10.148	13.851	14.187	3.885	4.514	3.835	11.708	6.49	12.17
TRINITY_DN20277_c0_g1_i1	3.74033e-05	0.00104834	15.501	38.732	34.85	26.752	29.54	25.029	15.314	24.34	28.692	54.655	51.78	46.231
TRINITY_DN6488_c0_g2_i5^TRAD1_RAT	3.79927e-05	0.00106289	38.221	37.638	46.715	61.575	66.522	72.265	28.543	39.079	29.615	57.847	61.564	63.719
TRINITY_DN6464_c0_g6_i1	3.80286e-05	0.00106289	8.533	9.602	9.657	12.648	11.09	11.158	4.311	5.357	4.669	8.936	10.023	11.172
TRINITY_DN3530_c0_g1_i4	3.89075e-05	0.00108293	2.591	2.104	3.387	3.073	2.724	1.917	2.617	5.523	2.59	14.459	15.307	9.322
TRINITY_DN87527_c0_g1_i2^PAE5_ARATH	3.92526e-05	0.00109103	2.98	4.078	4.017	2.951	3.602	2.215	4.122	5.305	4.691	11.792	10.491	9.7
TRINITY_DN35064_c0_g1_i1	3.97659e-05	0.00110376	22.775	16.692	13.709	28.96	27.336	27.416	29.87	30.445	28.637	62.929	51.78	46.893
TRINITY_DN104747_c0_g2_i1	3.99337e-05	0.00110424	6.534	10.019	10.65	6.418	9.536	6.583	4.015	7.988	4.524	16.559	14.263	12.674
TRINITY_DN1029_c0_g1_i1^ZN363_HUMAN	3.99482e-05	0.00110424	4.785	4.3	4.203	11.257	8.759	9.973	2.215	4.899	4.636	10.973	11.197	10.793
TRINITY_DN39240_c0_g1_i6^GAPR1_MOUSE	4.02017e-05	0.00110972	3.905	5.82	5.755	3.336	3.675	3.219	4.477	6.605	6.003	12.915	13.513	10.373
TRINITY_DN12176_c1_g1_i8	4.12129e-05	0.00113607	5.654	5.719	6.42	8.955	8.96	8.147	1.753	3.016	2.357	5.786	5.675	6.495
TRINITY_DN57146_c0_g1_i5	4.16662e-05	0.00114385	3.554	6.506	9.48	3.308	5.723	3.002	1.315	3.235	2.724	7.686	8.577	9.753
TRINITY_DN9274_c0_g1_i4^NLRC5_ICTPU	4.24428e-05	0.00116041	10.495	15.923	15.882	22.627	26.943	25.408	10.849	10.963	8.649	18.67	23.014	31.549
TRINITY_DN5293_c6_g1_i1	4.3708e-05	0.00119015	21.026	24.895	28.128	43.835	43.555	52.001	7.876	8.893	4.713	23.489	26.33	22.322
TRINITY_DN25772_c1_g1_i4	4.37085e-05	0.00119015	15.418	30.465	26.798	14.753	26.861	14.757	14.307	23.435	28.792	54.707	57.563	51.192
TRINITY_DN167465_c0_g1_i4^ACP7_MOUSE	4.4849e-05	0.00121955	4.646	7.22	9.32	4.651	5.687	5.272	2.831	4.389	4.636	12.285	9.371	8.408
TRINITY_DN9228_c0_g1_i14	4.54886e-05	0.0012336	13.151	15.487	22.95	31.873	31.387	46.015	44.461	53.37	44.5	104.143	90.623	75.899
TRINITY_DN45590_c1_g2_i2	4.62522e-05	0.00125121	6.978	10.028	9.595	14.612	16.905	13.789	4.868	7.853	5.803	13.42	15.981	15.102
TRINITY_DN98180_c0_g2_i5^GAPR1_MOUSE	4.87904e-05	0.00131074	2.832	5.301	5.649	5.177	5.586	3.78	2.369	4.337	3.669	9.734	6.762	10.615
TRINITY_DN7257_c0_g1_i5^HPCL1_RAT	4.9159e-05	0.0013174	7.987	12.382	10.207	17.496	16.073	16.855	8.018	7.156	8.282	17.536	15.992	12.885
TRINITY_DN30514_c0_g1_i3^ANR63_HUMAN	4.91696e-05	0.0013174	4.026	1.288	2.598	7.376	5.86	7.84	1.658	4.421	4.258	11.981	10.458	13
TRINITY_DN16015_c1_g2_i1^CPP1_ACRMI	4.98284e-05	0.001332	173.253	140.377	205.668	144.03	146.529	127.611	46.344	36.062	59.096	139.183	89.351	94.606
TRINITY_DN16378_c0_g1_i9	5.01215e-05	0.00133755	5.062	1.585	0.878	6.033	3.035	3.915	10.801	8.29	8.193	17.021	20.405	25.738
TRINITY_DN8822_c0_g3_i15	5.02669e-05	0.00133965	25.515	39.464	37.803	24.168	24.703	16.249	31.232	63.512	46.612	123.968	127.106	91.737
TRINITY_DN5484_c3_g1_i1	5.1504e-05	0.00136898	3.396	2.79	2.82	7.038	6.802	7.505	4.868	4.441	4.002	10.007	11.1	7.924
TRINITY_DN13172_c1_g1_i2	5.23351e-05	0.00138557	1.249	1.956	1.25	1.738	1.618	0.723	1.315	3.485	2.101	8.936	8.023	6.369
TRINITY_DN9730_c1_g1_i3^PAXI1_MOUSE	5.27197e-05	0.00139391	3.544	13.902	11.572	6.258	7.332	6.474	8.302	9.975	6.047	19.583	15.013	16.857
TRINITY_DN4931_c1_g1_i1^NXF1_COTJA	5.36148e-05	0.00141015	1.851	1.186	1.188	3.542	2.121	2.179	0.711	0.936	0.767	2.457	2.055	2.512
TRINITY_DN15390_c0_g1_i8^GALM_BOVIN	5.50949e-05	0.00144152	4.859	5.552	9.24	11.623	14.464	15.137	4.524	5.513	7.359	13.987	13.741	17.772
TRINITY_DN11212_c0_g1_i5	5.53124e-05	0.00144344	12.123	18.981	16.866	33.461	30.024	31.675	5.247	7.167	6.47	10.448	14.48	14.219
TRINITY_DN1605_c0_g1_i6	5.57642e-05	0.00145334	3.952	3.151	3.414	10.599	8.439	10.769	1.575	5.066	2.835	10.521	12.556	12.716
TRINITY_DN12446_c0_g1_i2^MCAL_RHOSK	5.6521e-05	0.00146735	55.934	37.935	41.208	46.522	37	60.636	5.01	2.58	5.814	19.268	11.197	14.997
TRINITY_DN13057_c0_g1_i7^AOSL_PLEHO	5.6735e-05	0.00146932	4.664	10.927	11.244	7.649	7.799	7.179	5.981	9.569	9.216	20.507	18.318	14.902
TRINITY_DN11207_c0_g1_i8	5.81212e-05	0.00150113	6.339	15.83	10.987	6.127	10.752	9.711	2.049	2.174	2.079	4.221	3.881	3.731
TRINITY_DN19513_c0_g1_i18^SUH_MOUSE	5.82785e-05	0.00150297	10.263	2.66	8.141	7.583	10.733	12.144	2.842	1.238	3.291	10.217	9.849	6.558
TRINITY_DN11396_c0_g1_i1	5.83423e-05	0.00150297	0	1.603	0.967	5.394	9.627	6.556	4.986	7.323	3.935	11.004	16.285	15.838
TRINITY_DN10590_c7_g1_i2^HMCN1_MOUSE	5.8749e-05	0.00151151	4.202	5.904	6.181	3.167	5.001	2.921	2.712	6.907	4.936	14.186	13.546	12.191
TRINITY_DN43251_c0_g1_i3	5.98623e-05	0.00153425	0	0	0	0	0	0	0	0	0.3	14.722	2.185	218.25
TRINITY_DN4707_c0_g3_i1	6.06955e-05	0.00154967	6.811	6.933	6.473	8.711	10.816	11.077	4.512	4.733	3.48	10.532	9.404	10.636
TRINITY_DN5693_c0_g1_i10	6.1203e-05	0.00155924	8.274	9.917	12.237	13.794	15.286	7.677	16.664	26.753	15.63	66.278	50.236	46.967
TRINITY_DN19719_c0_g2_i2^RBM25_HUMAN	6.18084e-05	0.0015681	5.969	6.339	12.131	21.96	23.113	25.273	0.971	1.186	3.902	14.543	12.959	7.115
TRINITY_DN3858_c0_g1_i1	6.57093e-05	0.00165452	14.474	15.71	17.026	16.463	17.984	14.268	5.792	7.676	7.415	16.181	15.415	15.638
TRINITY_DN6276_c0_g1_i11	6.61051e-05	0.0016624	17.787	16.989	19.828	23.548	25.352	25.318	7.592	11.275	9.06	18.712	16.97	17.225
TRINITY_DN14000_c0_g1_i6	6.85722e-05	0.00171799	3.387	4.968	4.585	4.294	4.379	3.798	4.809	4.088	5.725	10.994	9.48	9.322
TRINITY_DN2573_c0_g2_i2^ITF2_RAT	6.97369e-05	0.00174281	38.776	39.344	50.484	75.369	80.226	81.967	27.477	30.945	37.741	60.524	55.335	64.413
TRINITY_DN40392_c0_g1_i4^CFA65_CHICK	7.04765e-05	0.00175666	3.905	4.328	3.405	8.673	8.53	6.944	3.02	3.339	3.368	9.66	5.925	6.053
TRINITY_DN101533_c1_g2_i3^B4GN3_MOUSE	7.05533e-05	0.00175666	4.636	9.111	10.579	4.125	8.612	4.521	3.754	8.436	4.124	16.339	15.883	19.894
TRINITY_DN37324_c0_g1_i7	7.15796e-05	0.0017778	19.629	14.56	14.986	21.847	23.999	21.574	4.856	9.601	6.637	19.331	18.742	13.925
TRINITY_DN9777_c0_g1_i2^CTHR1_HUMAN	7.18753e-05	0.00178293	5.127	1.52	2.031	5.065	3.438	4.096	4.583	6.719	8.727	41.876	16.568	15.197
TRINITY_DN22197_c0_g1_i3^YPEL1_MOUSE	7.33984e-05	0.00181847	2.332	1.335	0.763	2.312	3.639	1.836	3.115	1.643	1.845	6.3	6.121	5.276
TRINITY_DN10884_c0_g1_i1	7.55147e-05	0.00186859	6.737	7.591	11.413	12.563	12.087	12.912	4.631	7.281	5.903	11.729	12.328	16.374
TRINITY_DN33789_c0_g2_i2	7.67035e-05	0.00188984	3.637	8.267	5.471	3.101	5.412	2.016	9.57	14.968	14.807	27.364	27.352	23.804
TRINITY_DN19894_c1_g1_i1^TF29_SCHPO	7.67374e-05	0.00188984	22.127	18.277	17.975	25.013	22.482	22.47	7.39	8.769	7.27	14.333	13.198	18.381
TRINITY_DN67790_c1_g1_i1^ZC12B_HUMAN	8.00139e-05	0.00195819	3.498	3.262	4.115	11.905	11.154	12.767	6.028	4.337	2.457	14.281	11.708	17.162
TRINITY_DN4790_c2_g1_i4^AUHM_HUMAN	8.19968e-05	0.00199941	1.434	0.779	1.126	1.973	2.021	2.034	2.227	3.391	1.934	7.665	6.762	18.35
TRINITY_DN8402_c3_g1_i1	8.32844e-05	0.00202834	6.959	14.458	9.249	9.754	12.763	9.232	2.25	1.883	2.057	5.817	4.305	4.635
TRINITY_DN19395_c1_g1_i12^BRD8_MOUSE	8.89638e-05	0.00216141	7.043	8.073	7.546	12.234	11.62	9.847	7.023	7.812	7.115	12.894	12.48	14.072
TRINITY_DN8705_c0_g1_i8	8.99317e-05	0.00218228	12.697	21.169	23.748	18.943	18.011	20.435	9.546	17.287	13.896	32.184	32.059	24.718
TRINITY_DN11847_c0_g1_i14^CATZ_BOVIN	9.12583e-05	0.00220913	9.68	3.105	3.405	8.081	8.265	12.135	1.753	1.519	2.99	3.539	12.632	13.557
TRINITY_DN11859_c0_g1_i1	9.17684e-05	0.00221613	16.612	15.422	23.952	10.411	18.377	14.079	2.463	11.119	3.124	25.904	26.297	27.798
TRINITY_DN8094_c0_g1_i7	9.19736e-05	0.00221842	5.951	6.349	4.62	7.489	8.375	5.941	6.348	7.822	9.205	23.3	13.296	19.148
TRINITY_DN15369_c0_g1_i17	9.22736e-05	0.00222298	31.382	20.529	20.963	23.707	19.035	35.671	1.694	3.495	3.591	7.602	7.382	8.197
TRINITY_DN21581_c0_g1_i3^MAF_DANRE	9.26247e-05	0.00222877	9.273	13.235	15.589	33.733	30.399	42.082	11.808	11.816	10.339	21.683	21.645	17.078
TRINITY_DN4799_c0_g1_i4^RFX6_DANRE	9.30164e-05	0.00223551	3.239	2.994	2.403	3.063	2.551	1.989	1.469	1.727	1.345	3.15	3.207	4.225
TRINITY_DN9337_c0_g2_i8^CLASR_HUMAN	9.44388e-05	0.0022626	15.714	19.38	14.445	38.3	48.364	48.176	13.822	16.206	11.939	34.893	30.081	34.755
TRINITY_DN1498_c0_g1_i2	9.44817e-05	0.0022626	0.509	0.936	1.25	2.96	2.651	3.535	0.77	1.81	0.745	2.405	5.033	7.756
TRINITY_DN6488_c0_g2_i8^MRP4_HUMAN	9.75245e-05	0.00233051	6.978	0	4.398	29.467	27.949	29.468	6.964	12.055	4.513	41.456	29.059	15.733
TRINITY_DN3993_c1_g1_i3^ENAH_HUMAN	9.94234e-05	0.00236401	6.339	3.235	3.281	10.364	7.643	6.836	3.245	2.413	1.968	8.39	5.088	6.852
TRINITY_DN9392_c3_g1_i7^SFPQ_MOUSE	9.99898e-05	0.00237467	19.592	16.247	19.739	28.067	29.266	32.244	12.294	14.593	10.327	25.547	23.069	20.231
TRINITY_DN2509_c0_g2_i11	0.000100191	0.00237662	7.283	6.302	6.589	10.759	9.316	9.892	3.375	4.764	3.635	10.637	7.458	7.252
TRINITY_DN5291_c0_g1_i6	0.00010164	0.00240533	13.771	11.335	13.683	22.213	24.265	21.674	6.751	7.687	6.781	15.257	16.546	15.344
TRINITY_DN512754_c0_g1_i1	0.000101971	0.00241032	2.85	3.578	3.148	4.567	6.391	3.165	5.27	3.838	7.137	21.389	11.165	14.713
TRINITY_DN48480_c0_g1_i10	0.000106429	0.00249803	86.955	92.961	109.809	101.999	109.446	103.532	33.068	50.687	37.141	88.949	72.794	91.243
TRINITY_DN9318_c0_g1_i1^PARG_BOVIN	0.0001067	0.00250062	3.091	4.477	4.372	7	5.01	4.955	2.736	4.431	2.601	8.432	6.305	7.315
TRINITY_DN4554_c0_g1_i2	0.000106827	0.00250062	3.563	3.494	4.115	2.283	2.935	1.076	3.008	4.077	2.668	10.92	8.316	6.432
TRINITY_DN11572_c0_g1_i1	0.000107038	0.00250062	27.264	19.148	16.13	55.242	46.892	61.568	11.678	15.79	12.351	39.838	41.3	18.98
TRINITY_DN42489_c0_g2_i7^SNAI2_XENLA	0.000107312	0.00250411	0	0	0	0	0	0	0	0	0	4.883	0	9.164
TRINITY_DN3395_c0_g1_i3^HYI_DANRE	0.000108355	0.00252259	9.551	7.869	9.338	21.001	19.867	18.943	8.409	8.311	9.649	15.478	16.22	17.383
TRINITY_DN18809_c0_g1_i2^CRY1_MOUSE	0.000108903	0.00253241	0	1.557	3.68	16.876	31.478	28.32	1.338	1.019	0	2.804	19.492	34.492
TRINITY_DN2811_c1_g1_i5	0.000110813	0.00256493	8.82	7.609	9.825	8.222	8.512	7.65	2.262	2.569	2.946	4.757	4.838	5.423
TRINITY_DN8778_c0_g1_i1^SHKA_DICDI	0.000111037	0.00256716	0.713	1.168	1.1	0.517	1.28	0.94	2.925	4.504	3.357	14.176	6.968	46.431
TRINITY_DN60946_c0_g1_i7	0.000111652	0.00257841	28.652	14.273	21.859	32.268	39.158	32.1	11.311	17.891	12.34	60.755	54.171	20.882
TRINITY_DN17947_c0_g1_i10	0.000112503	0.00259507	4.84	7.433	5.498	2.227	3.291	2.848	2.866	3.88	3.079	9.45	10.947	7.451
TRINITY_DN9423_c0_g2_i1^ROBO2_MOUSE	0.000114888	0.00264098	3.822	1.112	0.541	2.828	5.97	2.514	0.486	0.614	1.256	7.224	2.913	2.501
TRINITY_DN14415_c1_g1_i7^RBM38_XENLA	0.000115417	0.00265009	10.337	8.323	8.726	26.93	12.553	15.245	21.248	21.926	11.572	31.312	68.054	55.931
TRINITY_DN292_c0_g1_i10^G3PA_GUITH	0.000116622	0.00267471	36.435	30.038	32.385	26.47	27.272	43.475	6.822	3.422	7.092	14.438	14.578	15.607
TRINITY_DN4242_c1_g1_i1	0.00011691	0.00267521	2.85	3.8	3.982	8.805	7.095	5.127	14.816	5.742	12.073	32.583	45.463	216.18
TRINITY_DN34376_c0_g1_i3^RS15_ELAOL	0.000117407	0.00268046	4.748	3.587	4.514	20.174	19.382	17.967	8.776	10.235	10.049	20.822	18.459	14.703
TRINITY_DN10117_c0_g1_i9	0.000118926	0.00270591	3.378	11.595	14.046	7.32	6.281	4.584	2.771	4.764	3.557	9.839	7.295	11.529
TRINITY_DN5254_c0_g1_i10^POC5_XENLA	0.000122821	0.00278056	25.2	40.836	44.729	25.878	30.6	20.119	10.837	20.096	15.33	30.945	30.146	35.575
TRINITY_DN2721_c0_g1_i4^OGT1_HUMAN	0.000126237	0.00285097	81.18	67.862	83.879	91.466	86.114	89.725	48.109	61.099	49.858	100.121	82.165	100.355
TRINITY_DN5644_c0_g1_i6^MEI2_SCHPO	0.000126296	0.00285097	64.791	45.813	49.136	54.284	36.177	74.634	5.188	6.428	11.083	18.502	18.035	20.357
TRINITY_DN33746_c0_g1_i3^ECT_ACRMI	0.00012756	0.00287233	7.598	16.229	11.732	5.986	8.987	5.163	9.818	19.191	16.786	35.071	37.625	29.269
TRINITY_DN1670_c0_g1_i9	0.000127626	0.00287233	8.57	8.888	10.02	25.512	18.77	21.511	7.781	6.501	5.225	13.966	15.274	20.021
TRINITY_DN7132_c0_g1_i5^DDX58_HUMAN	0.000127719	0.00287233	1.203	1.993	2.847	7.508	6.61	10.606	1.03	1.581	1.234	4.494	3.294	2.375
TRINITY_DN9460_c0_g1_i5	0.000131603	0.00294427	5.664	6.543	5.578	16.388	18.441	18.817	4.832	4.649	7.07	11.781	12.002	12.401
TRINITY_DN139_c0_g1_i7	0.000132618	0.0029608	0.657	1.427	6.615	4.21	8.695	8.807	0	0	0	0	3.707	3.584
TRINITY_DN1452_c1_g1_i7^LARG2_DANRE	0.000132637	0.0029608	2.452	4.328	2.474	2.697	2.569	1.076	4.003	8.342	7.993	19.489	19.329	13.126
TRINITY_DN21019_c0_g1_i5^RN128_BOVIN	0.000135856	0.00301922	29.938	28.027	24.679	54.49	52.826	54.207	26.186	25.38	33.584	50.549	48.225	52.127
TRINITY_DN80336_c0_g1_i7	0.000137113	0.00304378	22.831	26.961	20.192	33.273	22.765	27.714	10.233	15.041	16.064	30.861	33.244	46.294
TRINITY_DN11969_c1_g1_i2^PPIB_CHICK	0.000137338	0.00304541	61.801	85.769	85.245	167.314	168.992	166.981	124.761	86.874	149.464	234.684	223.001	247.761
TRINITY_DN4411_c12_g1_i1	0.000139091	0.0030741	6.719	7.192	9.347	42.482	50.924	39.378	18.405	9.465	14.485	30.294	59.074	50.235
TRINITY_DN103657_c0_g1_i1	0.000141665	0.00310736	2.092	4.05	3.006	4.99	6.921	6.556	1.942	1.727	3.713	7.676	7.338	8.513
TRINITY_DN7080_c0_g1_i4	0.00014168	0.00310736	18.87	35.794	33.564	18.934	25.416	30.092	6.94	7.375	5.147	15.782	13.078	12.485
TRINITY_DN56190_c0_g2_i3^GGT1_RAT	0.000145004	0.00316988	5.423	21.039	12.947	14.818	16.329	11.456	9.013	12.076	15.652	24.865	25.243	25.223
TRINITY_DN47130_c0_g1_i10^LMLN_MOUSE	0.000145974	0.00318761	3.211	6.191	3.849	5.863	5.431	3.454	4.169	6.023	7.96	15.646	13.067	12.706
TRINITY_DN27219_c0_g1_i1	0.000146504	0.0031957	13.854	12.206	13.231	12.497	11.108	18.916	2.191	1.487	2.724	5.145	7.784	7.84
TRINITY_DN11430_c1_g3_i2	0.000147525	0.00321448	2.129	4.588	6.837	4.999	6.866	3.725	2.404	4.181	2.968	5.87	10.806	13.347
TRINITY_DN2662_c6_g1_i4^MRP4_HUMAN	0.000148527	0.00323279	8.736	6.84	8.522	6.596	10.916	6.899	2.428	1.55	1.167	3.35	6.795	6.222
TRINITY_DN16781_c0_g1_i1^SC23A_PONAB	0.000151345	0.00329055	6.987	3.513	4.718	9.876	12.059	8.21	3.304	3.276	3.402	8.117	6.197	5.801
TRINITY_DN201402_c0_g3_i1	0.000153872	0.00331419	89.944	102.516	85.015	129.963	136.499	133.959	90.533	78.199	100.495	153.348	151.251	188.739
TRINITY_DN37648_c0_g2_i2	0.000157734	0.00338185	2.989	6.451	4.345	5.046	5.705	4.277	5.436	6.449	6.425	14.785	17.448	9.942
TRINITY_DN55112_c0_g1_i1^DJC22_XENTR	0.000158717	0.00339696	13.586	13.096	13.842	32.127	27.684	28.356	21.496	16.871	22.8	34.662	35.049	38.423
TRINITY_DN76061_c0_g1_i1^KCNA3_MOUSE	0.000159785	0.00341487	8.958	14.116	10.198	9.801	11.584	9.114	3.553	3.734	4.725	7.907	7.164	6.621
TRINITY_DN23559_c0_g1_i6^TRAF6_CERAT	0.000160188	0.00341985	5.229	7.832	7.945	13.005	8.557	10.579	3.21	2.309	1.645	8.505	4.859	7.977
TRINITY_DN8084_c0_g1_i8^PDIA6_HUMAN	0.000162519	0.0034549	8.311	8.063	10.677	27.457	30.088	28.003	11.05	11.067	11.006	20.003	25.83	25.696
TRINITY_DN21237_c0_g3_i5	0.000163154	0.00346474	8.755	15.598	16.059	14.893	12.123	13.816	7.047	11.317	12.795	26.639	23.634	19.947
TRINITY_DN48437_c0_g1_i1^GAPR1_HUMAN	0.000163666	0.00347193	8.634	15.515	11.572	7.649	7.68	3.78	14.094	23.996	21.355	44.658	39.517	35.091
TRINITY_DN47510_c0_g1_i3^ARF1_DICDI	0.000165948	0.00351308	38.212	25.182	27.898	31.074	20.598	41.91	6.632	3.817	7.626	15.331	13.796	17.603
TRINITY_DN1246_c0_g1_i2^APDG_EMENI	0.000165956	0.00351308	52.325	35.896	41.856	44.229	33.371	60.139	5.353	4.754	8.838	16.423	13.796	19.18
TRINITY_DN170058_c0_g3_i1	0.000166176	0.00351403	42.497	12.79	14.126	36.355	51.82	38.51	14.615	12.711	12.595	54.403	57.541	25.202
TRINITY_DN14508_c0_g2_i8^ST1C4_HUMAN	0.000168163	0.00354857	0.592	0.102	0.337	3.195	2.341	1.085	7.118	7.968	3.157	21.4	30.385	12.033
TRINITY_DN6635_c0_g1_i1^CDKL2_RABIT	0.000171227	0.00360188	12.012	10.937	10.331	14.574	14.756	13.509	4.512	7.697	5.858	14.554	12.056	10.909
TRINITY_DN47302_c0_g1_i1^TEF_RAT	0.000173117	0.00363401	22.266	28.917	38.832	41.749	58.165	41.684	29.455	21.136	56.784	90.209	106.505	98.579
TRINITY_DN4137_c0_g1_i2	0.000173386	0.00363586	0.935	5.079	2.501	8.203	6.272	7.279	8.054	2.819	5.992	11.949	26.461	76.025
TRINITY_DN23095_c0_g1_i1	0.000174471	0.0036546	190.282	384.818	413.403	318.269	281.867	350.057	144.019	280.967	239.32	535.562	557.52	391.509
TRINITY_DN14446_c0_g1_i6^RIMB2_MOUSE	0.000174835	0.00365477	9.042	10.084	9.79	13.061	15.213	16.43	2.404	4.847	2.779	9.429	7.327	7.714
TRINITY_DN86405_c1_g1_i3^P4HA2_HUMAN	0.00017783	0.0037058	13.752	14.662	13.337	17.722	17.106	18.337	9.996	11.317	11.072	27.585	18.492	17.803
TRINITY_DN13180_c2_g1_i9	0.000182728	0.0037919	12.429	10.241	10.012	14.762	16.219	13.853	6.206	4.285	5.658	11.151	10.034	11.024
TRINITY_DN1655_c6_g1_i6	0.000184133	0.00381341	14.354	18.731	15.598	90.319	98.292	109.699	24.872	33.545	18.532	63.611	77.534	41.292
TRINITY_DN37172_c0_g1_i17^COX1_PLABE	0.000186706	0.00385872	1.305	0.973	0.842	3.505	3.483	5.588	0.438	0.146	0.289	0.851	0.957	1.061
TRINITY_DN19139_c0_g1_i3^ODA1_CHLRE	0.000189325	0.0039048	7.515	8.74	9.116	13.428	13.275	10.841	20.063	15.987	15.163	31.386	31.853	26.431
TRINITY_DN7283_c0_g1_i5^PXDN_HUMAN	0.000194446	0.00400219	19.721	13.059	11.439	14.846	13.421	14.522	5.282	5.159	6.303	10.71	9.241	15.354
TRINITY_DN13087_c0_g1_i12^UBCD4_DROME	0.000195148	0.00400843	14.141	11.391	9.879	25.333	21.046	24.115	22.669	14.968	15.997	33.391	31.842	32.6
TRINITY_DN30908_c0_g1_i4^ANR28_MOUSE	0.000197185	0.00404612	15.807	18.926	13.532	17.064	16.667	14.693	5.768	3.578	4.747	8.936	9.436	8.765
TRINITY_DN1890_c1_g1_i3	0.000198674	0.00406421	21.304	17.98	27.055	97.526	75.774	97.112	13.644	33.493	22.645	72.904	79.61	83.603
TRINITY_DN17538_c0_g1_i3^XYLT_DROPS	0.000199968	0.00408652	7.311	13.448	15.714	10.214	8.978	11.574	4.193	4.244	5.014	10.374	10.621	7.861
TRINITY_DN69591_c0_g1_i6^SML_SCONI	0.00020171	0.00411793	2.193	7.581	5.56	8.485	8.329	9.928	2.511	7.687	6.448	16.444	17.601	16.069
TRINITY_DN22351_c0_g1_i10^ELMO1_HUMAN	0.00020328	0.00413918	4.303	4.616	5.223	9.528	8.996	8.653	4.465	4.66	3.346	8.978	6.838	9.017
TRINITY_DN836_c0_g1_i4	0.00020337	0.00413918	3.831	6.757	10.393	8.598	9.536	3.563	6.313	9.725	4.625	27.7	23.612	13.011
TRINITY_DN6634_c0_g2_i1	0.000203624	0.00414015	7.959	7.146	8.868	50.065	38.481	48.33	10.02	12.263	6.614	41.918	36.973	14.671
TRINITY_DN16720_c0_g1_i5^VINC_XENLA	0.000205551	0.00416427	11.568	13.698	13.887	13.033	13.092	13.617	8.599	11.286	9.994	17.924	16.829	20.535
TRINITY_DN19958_c0_g2_i3^ERO1B_MOUSE	0.000205599	0.00416427	31.215	34.126	31.312	54.706	54.234	50.771	35.211	31.538	39.386	64.85	53.617	70.666
TRINITY_DN19589_c0_g2_i1^Y9801_DROME	0.000205811	0.00416427	7.376	11.984	11.111	14.696	14.034	18.066	10.328	10.786	12.251	20.423	17.829	27.009
TRINITY_DN15906_c1_g1_i7^RL30_BRABE	0.000206033	0.00416427	7.802	9.352	10.251	30.501	28.973	21.674	18.583	11.348	15.052	33.003	25.265	34.461
TRINITY_DN43251_c0_g1_i11	0.000208122	0.0042018	0	0.102	0	0.103	0.329	0	0.746	0	1.123	31.47	2.066	119.692
TRINITY_DN9377_c0_g1_i8^41_BOVIN	0.000208378	0.00420275	0.74	0	2.9	0	6.281	0.913	0.829	0.042	0.044	5.177	2.761	10.825
TRINITY_DN1717_c3_g1_i1	0.000208971	0.00421047	27.301	34.33	30.833	22.58	26.267	16.719	37.971	60.901	59.952	130.026	111.626	86.398
TRINITY_DN2139_c0_g2_i1^TF26_SCHPO	0.000209945	0.00422585	29.133	36.99	34.3	56.952	53.155	55.473	15.645	28.261	17.253	46.842	40.06	40.115
TRINITY_DN9419_c0_g1_i12^IFIH1_MOUSE	0.00021193	0.00426154	16.158	19.992	24.963	75.332	71.806	88.134	7.544	16.871	7.27	33.255	37.734	20.714
TRINITY_DN27028_c0_g1_i8^TBL2_HUMAN	0.000214344	0.00429715	14.974	23.393	18.533	20.071	23.497	22.406	8.977	4.66	10.316	19.856	18.351	23.205
TRINITY_DN37246_c0_g1_i6	0.00021765	0.00435909	17.065	53.014	69.993	54.594	33.233	47.571	12.507	17.464	21.522	32.656	41.332	32.296
TRINITY_DN24415_c0_g1_i16^LMF1_MOUSE	0.000221585	0.00442464	5.108	6.034	7.254	10.891	12.955	13.238	3.281	3.859	4.391	11.613	7.099	14.493
TRINITY_DN1595_c0_g1_i12^ARFP2_BOVIN	0.000227199	0.00451865	1.916	4.124	3.29	3.561	3.136	2.613	2.902	3.932	4.802	9.639	8.393	7.367
TRINITY_DN81756_c0_g1_i13^RIBC2_HUMAN	0.000228891	0.00454341	9.736	8.202	8.3	9.791	12.05	7.939	7.829	10.214	8.804	18.796	14.209	20.514
TRINITY_DN60086_c0_g3_i3^TENR_HUMAN	0.000231668	0.00458945	207.828	123.889	78.807	229.322	241.146	214.407	93.944	71.053	108.666	202.773	204.412	137.38
TRINITY_DN4137_c0_g1_i3	0.000232245	0.00459634	1.99	2.104	1.516	2.716	2.441	1.962	2.404	1.279	2.268	4.085	6.903	15.249
TRINITY_DN19328_c0_g1_i6^GAPR1_MOUSE	0.000237341	0.00467874	8.227	15.904	10.721	9.397	7.195	3.979	18.251	25.765	19.932	52.68	39.093	34.334
TRINITY_DN12750_c0_g2_i13^DYN1_BOVIN	0.000240441	0.0047352	9.403	7.452	8.38	15.213	16.082	17.352	7.935	8.727	6.136	14.564	12.578	13.599
TRINITY_DN6583_c0_g1_i10	0.000241251	0.0047465	1.36	2.206	2.102	6.925	8.759	9.232	0.675	1.997	0.767	5.597	7.686	2.659
TRINITY_DN7042_c0_g1_i19^PARK7_CHICK	0.000245159	0.00481066	7.459	7.47	8.903	15.081	14.345	15.118	3.529	5.211	5.258	13.619	8.512	9.448
TRINITY_DN13920_c0_g1_i3	0.000248704	0.00486926	7.413	8.675	9.692	13.305	10.587	13.952	6.36	7.822	5.514	11.76	13.437	14.724
TRINITY_DN3965_c0_g1_i5	0.000249408	0.00487829	10.05	10.399	11.874	22.166	18.934	20.544	6.265	8.571	5.08	11.771	16.709	16.489
TRINITY_DN12405_c1_g1_i1^ZN395_XENLA	0.000250541	0.00489567	6.691	4.959	6.128	18.567	27.538	26.882	22.562	33.836	17.331	58.792	71.304	41.218
TRINITY_DN2981_c0_g1_i15^TF26_SCHPO	0.000252015	0.0049149	7.33	7.767	9.134	5.751	6.162	6.827	0.628	1.29	0.989	2.426	2.359	2.848
TRINITY_DN4987_c0_g1_i8^GCC2_MOUSE	0.000252912	0.00492761	6.839	10.825	11.413	13.597	13.312	12.921	5.247	8.581	7.281	12.726	12.665	14.493
TRINITY_DN4062_c0_g1_i10	0.000255798	0.004979	32.631	38.139	42.051	101.933	87.605	100.639	89.988	91.326	83.92	138.878	154.382	257.324
TRINITY_DN10677_c0_g1_i5^ENDUC_DANRE	0.000257259	0.00500259	7.191	45.507	39.639	11.003	40.218	24.088	16.522	14.968	16.419	39.072	39.658	28.617
TRINITY_DN13062_c0_g1_i4^PR38B_HUMAN	0.000258639	0.00502455	7.792	4.875	5.063	11.304	9.06	9.449	3.837	4.244	3.024	10.122	9.741	6.474
TRINITY_DN7306_c0_g1_i10^ORCT_DROME	0.00026007	0.0050426	11.827	19.102	15.51	8.391	11.273	8.816	8.895	14.219	12.495	24.991	22.906	19.8
TRINITY_DN24101_c0_g1_i5^CYHR1_DANRE	0.000260614	0.00504339	2.008	0.556	4.115	6.202	10.185	6.465	0	0	0	4.232	0	1.555
TRINITY_DN10210_c1_g1_i5^UNC89_CAEEL	0.000265043	0.00510941	0	0	3.982	0	0	1.474	0	0	0	1.817	4.022	0
TRINITY_DN11990_c2_g1_i2^TRAF6_BOVIN	0.000267478	0.00514646	1.888	2.734	3.512	4.238	5.376	4.883	3.044	4.046	3.113	5.723	6.881	10.352
TRINITY_DN971_c1_g1_i7^SVEP1_HUMAN	0.000274715	0.00527558	3.581	5.811	7.342	20.541	15.241	18.22	17.019	14.552	8.438	21.778	54.954	168.53
TRINITY_DN970_c0_g1_i5^ATS16_MOUSE	0.000280059	0.00536281	5.821	9.074	8.717	5.29	5.906	5.706	3.908	4.91	4.836	11.75	8.653	6.989
TRINITY_DN90002_c0_g2_i1	0.000281555	0.00538631	2.48	4.847	4.044	2.424	1.984	1.492	6.265	7.718	6.359	17.84	15.546	11.466
TRINITY_DN26266_c0_g1_i4^PDI2_CAEEL	0.000283158	0.00540402	111.387	136.401	136.155	244.394	242.645	243.866	195.563	158.749	194.409	291.543	286.087	348.662
TRINITY_DN1436_c0_g1_i11	0.000285388	0.0054389	26.098	24.895	26.408	43.215	43.217	40.301	23.332	21.292	21.211	37.423	36.777	34.629
TRINITY_DN16355_c0_g1_i9	0.000286913	0.00546235	34.232	45.183	47.283	237.299	223.18	242.03	72.46	106.398	51.537	296.531	207.814	126.261
TRINITY_DN92123_c0_g3_i2	0.000289195	0.0054958	2.415	4.078	4.487	3.223	3.383	2.839	2.416	4.421	3.691	7.896	7.86	7.241
TRINITY_DN5509_c0_g1_i6	0.000289758	0.0055013	31.558	37.638	42.166	43.027	54.719	58.005	10.02	22.353	15.474	33.559	35.212	37.13
TRINITY_DN7327_c1_g2_i1^NCOA4_HUMAN	0.000292452	0.00554194	18.296	19.343	15.359	54.641	42.083	55.935	38.101	26.514	27.547	53.174	52.758	56.352
TRINITY_DN3209_c0_g2_i1^PCNA_TOBAC	0.000293277	0.00555235	91.36	65.323	74.125	75.679	55.029	107.113	15.113	11.161	25.157	46.475	37.103	53.462
TRINITY_DN3240_c0_g1_i5^TRNK1_MOUSE	0.000295596	0.0055857	1.536	8.833	6.553	5.976	4.562	5.118	2.771	2.122	2.057	5.376	3.848	3.836
TRINITY_DN19907_c0_g1_i2	0.000297303	0.00560741	38.675	49.011	48.4	225.469	224.917	239.218	45.184	71.209	32.905	140.411	150.61	83.372
TRINITY_DN4259_c0_g1_i1^STIP1_CAEEL	0.000300254	0.00565775	6.996	9.546	12.973	18.671	18.112	18.853	5.839	10.558	5.058	14.942	17.231	21.261
TRINITY_DN3166_c0_g1_i5^CAD96_DROME	0.000302335	0.00568628	4.775	2.289	2.758	11.342	13.229	10.905	11.465	9.85	6.437	27.48	33.418	14.314
TRINITY_DN32072_c0_g1_i7^F234B_HUMAN	0.000303325	0.00569956	0	0	0	0	0	0	0	0	0	5.712	5.729	0
TRINITY_DN10117_c0_g1_i5^PGCA_BOVIN	0.000305487	0.0057348	13.169	35.813	29.893	24.638	20.717	20.119	14.449	20.158	23.701	38.358	36.777	33.042
TRINITY_DN2388_c0_g1_i10^STY17_ARATH	0.000307319	0.00576382	6.885	4.764	5.986	4.661	5.147	5.055	2.049	1.976	2.212	6.101	3.283	16.489
TRINITY_DN5857_c0_g1_i3	0.000310407	0.00580545	2.971	1.103	1.8	12.018	7.854	11.682	1.694	2.902	4.213	8.348	7.599	8.292
TRINITY_DN22734_c0_g1_i3	0.000312436	0.00583252	17.787	41.967	54.607	36.947	32.923	43.899	18.891	17.963	23.345	36.898	38.028	34.461
TRINITY_DN6488_c0_g2_i3^TRAD1_RAT	0.000312939	0.0058365	32.095	30.576	33.351	71.648	67.6	70.972	37.722	39.411	29.937	58.54	74.729	55.437
TRINITY_DN5217_c0_g1_i12^NFAT5_RAT	0.000313248	0.00583682	3.757	6.182	6.926	8.842	8.996	11.836	1.457	2.84	2.068	4.284	5.164	4.698
TRINITY_DN4873_c3_g1_i1^YKH3_SCHPO	0.000313697	0.00583976	8.968	20.844	15.988	12.958	20.635	13.889	1.859	3.141	1.545	5.838	5.001	6.001
TRINITY_DN5161_c0_g1_i18	0.000314386	0.00584717	2.48	2.679	2.829	3.665	3.319	3.264	1.267	1.987	1.601	4.809	3.957	3.132
TRINITY_DN11591_c0_g1_i3^TRAF3_MOUSE	0.000315474	0.00585655	14.89	21.669	24.094	98.814	70.819	87.021	40.114	44.352	29.181	96.929	88.687	54.723
TRINITY_DN2772_c0_g1_i4^PANP_ALIF1	0.000316334	0.00586111	12.345	24.496	24.36	16.519	29.384	19.829	18.144	15.186	10.528	23.09	30.722	34.282
TRINITY_DN29552_c0_g1_i9	0.000316492	0.00586111	313.616	688.734	515.257	387.709	561.64	363.05	1360.01	1052.91	1283.79	2425.17	2560.47	1863.71
TRINITY_DN6290_c0_g1_i2^TRAF6_XENTR	0.000316606	0.00586111	3.221	5.635	5.516	7.357	7.89	7.74	3.458	3.256	2.957	5.733	6.892	8.849
TRINITY_DN77490_c0_g3_i2^CFAD_DICDI	0.000320294	0.00591321	4.276	7.554	7.307	4.802	4.873	5.235	2.7	4.93	4.38	10.385	7.903	8.576
TRINITY_DN7271_c0_g1_i1^MSI2H_HUMAN	0.000321269	0.00591966	20.203	22.995	26.426	42.782	47.057	43.782	16.048	17.901	16.931	27.564	30.483	35.322
TRINITY_DN11240_c0_g1_i3	0.000321445	0.00591966	200.665	444.348	468.072	340.755	315.311	376.857	151.315	305.993	307.388	625.981	593.971	483.698
TRINITY_DN12997_c0_g1_i7^ERP44_MOUSE	0.000321823	0.00591966	87.353	86.825	78.789	173.864	171.387	168.183	96.81	88.018	119.082	176.344	169.243	168.278
TRINITY_DN10726_c0_g1_i4^DEAF1_PANTR	0.000326321	0.00599141	5.506	3.133	6.136	5.647	7.707	8.943	0	0	0	5.03	0	1.23
TRINITY_DN19222_c0_g1_i6^PXDN_HUMAN	0.000328516	0.00602118	21.295	14.885	15.35	16.735	15.542	16.538	9.368	7.187	6.803	15.089	13.709	20.462
TRINITY_DN26512_c0_g1_i17^SFSWA_RAT	0.000328542	0.00602118	53.315	37.62	39.364	79.166	79.138	80.945	21.721	33.909	21.911	62.53	49.834	42.647
TRINITY_DN21303_c0_g1_i4^KPCD_MOUSE	0.000331221	0.00606473	11.587	10.862	11.377	22.289	19.583	19.712	7.379	9.185	8.06	18.932	16.524	16.132
TRINITY_DN5680_c0_g1_i4^VMP_NEMVE	0.000333638	0.00610342	2.054	3.893	4.327	3.702	3.63	3.96	2.262	3.193	3.78	8.222	6.392	5.665
TRINITY_DN14851_c0_g1_i6^NCKX5_DANRE	0.000334385	0.0061115	18.5	29.492	20.945	13.465	25.453	18.419	10.884	12.732	11.75	24.361	21.308	18.381
TRINITY_DN14388_c0_g1_i5	0.00033621	0.00613928	4.368	8.647	7.981	7.677	7.771	4.114	11.263	17.974	7.037	33.087	24.156	33.567
TRINITY_DN2351_c0_g1_i6	0.000341134	0.00622352	44.218	95.825	88.038	50.093	73.113	73.811	18.985	16.663	17.086	32.226	28.515	33.241
TRINITY_DN5280_c0_g1_i7	0.000341823	0.00622948	3.415	5.552	4.833	15.279	9.508	13.301	12.175	6.959	4.825	19.258	25.373	53.998
TRINITY_DN229818_c0_g1_i1	0.000342082	0.00622948	3.221	2.058	2.696	2.791	1.518	1.157	0.853	1.259	1.968	2.31	12.328	16.447
TRINITY_DN7165_c0_g1_i10	0.000342904	0.00623449	2.406	5.867	6.598	5.647	3.529	4.783	1.516	1.373	1.167	2.951	3	8.387
TRINITY_DN433_c0_g1_i17^TRAF6_RAT	0.000342978	0.00623449	4.442	4.152	3.503	10.364	5.422	8.491	10.008	7.208	6.114	20.518	18.111	12.149
TRINITY_DN6078_c0_g1_i3^DYH6_HUMAN	0.00034432	0.00625323	11.29	14.366	12.761	19.695	18.532	20.526	7.805	13.948	7.415	24.77	21.145	17.687
TRINITY_DN2190_c0_g1_i2	0.000346151	0.00627511	10.596	12.883	16.192	21.086	17.426	23.184	7.852	10.703	11.995	21.032	18.568	22.732
TRINITY_DN13866_c1_g1_i4^KCNH6_HUMAN	0.000347314	0.00629052	3.063	3.29	2.9	3.11	0	4.838	0.012	0	0	3.633	0	2.333
TRINITY_DN3735_c0_g2_i4	0.000350089	0.00633506	9.597	15.812	19.775	7.339	16.219	7.713	5.472	10.37	6.915	15.793	17.959	24.245
TRINITY_DN8822_c0_g3_i5	0.000357487	0.00644569	6.006	6.497	9.063	5.243	7.424	4.358	3.162	5.482	1.89	13.546	9.708	9.501
TRINITY_DN4782_c7_g1_i1	0.000357994	0.00644904	9.708	9.379	9.151	13.249	15.232	13.735	3.956	7.728	4.858	16.486	13.274	14.503
TRINITY_DN9807_c0_g2_i6^RBM5_XENTR	0.000359119	0.0064635	6.099	6.923	12.202	12.601	14.125	13.328	1.54	3.381	2.312	5.922	5.283	10.289
TRINITY_DN7371_c0_g1_i13	0.000360553	0.0064835	17.593	14.421	14.171	25.183	27.455	25.589	7.959	12.201	9.416	22.345	17.731	16.016
TRINITY_DN17432_c0_g1_i10^LENG8_HUMAN	0.000363695	0.00653414	74.674	75.722	78.931	90.357	90.768	85.059	33.956	50.156	38.508	76.579	68.684	74.281
TRINITY_DN22630_c1_g2_i1^HEAT9_HUMAN	0.000368859	0.00662098	7.542	8.592	7.937	8.213	7.177	6.257	5.863	5.554	7.504	11.76	11.023	12.159
TRINITY_DN66240_c1_g1_i3^ELEL_ECHLU	0.000372025	0.00667186	14.631	31.79	28.421	19.329	22.399	16.059	3.21	11.317	8.882	24.791	25.145	26.526
TRINITY_DN16015_c0_g1_i1^RUBIC_MOUSE	0.000372961	0.0066767	14.446	15.784	15.634	18.718	17.901	18.79	5.957	4.129	7.026	10.28	14.241	16.731
TRINITY_DN2424_c1_g1_i7	0.000376332	0.00673104	5.516	4.56	6.482	13.343	9.618	10.606	5.306	5.898	5.325	13.073	12.893	13.084
TRINITY_DN20829_c0_g1_i1^ZHANG_HUMAN	0.000377641	0.00674845	11.3	9.472	13.399	13.249	14.674	11.981	4.927	5.014	4.947	12.506	10.904	8.607
TRINITY_DN2545_c0_g1_i4^PDE9A_HUMAN	0.000380744	0.0067918	12.438	11.168	10.898	15.664	12.315	13.672	3.387	4.577	3.046	7.949	7.806	7.745
TRINITY_DN37172_c0_g1_i14^COX1_PLABE	0.000385015	0.00685649	6.941	6.701	7.076	6.587	10.167	15.724	1.634	0.936	1.69	2.415	3.522	5.696
TRINITY_DN26512_c0_g1_i2^SFSWA_RAT	0.000385395	0.00685649	7.616	8.443	8.823	17.59	17.206	16.303	5.377	6.959	4.191	11.991	9.512	12.496
TRINITY_DN10284_c0_g1_i3^LRGUK_HUMAN	0.000386341	0.00686723	6.256	7.822	8.132	8.964	9.252	8.771	5.697	6.345	6.659	11.739	10.241	12.664
TRINITY_DN163845_c0_g2_i2^TEAD1_HUMAN	0.000391179	0.00693222	2.841	7.22	4.585	3.918	4.992	4.63	1.149	2.008	3.068	7.644	4.903	5.276
TRINITY_DN2721_c0_g1_i12^OGT1_PIG	0.000391725	0.00693222	18.722	19.139	29.494	23.623	25.992	26.964	10.067	18.858	11.884	24.445	30.081	29.448
TRINITY_DN2019_c0_g1_i4^MRC2_RAT	0.00039334	0.00695419	5.988	10.214	9.497	7.799	7.14	8.183	3.304	7.77	7.793	16.391	17.1	12.611
TRINITY_DN41191_c0_g1_i14	0.000396869	0.00700472	34.149	25.275	27.197	47.819	46.161	44.641	29.041	34.273	23.267	65.417	52.291	45.874
TRINITY_DN1816_c0_g1_i3^FBP1_STRPU	0.000403259	0.00708032	19.342	31.012	22.515	18.896	23.469	12.695	25.606	40.691	41.554	69.649	66.314	64.192
TRINITY_DN4575_c1_g1_i2	0.000403269	0.00708032	6.497	9.398	7.298	21.443	26.98	32.534	5.863	6.938	7.115	16.087	15.807	15.165
TRINITY_DN4326_c1_g1_i4^NECA_HYDVU	0.000404277	0.00709181	5.423	9.417	8.265	5.76	6.564	4.06	4.512	9.216	9.683	19.069	18.285	15.607
TRINITY_DN13912_c0_g1_i1^ANPRB_BOVIN	0.000415653	0.00727865	8.209	13.495	9.231	10.28	9.801	9.268	3.92	3.401	3.88	8.484	7.142	8.155
TRINITY_DN125535_c0_g4_i2^NECB_HYDVU	0.000416739	0.0072913	7.496	12.623	14.481	6.737	8.978	7.559	5.472	10.402	7.448	19.132	16.731	14.514
TRINITY_DN9905_c0_g3_i1	0.000420889	0.0073447	15.372	18.759	18.507	24.102	22.271	19.079	12.531	12.461	11.75	25.673	28.7	58.412
TRINITY_DN21196_c1_g1_i5^NCAM1_BOVIN	0.000424605	0.00737746	50.326	42.699	47.38	90.037	77.109	85.529	98.208	77.949	69.824	128.094	139.032	154.51
TRINITY_DN4010_c0_g1_i5^P52K_MOUSE	0.000426445	0.00740303	6.358	5.959	6.066	7.395	9.883	7.152	11.05	6.907	5.981	13.913	19.449	30.709
TRINITY_DN8863_c0_g1_i5^SRS12_HUMAN	0.000431005	0.00747572	29.355	33.097	46.857	143.814	140.97	137.983	60.734	37.071	69.49	108.553	130.857	159.986
TRINITY_DN26793_c0_g1_i11^VATA_MANSE	0.000434498	0.00751682	4.655	4.569	3.175	3.308	4.059	4.295	1.765	0.78	1.312	3.749	2.685	3.374
TRINITY_DN63642_c0_g1_i5	0.000437394	0.00754963	52.094	49.354	54.723	66.593	68.442	73.549	27.738	38.423	21.678	49.793	59.226	63.298
TRINITY_DN4840_c1_g1_i5	0.000456539	0.00785748	6.339	10.121	8.85	6.859	7.771	7.487	3.648	3.953	4.013	6.384	5.762	6.684
TRINITY_DN5254_c0_g1_i9	0.000457337	0.00786447	14.641	30.038	32.873	23.679	20.141	23.736	6.064	16.975	14.441	45.803	38.952	24.109
TRINITY_DN6923_c2_g1_i1	0.000459514	0.00789515	5.775	5.922	5.161	9.913	8.53	11.493	2.262	4.649	4.113	8.369	10.143	12.569
TRINITY_DN81617_c0_g1_i3	0.000460504	0.00790538	2.323	0.769	0.231	2.283	0.613	0.76	4.015	2.226	2.735	7.329	6.023	12.506
TRINITY_DN1688_c0_g1_i3	0.000474056	0.00812738	8.236	12.28	9.613	16.068	12.58	11.113	11.169	7.697	7.092	13.924	18.981	25.559
TRINITY_DN167119_c0_g1_i2	0.000474246	0.00812738	5.386	4.996	4.859	8.701	7.927	7.731	9.629	8.415	13.685	20.308	20.916	17.814
TRINITY_DN136_c2_g1_i2	0.000485957	0.00829974	6.71	13.736	13.142	8.974	8.64	8.671	9.83	8.966	13.162	23.594	17.709	17.656
TRINITY_DN10355_c0_g1_i2	0.00048764	0.00832139	8.903	8.462	8.779	12.995	15.844	13.997	5.519	6.719	5.536	11.508	11.23	8.523
TRINITY_DN22388_c0_g3_i1^RTJK_DROME	0.000490745	0.00836726	0.583	1.807	2.332	3.524	3.895	4.485	1.362	3.027	1.801	4.158	5.642	6.81
TRINITY_DN20495_c0_g1_i7^MED13_DROME	0.000496926	0.00843935	32.048	33.264	35.772	56.689	58.211	57.653	21.887	28.677	23.434	39.859	40.789	40.514
TRINITY_DN20824_c1_g3_i2^BI1_BOVIN	0.000497538	0.00843935	73.777	51.179	53.933	128.121	124.98	125.532	43.182	59.986	44.789	164.3	115.17	67.881
TRINITY_DN60408_c0_g1_i9^DPOLB_MOUSE	0.000504212	0.00851728	17.056	13.541	14.978	28.349	27.41	26.548	12.732	13.137	11.128	21.337	21.275	27.009
TRINITY_DN50329_c0_g1_i9^SYT7_HUMAN	0.00050748	0.00855659	4.016	7.062	6.402	8.344	7.406	10.254	1.338	2.58	2.423	5.145	5.229	5.244
TRINITY_DN6917_c0_g2_i2	0.000511756	0.0086157	5.321	10.862	7.591	6.634	8.978	7.812	2.191	1.789	1.612	4.011	3.435	3.899
TRINITY_DN586_c0_g1_i2^MCTP1_MOUSE	0.000518004	0.008699	4.701	8.406	5.817	6.211	10.157	7.27	1.599	1.716	0.589	3.329	4.272	3.794
TRINITY_DN14386_c0_g1_i8^LOXH1_MOUSE	0.00051995	0.00872438	1.62	3.661	2.802	2.546	2.761	1.899	3.281	3.048	5.047	8.274	7.697	6.884
TRINITY_DN4872_c1_g2_i1^TRM1_HUMAN	0.000526377	0.00882484	5.803	2.78	4.177	7.733	7.04	6.791	3.399	4.982	3.78	9.891	9.154	6.558
TRINITY_DN2535_c3_g1_i17^PCDL_ACRMI	0.000530749	0.00889072	9.384	14.801	9.134	6.935	10.779	10.76	0.794	1.945	0.711	4.463	3.892	3.205
TRINITY_DN63758_c0_g1_i9^PIMT_MOUSE	0.000533339	0.00891178	9.254	7.859	8.3	15.213	16.219	17.487	5.199	4.067	6.392	15.457	9.969	10.919
TRINITY_DN18519_c0_g1_i9^CLOCK_TYTAL	0.000538669	0.00899336	2.258	1.9	2.66	10.759	6.446	8.97	4.406	4.327	3.035	8.138	7.327	12.527
TRINITY_DN3858_c0_g1_i2^POL3_DROME	0.000540109	0.00900989	1.675	1.789	2.651	4.755	4.078	2.595	2.996	2.517	3.291	4.757	5.947	11.907
TRINITY_DN3102_c1_g1_i1^FA5_BOVIN	0.000549652	0.00913871	21.813	48.946	52.107	30.661	33.334	36.738	19.696	23.247	31.849	51.399	46.79	41.491
TRINITY_DN25951_c0_g2_i2^SAL_SILAS	0.00055198	0.00916981	8.014	10.01	7.493	6.117	10.093	7.243	8.504	8.488	11.617	22.208	20.047	16.027
TRINITY_DN12935_c0_g1_i1	0.000561094	0.00928653	11.087	12.447	8.469	18.586	17.453	18.166	18.974	15.509	17.331	28.813	29.515	28.638
TRINITY_DN3784_c0_g1_i4^MYO1B_HUMAN	0.000561319	0.00928653	13.234	12.318	10.686	22.627	20.388	19.603	14.651	16.206	12.473	24.739	25.395	21.366
TRINITY_DN1812_c0_g2_i1	0.000562977	0.00930628	12.383	22.735	14.96	10.082	13.33	5.046	33.826	40.587	51.67	93.758	80.806	62.552
TRINITY_DN10051_c0_g1_i6^ANGL7_BOVIN	0.000564273	0.00932002	0	0	0	0	0	0	5.957	0.832	1.723	12.117	10.719	104.065
TRINITY_DN9148_c0_g1_i10	0.000564952	0.00932356	2.526	3.578	3.334	26.517	18.24	24.784	5.863	5.554	3.257	16.654	18.362	8.25
TRINITY_DN99122_c0_g1_i1	0.000566495	0.00934136	2.443	1.094	0.807	3.138	2.825	1.655	3.92	1.373	2.935	7.046	8.088	8.723
TRINITY_DN63713_c3_g1_i1^HS902_HUMAN	0.000569079	0.00936856	11.031	7.915	8.043	44.868	50.467	39.604	13.407	16.237	17.753	34.095	34.147	44.287
TRINITY_DN16391_c0_g1_i11^TRI37_MOUSE	0.000571456	0.00939998	13.65	15.079	17.008	18.896	16.941	17.406	10.683	8.436	9.716	17.042	15.6	20.599
TRINITY_DN12668_c0_g1_i5^ANK2_HUMAN	0.000585223	0.00959498	11.439	17.693	12.308	10.533	13.385	10.29	3.944	3.724	3.58	7.182	6.751	5.675
TRINITY_DN36704_c0_g1_i1	0.000587342	0.00960726	0.463	0.899	0.133	0.169	0.622	0.326	5.851	0.645	3.402	18.071	9.936	130.265
TRINITY_DN1264_c1_g1_i7	0.000588203	0.00960726	6.386	8.23	9.967	13.522	13.202	15.191	4.939	6.095	5.103	9.492	9.48	10.058
TRINITY_DN10901_c1_g1_i8	0.000588366	0.00960726	18.13	15.052	14.339	29.223	30.006	28.727	18.085	17.922	16.742	29.832	28.874	25.948
TRINITY_DN17137_c0_g1_i6^MFSD6_MOUSE	0.000589019	0.00961011	3.868	7.758	6.42	4.445	5.586	3.255	4.915	7.416	9.494	16.717	14.567	13.158
TRINITY_DN32965_c0_g1_i3^USPAL_ARATH	0.00058969	0.00961126	73.99	89.55	78.674	173.281	141.144	165.073	134.224	129.416	179.946	283.28	233.797	253.257
TRINITY_DN120489_c0_g1_i2	0.000590048	0.00961126	18.13	34.256	29.733	33.639	30.481	15.688	79.435	87.227	32.639	188.136	146.935	167.615
TRINITY_DN12513_c2_g1_i7^CFA57_HUMAN	0.000605396	0.00982141	13.234	14.171	16.059	15.457	16.923	14.422	14.283	13.865	14.841	21.127	23.308	23.299
TRINITY_DN5756_c1_g1_i3^MZB1_MOUSE	0.000606425	0.00982222	9.726	12.568	10.96	27.767	30.545	28.501	14.011	8.873	19.354	27.228	31.103	39.61
TRINITY_DN53254_c0_g1_i8	0.000608802	0.00984483	140.363	106.492	116.424	126.242	94.909	179.676	29.206	25.557	43.144	85.547	53.16	78.653
TRINITY_DN18660_c0_g1_i5^SRPX_MOUSE	0.000610787	0.00986104	1.333	3.624	5.436	10.806	7.104	8.59	8.397	6.491	4.502	8.768	27.124	101.553
Downregulated in bailed-out polyps	PValue	FDR	Colony_pre_rep1	Colony_pre_rep2	Colony_pre_rep3	Colony_after_rep1	Colony_after_rep2	Colony_after_rep3	Polyp_pre_rep1	Polyp_pre_rep2	Polyp_pre_rep3	Polyp_after_rep1	Polyp_after_rep2	Polyp_after_rep3
TRINITY_DN36085_c0_g2_i9^SRR55_DROME	1.41556e-77	2.84074e-73	39.202	47.157	46.821	0	0.53	0	83.581	59.32	84.92	0.368	0.391	0.336
TRINITY_DN23634_c0_g1_i1	2.21702e-73	2.22456e-69	215.63	285.898	199.789	6.906	7.908	7.188	184.43	234.971	255.406	7.56	7.327	5.801
TRINITY_DN31377_c0_g1_i6^HLF_HUMAN	6.12315e-66	4.09598e-62	79.218	119.44	77.388	0.733	0.987	1.411	68.835	80.04	74.26	1.565	1.065	2.144
TRINITY_DN6645_c0_g1_i9^ROC1_NICSY	7.8348e-60	3.93072e-56	436.932	388.841	385.115	21.762	25.544	22.171	880.801	655.641	781.126	36.058	48.051	40.787
TRINITY_DN12661_c0_g1_i1^MOT10_HUMAN	6.47307e-49	1.85574e-45	37.629	63.868	45.021	0.028	0.027	0	11.038	20.845	15.852	0.032	0.033	0
TRINITY_DN5139_c2_g1_i2^HEBP2_HUMAN	7.66063e-47	1.92167e-43	310.516	393.632	315.991	14.677	23.497	13.979	348.879	415.022	362.26	13.409	22.395	12.632
TRINITY_DN8708_c0_g1_i5	8.76312e-43	1.95398e-39	62.255	157.301	43.886	0.395	0.64	0.741	69.084	118.661	63.276	0.2	0.37	0.179
TRINITY_DN12661_c0_g1_i16^MOT10_RAT	1.92468e-34	3.51132e-31	23.932	39.761	32.199	0	0.357	0	19.317	23.102	22.7	0.21	0.674	0.074
TRINITY_DN5341_c0_g1_i10^ZIFL1_ARATH	1.13395e-31	1.89634e-28	12.623	12.698	10.357	0.188	0.75	0.163	6.561	8.56	6.081	0.147	0.196	0.063
TRINITY_DN8708_c0_g1_i7	3.17587e-30	4.55239e-27	8.847	34.849	10.694	0.113	0	0	11.619	21.822	11.372	0	0	0
TRINITY_DN2700_c0_g1_i4^PGGHG_CHICK	1.54537e-29	1.93829e-26	42.441	51.244	70.179	8.447	13.019	10.95	72.365	90.421	61.108	6.111	8.893	8.996
TRINITY_DN6392_c1_g1_i6^MSRB3_PONAB	1.88706e-29	2.22762e-26	156.114	218.175	158.98	31.704	33.279	31.729	240.486	245.456	256.462	33.318	42.267	26.326
TRINITY_DN29303_c0_g1_i5^HEMH_XENLA	2.14466e-29	2.39105e-26	23.284	29.751	47.504	9.462	10.468	5.199	42.282	37.175	41.321	5.744	7.501	4.96
TRINITY_DN2700_c0_g1_i11^PGGHG_CHICK	1.29255e-28	1.29694e-25	6.182	5.932	6.775	1.485	2.213	1.817	8.942	10.329	9.994	0.903	1.413	1.209
TRINITY_DN66658_c0_g1_i1^HEBP2_HUMAN	2.2872e-26	2.08635e-23	252.833	396.431	324.761	16.425	24.74	22.931	323.427	314.137	330.566	13.283	28.711	13.568
TRINITY_DN3198_c1_g1_i4^PRS4_DROME	4.39021e-26	3.83055e-23	5.793	9.695	5.356	0.958	0.923	1.79	18.784	23.622	40.743	1.428	1.522	1.387
TRINITY_DN11085_c0_g1_i3^MOT10_RAT	9.04725e-25	7.26241e-22	11.42	9.101	6.145	0.141	0.603	0.316	9.641	13.179	10.116	0.399	0.631	0.147
TRINITY_DN910_c0_g1_i5^OAZ1_BOVIN	1.01677e-24	7.84791e-22	70.149	76.296	64.442	16.491	18.185	16.683	86.589	95.934	100.328	23.363	21.221	19.863
TRINITY_DN20813_c0_g1_i13^DDX5_HUMAN	2.99253e-24	2.22422e-21	6.386	6.006	5.285	0.949	0.777	0.922	8.954	6.865	9.216	1.082	1.109	0.778
TRINITY_DN13046_c0_g1_i7^GCDH_MOUSE	8.06275e-23	5.57942e-20	0	3.364	1.117	7.376	8.823	1.185	12.839	5.471	7.315	0	0	0
TRINITY_DN14655_c2_g1_i8^TM86A_BOVIN	8.22307e-21	5.00062e-18	0	1.362	0.913	1.109	0.631	0.886	5.164	6.231	2.479	0.011	0	0
TRINITY_DN11085_c0_g1_i6^MOT10_RAT	2.3257e-19	1.29645e-16	11.3	17.878	13.053	0.874	0.777	0.362	16.593	25.38	15.497	1.281	0.576	0.42
TRINITY_DN23654_c0_g1_i3^PM34_HUMAN	2.38854e-18	1.29549e-15	52.778	77.529	55.485	14.104	15.67	16.24	75.977	81.319	50.214	13.651	14.122	13.946
TRINITY_DN32991_c0_g1_i2^MOT10_HUMAN	3.21479e-18	1.69775e-15	49.391	53.005	37.537	0.752	0.256	0.543	16.167	32.598	22.912	0	0.272	0.515
TRINITY_DN4324_c1_g1_i2	6.18126e-18	3.10114e-15	121.178	152.787	135.773	39.879	42.742	36.91	108.796	140.712	114.28	23.437	33.962	26.557
TRINITY_DN4316_c0_g4_i1	6.78098e-18	3.31904e-15	153.254	149.543	96.25	50.243	55.724	52.209	148.081	199.419	208.271	45.383	44.866	49.636
TRINITY_DN31377_c0_g1_i4^HLF_HUMAN	1.05154e-17	5.02434e-15	9.995	13.902	8.602	0	0.155	0	5.555	7.167	3.313	0	0.152	0
TRINITY_DN5137_c6_g1_i4^YQJG_ECOLI	1.79602e-17	8.38198e-15	90.055	130.228	101.65	17.769	17.755	19.242	92.961	132.058	125.774	21.547	24.352	29.5
TRINITY_DN46295_c1_g1_i7^SCD5_BOVIN	1.90592e-17	8.69271e-15	11.596	45.924	46.68	1.776	3.831	4.015	13.632	19.69	15.608	2.583	2.316	1.534
TRINITY_DN10259_c0_g1_i10^CLU_MOUSE	2.30751e-17	1.02905e-14	50.354	63.386	50.528	18.145	19.894	19.893	46.048	63.637	51.504	13.808	15.372	13.315
TRINITY_DN5252_c4_g1_i1^DHRS1_HUMAN	6.1423e-17	2.67964e-14	53.556	70.671	71.279	17.872	20.013	17.035	58.105	65.717	66.711	15.751	18.383	18.791
TRINITY_DN12818_c0_g1_i2	2.80862e-16	1.12727e-13	2.499	0.899	0.293	0.583	1.344	1.067	20.62	12.336	16.175	1.943	2.294	2.922
TRINITY_DN29137_c0_g1_i5^HEBP2_MOUSE	2.99665e-16	1.17251e-13	17.741	34.218	22.249	4.773	5.12	4.485	17.209	29.072	22.667	3.213	4.164	3.321
TRINITY_DN29989_c0_g2_i4^BAT36_CAEEL	3.14043e-16	1.1891e-13	158.492	218.564	168.433	10.825	14.72	11.465	129.866	222.531	162.904	16.979	27.428	11.855
TRINITY_DN5341_c0_g1_i9^MFSB_ASPFU	3.38028e-16	1.25621e-13	36.564	57.556	45.066	0.329	0.603	0.778	11.619	24.964	17.253	0	0.533	0
TRINITY_DN59476_c0_g1_i3^PXL2B_HUMAN	3.78281e-16	1.38024e-13	362.211	385.615	337.15	142.705	154.355	136.717	457.154	527.213	531.2	156.487	176.244	140.774
TRINITY_DN9554_c24_g1_i1	4.74436e-16	1.70018e-13	502.574	552.444	532.682	156.865	163.379	180.951	910.991	723.595	912.792	263.738	241.156	273.194
TRINITY_DN16420_c0_g1_i3^YTCB_BACSU	5.47312e-16	1.92692e-13	91.277	120.701	64.645	0.122	0	0	62.416	124.475	106.342	9.587	16.85	10.919
TRINITY_DN20921_c1_g1_i6^DHR12_HUMAN	1.07464e-15	3.71825e-13	48.086	85.11	61.577	18.126	18.578	18.988	47.564	74.59	59.441	12.936	16.187	11.876
TRINITY_DN59476_c0_g1_i10^PXL2B_XENLA	1.3781e-15	4.68741e-13	152.495	202.91	205.544	65.86	65.799	62.273	219.984	257.855	244.078	66.404	80.632	79.967
TRINITY_DN19081_c0_g1_i6	5.44693e-15	1.82182e-12	64.143	105.111	67.315	21.744	20.187	19.92	68.776	92.272	70.78	18.407	24.395	21.061
TRINITY_DN16331_c0_g1_i5^DNRE_STRS5	6.28694e-15	2.03494e-12	27.504	35.59	26.674	3.787	5.047	4.883	11.725	23.705	15.297	2.331	2.468	1.66
TRINITY_DN23865_c1_g1_i1^HMGT_ONCMY	8.56931e-15	2.68701e-12	383.589	480.652	511.036	125.509	119.092	126.346	846.514	638.312	822.135	182.581	204.694	245.701
TRINITY_DN4646_c0_g1_i10^XPC_HUMAN	1.86071e-14	5.57325e-12	13.558	20.613	15.483	1.579	3.593	2.866	6.147	11.847	6.992	1.271	1.033	1.093
TRINITY_DN1992_c1_g1_i7	3.01299e-14	8.89187e-12	114.274	192.595	76.351	10.533	13.074	14.892	75.065	168.276	88.433	10.626	11.447	7.052
TRINITY_DN49094_c0_g1_i15^RBM25_MOUSE	9.19585e-14	2.59919e-11	40.285	31.966	32.873	6.888	7.945	14.178	29.716	45.663	40.709	11.246	9.251	9.364
TRINITY_DN13439_c0_g1_i4^G6PD_MACRO	1.48228e-13	4.07485e-11	7.94	9.435	9.151	0.319	2.432	0.958	6.893	9.58	7.526	1.26	0.989	1.356
TRINITY_DN354_c0_g1_i1	2.06227e-13	5.51808e-11	22.248	6.238	4.718	2.753	2.286	1.203	59.597	75.796	70.902	13.388	17.187	8.765
TRINITY_DN17127_c0_g1_i6^SLD1_HELAN	3.12221e-13	8.24429e-11	65.762	88.484	90.433	18.831	21.549	21.213	60.225	49.855	48.18	16.864	13.535	9.858
TRINITY_DN7572_c0_g1_i1^EGTB_MYCT3	3.57433e-13	9.31554e-11	34.658	37.768	44.897	10.834	12.132	12.044	87.134	73.456	118.115	7.497	13.361	18.003
TRINITY_DN4736_c0_g1_i11	3.74266e-13	9.6292e-11	86.798	113.351	75.987	27.654	27.474	25.128	137.789	130.54	130.877	50.244	51.432	40.777
TRINITY_DN15157_c0_g1_i5^NCOA5_HUMAN	4.9898e-13	1.26753e-10	26.81	23.94	31.773	15.401	12.791	11.809	34.37	33.056	28.147	10.658	10.697	11.508
TRINITY_DN2141_c6_g1_i1^MYCT_MOUSE	6.25296e-13	1.56855e-10	90.444	147.004	68.281	8.072	8.85	8.246	53.107	119.202	64.544	4.851	9.414	8.092
TRINITY_DN11365_c0_g1_i1^D39U1_BOVIN	7.94706e-13	1.9449e-10	59.025	60.512	42.884	8.175	11.09	6.04	41.784	64.999	49.981	8.873	9.654	7.756
TRINITY_DN27717_c0_g1_i1^ERG24_HUMAN	1.34546e-12	3.17656e-10	42.293	67.871	62.278	18.558	18.203	19.26	54.374	57.5	62.176	11.382	14.654	19.747
TRINITY_DN29303_c0_g1_i8^HEMH_XENLA	1.70873e-12	3.94147e-10	235.619	232.921	197.076	83.356	71.011	79.932	210.675	343.064	336.391	76.012	89.492	79.725
TRINITY_DN12696_c0_g1_i2^TSPO_HUMAN	1.74819e-12	3.98668e-10	69.242	89.263	75.535	25.793	25.874	27.624	66.277	82.151	83.142	23.731	29.146	26.19
TRINITY_DN43745_c0_g1_i3^COA6_BOVIN	1.92843e-12	4.29997e-10	99.014	111.831	100.808	38.488	36.287	36.738	116.518	153.87	157.212	48.827	41.191	37.624
TRINITY_DN18722_c0_g1_i4^CECR2_MOUSE	3.11037e-12	6.71171e-10	3.433	0.723	3.494	0	0	0	2.227	3.516	0.623	0	0	0
TRINITY_DN25215_c0_g1_i3	3.22452e-12	6.85038e-10	249.066	120.997	93.199	29.862	35.775	31.946	210.355	304.755	351.955	70.626	80.338	88.416
TRINITY_DN4324_c1_g1_i3	3.2429e-12	6.85038e-10	84.891	96.427	89.963	24.769	35.629	31.177	79.234	89.682	95.248	18.817	27.993	13.62
TRINITY_DN5091_c0_g1_i5^SDHF2_AEDAE	4.11198e-12	8.59574e-10	38.48	51.754	37.51	12.178	13.266	12.56	41.796	65.894	55.217	15.961	16.546	13.389
TRINITY_DN22123_c0_g1_i3^PDXK_PIG	6.31637e-12	1.28037e-09	39.137	47.036	46.99	18.098	20.068	21.864	49.909	44.758	52.026	17.158	18.503	18.392
TRINITY_DN5252_c4_g1_i2^DHRS1_HUMAN	7.92806e-12	1.57525e-09	19.814	27.119	19.961	8.128	8.228	7.568	22.645	30.06	28.259	9.65	6.795	7.409
TRINITY_DN15977_c0_g1_i6^GSXL3_ARATH	1.21935e-11	2.30847e-09	30.762	44.098	29.334	10.703	10.404	10.109	40.34	31.225	27.447	8.537	10.121	7.745
TRINITY_DN36085_c0_g2_i4^SRSF6_HUMAN	2.06293e-11	3.83324e-09	12.901	11.483	3.591	1.532	1.115	4.078	25.796	27.408	23.79	0.714	3.62	1.724
TRINITY_DN11365_c0_g2_i8^D39U1_HUMAN	3.42811e-11	6.25412e-09	36.759	74.674	43.753	6.145	8.859	8.355	32.925	55.461	38.186	7.361	7.849	3.962
TRINITY_DN6283_c0_g1_i4	3.59445e-11	6.4985e-09	35.491	44.794	32.669	17.149	19.209	16.113	40.162	31.069	29.059	11.172	11.056	8.439
TRINITY_DN12418_c1_g1_i4^PRDX1_CHICK	8.52226e-11	1.44929e-08	117.615	136.939	135.853	57.751	63.587	67.608	154.856	150.968	187.394	55.358	63.162	68.028
TRINITY_DN8464_c0_g1_i2^COQ8A_DANRE	8.59404e-11	1.44929e-08	21.859	30.391	20.875	5.253	6.071	5.38	16.226	31.985	21.544	5.87	4.903	4.792
TRINITY_DN36085_c0_g2_i22^SRSF5_RAT	1.01726e-10	1.68714e-08	14.298	13.522	11.031	3.439	3.858	3.626	13.336	14	17.009	3.675	5.077	2.648
TRINITY_DN21536_c0_g1_i3^GRP_HORVU	1.07778e-10	1.77286e-08	407.364	414.106	424.895	178.214	174.139	177.913	726.396	587.272	730.767	194.457	242.787	269.988
TRINITY_DN19233_c1_g1_i8^PDX1_SUBDO	1.12286e-10	1.832e-08	70.899	87.539	82.558	43.337	50.467	49.415	85.677	100.531	90.357	30.094	40.876	32.916
TRINITY_DN30475_c0_g1_i6^GLRX5_DANRE	1.29067e-10	2.08881e-08	30.743	42.013	30.948	16.669	19.657	17.795	44.437	43.884	41.121	17.095	17.264	16.069
TRINITY_DN33911_c0_g1_i3^NPAS3_HUMAN	2.25491e-10	3.45431e-08	21.221	16.321	12.849	6.07	3.246	6.836	23.285	23.851	19.943	7.319	9.208	5.686
TRINITY_DN24691_c0_g1_i6^ACINU_MOUSE	2.50892e-10	3.81432e-08	23.081	19.825	20.493	6.145	5.952	5.941	9.499	13.688	11.939	4.19	3.946	3.384
TRINITY_DN25408_c0_g1_i4^NRAM2_RAT	3.31258e-10	4.92421e-08	64.865	68.798	59.032	32.418	35.757	33.293	78.452	88.892	86.677	37.644	36.353	32.39
TRINITY_DN6864_c0_g2_i7^ACOX1_RAT	5.0495e-10	7.39659e-08	22.877	31.994	27.348	6.69	6.811	7.008	11.038	16.642	10.661	3.287	3.696	2.922
TRINITY_DN16033_c0_g1_i6^PPT2A_XENLA	5.31332e-10	7.67429e-08	52.121	64.081	63.04	20.569	21.97	21.204	61.279	71.053	68.835	23.699	23.504	29.868
TRINITY_DN6160_c0_g1_i12^WHITE_DROME	6.48342e-10	9.29352e-08	90.75	115.779	80.111	29.261	37.494	36.738	37.165	61.619	53.771	15.625	17.274	17.446
TRINITY_DN12382_c0_g1_i1^ACPM_MOUSE	7.05249e-10	9.96686e-08	36.12	34.413	31.853	12.854	15.652	14.666	69.807	63.626	85.988	26.041	27.026	28.859
TRINITY_DN7788_c0_g1_i4^RBP_CHICK	7.48565e-10	1.0505e-07	16.936	15.2	15.82	10.148	9.6	9.359	36.23	37.113	43.244	12.947	10.36	16.1
TRINITY_DN7569_c3_g1_i1^PIRL_SOLLC	9.91994e-10	1.35424e-07	55.61	64.303	36.854	14.875	17.645	16.439	74.485	104.213	123.373	15.677	32.059	16.731
TRINITY_DN5804_c0_g1_i7^SYT7_HUMAN	1.00512e-09	1.36289e-07	2.443	1.316	1.836	0.46	0	0	8.279	4.941	3.379	0.473	0.881	0.441
TRINITY_DN36085_c0_g2_i28^SRSF6_HUMAN	1.02535e-09	1.38099e-07	24.709	20.381	20.032	5.92	4.736	5.606	30.237	25.848	27.069	8.211	6.425	3.216
TRINITY_DN4646_c0_g1_i8^XPC_HUMAN	1.03447e-09	1.38399e-07	17.334	28.036	18.312	4.416	3.785	4.919	8.148	26.711	12.584	1.848	1.663	0.788
TRINITY_DN4962_c2_g1_i2^DDX3L_MOUSE	1.10116e-09	1.45161e-07	121.076	122.221	117.515	64.404	67.125	65.049	160.612	169.545	157.713	72.747	74.501	61.018
TRINITY_DN10815_c0_g4_i2^MFRN2_DANRE	1.10266e-09	1.45161e-07	67.225	56.305	47.194	29.167	28.488	26.828	82.029	86.302	118.082	36.814	33.494	36.499
TRINITY_DN4911_c0_g1_i13^VWA8_HUMAN	1.15939e-09	1.51082e-07	86.77	100.737	93.137	24.431	26.239	24.251	50.051	97.203	61.442	20.78	19.557	16.889
TRINITY_DN18984_c0_g1_i7^PLD3B_CRIGR	1.2054e-09	1.56064e-07	31.317	42.829	37.156	17.994	16.338	13.834	30.983	36.541	36.941	14.932	14.665	11.676
TRINITY_DN36336_c0_g1_i6^ISCU_MOUSE	3.12672e-09	3.73187e-07	1054	1190.75	1057.29	445.864	572.648	462.902	1011.7	1098.14	1251.78	441.405	538.104	407.904
TRINITY_DN9867_c0_g1_i10^UQCC2_MOUSE	3.14983e-09	3.73187e-07	36.99	66.314	40.064	9.105	11.09	11.465	21.899	52.705	39.342	6.846	9.175	6.831
TRINITY_DN1539_c0_g2_i1^ACAD8_HUMAN	3.16134e-09	3.73187e-07	14.076	16.053	12.743	3.975	3.904	4.512	8.788	12.097	8.048	3.182	3.294	2.911
TRINITY_DN23683_c0_g1_i3^VAT1_DANRE	3.64467e-09	4.2524e-07	23.886	21.771	17.611	12.413	13.549	13.021	46.581	61.848	69.268	24.455	20.981	19.527
TRINITY_DN507_c1_g1_i3^MSI2H_MOUSE	4.00429e-09	4.5919e-07	78.709	71.857	70.906	39.277	37.366	36.729	134.082	107.833	129.887	50.895	54.497	56.057
TRINITY_DN7100_c0_g1_i5	4.10197e-09	4.67717e-07	17.741	17.406	20.094	6.399	6.711	4.955	30.947	29.561	35.451	10.206	9.501	8.944
TRINITY_DN27611_c0_g1_i5^USF_AQUPY	4.16979e-09	4.71653e-07	41.58	36.841	30.567	20.484	21.833	22.696	40.245	53.35	58.763	18.092	17.601	21.429
TRINITY_DN81_c0_g1_i8	4.379e-09	4.85512e-07	39.785	34.395	32.376	2.979	3.502	3.689	19.033	28.24	20.877	4.935	4.816	2.68
TRINITY_DN1411_c3_g1_i4^MIB2_CHICK	4.90196e-09	5.37555e-07	37.277	57.89	73.54	5.76	6.382	5.29	28.804	27.928	17.487	5.922	6.718	7.756
TRINITY_DN258_c1_g1_i8	4.98303e-09	5.43475e-07	209.725	219.352	135.986	86.927	57.544	59.018	228.808	298.92	288.156	98.809	82.089	39.106
TRINITY_DN23677_c1_g1_i2	5.05477e-09	5.4832e-07	54.916	48.399	49.961	3.674	7.076	3.816	24.741	38.111	36.151	5.744	5.588	1.639
TRINITY_DN7439_c0_g1_i2^TCRG1_HUMAN	5.5931e-09	6.02261e-07	22.137	20.789	21.149	6.352	9.783	9.377	20.632	22.561	23.045	9.587	6.066	8.071
TRINITY_DN11365_c0_g2_i7^D39U1_HUMAN	5.61206e-09	6.02261e-07	39.35	76.092	59.547	4.623	11.456	6.863	26.743	49.158	42.966	8.747	5.24	5.139
TRINITY_DN6864_c0_g2_i3^ACOX1_RAT	6.16113e-09	6.50745e-07	32.872	45.155	35.497	6.493	8.832	8.952	17.801	21.843	16.897	6.93	5.044	6.369
TRINITY_DN2101_c0_g2_i4^LARP1_MOUSE	6.32429e-09	6.64481e-07	51.048	46.453	41.634	28.781	27.391	26.005	44.923	52.133	45.99	18.008	22.764	15.228
TRINITY_DN6444_c0_g1_i1^VATD_SUBDO	7.75881e-09	8.06755e-07	72.611	87.798	74.79	32.484	33.928	34.821	81.816	101.488	99.061	36.09	37.723	43.583
TRINITY_DN45436_c0_g1_i6^WDR76_XENLA	8.92562e-09	9.04643e-07	3.942	7.859	9.604	1.353	2.551	2.667	4.737	5.7	4.858	0.851	1.294	0.904
TRINITY_DN44056_c0_g1_i1^FAXC_MOUSE	1.01647e-08	1.01485e-06	7.126	12.929	6.269	0.714	0.585	1.04	4.773	14.801	12.05	0.095	0.881	0.252
TRINITY_DN10259_c0_g1_i4^CLU_CULQU	1.27986e-08	1.25289e-06	8.551	5.728	3.866	2.838	2.405	2.143	8.231	11.702	7.415	1.607	1.544	0.473
TRINITY_DN17330_c0_g1_i3^SNX11_HUMAN	1.31717e-08	1.28315e-06	18.962	23.078	19.89	9.068	10.615	8.68	19.696	19.347	21.6	9.041	9.523	7.378
TRINITY_DN1822_c0_g1_i2^PR40A_MOUSE	1.39189e-08	1.34291e-06	7.783	5.246	4.168	1.635	1.902	1.989	7.106	7.77	7.826	2.73	1.522	2.417
TRINITY_DN61041_c0_g2_i1^ERDL4_ARATH	1.47615e-08	1.41064e-06	24.709	54.21	24.83	2.293	3.538	3.056	12.163	30.653	15.864	1.943	3.098	3.226
TRINITY_DN23683_c0_g1_i4^VAT1_DANRE	1.57438e-08	1.49737e-06	22.137	23.439	10.012	7.996	8.32	12.858	38.906	55.638	48.602	17.777	16.568	16.584
TRINITY_DN18652_c0_g1_i1^CA050_HUMAN	1.70009e-08	1.59428e-06	50.687	81.014	49.943	27.645	26.038	26.322	73.739	94.467	57.284	26.051	27.406	29.311
TRINITY_DN2667_c2_g1_i2	1.81876e-08	1.69417e-06	6.247	5.987	4.691	2.725	5.074	3.364	5.602	10.412	9.894	2.174	1.533	1.503
TRINITY_DN8464_c0_g1_i3^COQ8A_DANRE	1.8235e-08	1.69417e-06	16.26	24.774	20.671	5.206	4.535	6.899	11.405	18.806	18.587	4.169	4.501	5.412
TRINITY_DN28868_c1_g1_i4	2.14304e-08	1.97278e-06	12.494	3.809	2.589	2.33	2.542	1.754	33.837	44.321	59.019	11.907	3.729	7.188
TRINITY_DN20146_c0_g1_i5	2.20289e-08	2.00801e-06	244.319	289.225	248.978	65.841	95.815	56.911	158.527	198.982	203.158	68.946	88.307	55.952
TRINITY_DN2573_c0_g2_i7^ITF2_RAT	2.30078e-08	2.07982e-06	50.095	55.73	58.199	17.496	24.127	18.862	22.692	28.147	30.549	10.469	9.73	9.406
TRINITY_DN2740_c0_g1_i3^ADXH_DROME	2.54422e-08	2.26922e-06	46.189	54.062	43.469	20.372	26.962	22.316	58.069	60.755	67.623	23.542	30.689	25.769
TRINITY_DN54378_c0_g1_i1^CRY1_CHICK	2.57899e-08	2.29005e-06	22.886	30.465	19.917	7.743	7.268	6.646	12.199	21.178	14.596	4.368	5.294	4.025
TRINITY_DN21311_c0_g2_i4^COPT2_HUMAN	2.75308e-08	2.43387e-06	21.119	24.376	17.239	11.99	16.704	11.863	35.519	34.949	36.418	10.595	13.002	11.855
TRINITY_DN23683_c0_g1_i1^VAT1_DANRE	2.90889e-08	2.54915e-06	8.977	10.473	7.617	6.455	5.988	6.42	16.7	25.505	26.98	7.287	7.762	5.56
TRINITY_DN4282_c0_g2_i2^GPX1_SCHMA	2.95639e-08	2.57952e-06	57.211	58.084	52.452	36.402	33.937	33.121	117.975	75.255	110.333	41.729	34.31	35.564
TRINITY_DN14779_c0_g1_i15^DLISH_DROME	3.07114e-08	2.65654e-06	15.825	2.706	0.834	3.373	1.765	2.062	30.272	30.601	41.121	13.525	10.219	7.041
TRINITY_DN9047_c1_g1_i4^SNX3_ASPOR	3.37284e-08	2.88026e-06	27.467	30.057	26.568	13.71	12.946	11.565	9.38	16.414	9.716	2.153	3.424	1.282
TRINITY_DN30475_c0_g1_i2^GLRX5_DANRE	3.49724e-08	2.97384e-06	33.205	39.687	26.922	16.876	17.06	16.05	49.056	60.402	43.4	23.216	16.437	16.185
TRINITY_DN12990_c0_g1_i5^ERCC2_BOVIN	3.52864e-08	2.98788e-06	35.287	40.048	35.63	11.464	13.421	14.377	23.012	40.92	29.47	11.666	10.404	9.017
TRINITY_DN6584_c1_g1_i1^MYOF_MOUSE	3.93948e-08	3.2804e-06	21.915	39.538	38.158	23.209	19.337	18.735	26.542	29.426	28.859	10.5	8.697	13.799
TRINITY_DN5369_c0_g1_i9	3.99228e-08	3.31062e-06	1.786	0.927	1.02	1.193	0.905	0.814	17.564	15.509	11.35	4.421	2.098	2.701
TRINITY_DN3065_c0_g1_i3^UQCC1_XENLA	4.12817e-08	3.40922e-06	102.901	133.76	100.693	50.788	56.154	51.395	97.544	140.244	124.874	44.942	56.802	45.054
TRINITY_DN22584_c0_g1_i4^GLMU_SYNJA	4.52493e-08	3.69131e-06	8.088	14.421	10.748	2.922	4.059	3.825	6.585	8.914	9.027	1.008	1.902	1.734
TRINITY_DN47774_c0_g1_i4^NUD15_MOUSE	4.6332e-08	3.74804e-06	14.169	20.844	21.948	6.474	7.552	9.494	24.244	22.603	26.124	6.447	5.751	8.702
TRINITY_DN25215_c0_g1_i9	4.6505e-08	3.74804e-06	10.235	6.006	0.816	0.094	0.411	0.787	6.088	11.306	7.004	1.544	2.229	1.324
TRINITY_DN8279_c0_g1_i1^PRP4B_HUMAN	5.23963e-08	4.10829e-06	10.198	10.733	10.996	0	5.559	2.74	14.97	13.439	19.276	6.017	5.838	6.968
TRINITY_DN41870_c0_g1_i7^S2544_MOUSE	5.28174e-08	4.10829e-06	14.215	18.824	25.681	7.047	7.067	8.147	11.038	10.911	14.04	4.82	3.674	3.458
TRINITY_DN2193_c0_g1_i14	5.47739e-08	4.2115e-06	5.016	6.182	4.177	0.705	1.792	1.356	9.961	17.62	7.971	1.281	2.663	1.177
TRINITY_DN6887_c0_g1_i7^KMO_RAT	5.75253e-08	4.38942e-06	13.558	16.785	16.662	4.238	3.428	3.156	8.634	13.22	10.85	2.993	3.566	2.533
TRINITY_DN30728_c0_g2_i3^BCDO1_CHICK	6.14044e-08	4.65005e-06	13.734	18.351	20.777	5.469	7.159	8.093	9.333	15.79	14.774	3.675	3.327	2.291
TRINITY_DN12775_c0_g1_i2^PTHD3_MOUSE	6.30702e-08	4.74042e-06	138.901	227.971	182.737	40.809	39.213	43.954	61.196	142.47	72.381	23.857	22.645	25.076
TRINITY_DN254_c0_g1_i4^RAVR2_HUMAN	6.71523e-08	4.99115e-06	13.724	13.606	13.319	6.69	7.332	6.736	11.37	15.561	14.863	4.83	5.023	6.138
TRINITY_DN13146_c0_g2_i4^HEY_DROME	7.90468e-08	5.74911e-06	120.54	181.352	164.983	35.772	55.368	38.8	82.302	102.622	103.263	28.047	46.768	32.516
TRINITY_DN5341_c0_g1_i14^ZIFL1_ARATH	8.16152e-08	5.87044e-06	11.855	15.079	9.302	0.714	1.746	0.886	3.979	10.1	6.337	1.166	0.783	0.788
TRINITY_DN9979_c0_g1_i11^PROD_HUMAN	8.66981e-08	6.16971e-06	17.574	39.372	24.909	8.701	9.453	8.463	12.969	15.914	13.385	4.935	6.24	4.614
TRINITY_DN22123_c0_g1_i16	9.81688e-08	6.85046e-06	19.768	21.419	20.688	10.684	11.986	11.999	25.831	26.784	26.213	10.206	8.24	6.117
TRINITY_DN14534_c0_g1_i1^MMS22_CHICK	9.83124e-08	6.85046e-06	14.9	12.086	10.819	8.372	9.81	9.738	33.091	34.315	51.192	13.157	12.078	17.162
TRINITY_DN6403_c0_g1_i9^NPL4_HUMAN	1.00551e-07	6.96227e-06	19.101	13.013	15.607	11.492	10.697	12.677	26.648	21.375	22.044	9.807	7.816	8.292
TRINITY_DN1557_c1_g1_i9^NASP_HUMAN	1.19207e-07	8.00079e-06	17.815	25.655	25.885	12.056	13.403	15.489	36.786	26.493	45.156	12.128	11.078	13.662
TRINITY_DN3205_c0_g1_i1^CTNL1_MOUSE	1.20274e-07	8.04552e-06	8.866	9.296	10.357	4.867	3.913	4.946	10.92	12.638	7.826	3.654	3.229	3.268
TRINITY_DN22817_c0_g1_i5^ALAT2_XENLA	1.22129e-07	8.14245e-06	14.659	17.063	16.591	5.986	6.537	5.832	12.59	12.659	10.716	5.534	5.229	3.605
TRINITY_DN9418_c0_g1_i15^GABT_PIG	1.27641e-07	8.45267e-06	18.925	19.714	16.724	6.502	5.842	6.447	11.998	14.146	10.705	4.883	5.501	4.53
TRINITY_DN7282_c1_g1_i5^A1CF_PONAB	1.71343e-07	1.0847e-05	31.78	34.571	38.016	13.569	19.117	12.324	22.349	18.577	25.78	8.505	5.066	3.342
TRINITY_DN45436_c0_g1_i10^WDR76_XENLA	1.75236e-07	1.10586e-05	23.849	35.822	38.823	6.22	12.397	13.039	28.034	55.097	23.256	5.355	8.001	5.885
TRINITY_DN36025_c0_g1_i9^SERC_MOUSE	1.7925e-07	1.12412e-05	123.557	143.945	95.682	51.906	47.414	49.65	116.186	75.567	63.665	34.147	21.34	23.226
TRINITY_DN18765_c0_g1_i4^TRET1_BOMMO	1.91962e-07	1.20009e-05	17.167	19.028	15.031	7.038	7.022	7.966	37.319	42.137	31.238	17.326	15.687	11.708
TRINITY_DN21536_c0_g2_i3	2.06855e-07	1.28123e-05	157.419	143.463	135.631	92.931	90.896	89.219	260.549	207.729	256.918	117.111	119.812	111.232
TRINITY_DN5685_c0_g1_i6	2.21536e-07	1.36374e-05	2.054	3.707	2.909	1.419	0.978	0	3.032	3.921	3.902	1.229	0.707	0.504
TRINITY_DN10736_c3_g1_i2^ABCBA_MOUSE	2.4508e-07	1.50406e-05	16.482	20.214	15.155	10.073	12.215	11.203	13.786	21.562	17.709	5.817	6.121	7.451
TRINITY_DN8219_c1_g3_i1^CP3AO_SHEEP	2.90298e-07	1.74805e-05	14.391	33.755	21.832	5.431	7.552	6.185	6.135	11.785	8.149	1.596	1.62	2.564
TRINITY_DN12189_c0_g1_i7^DEGS1_BOVIN	2.90935e-07	1.74805e-05	94.923	137.967	105.384	63.943	73.369	71.297	124.027	80.29	80.874	37.98	41.593	36.058
TRINITY_DN22817_c0_g1_i2^ALAT2_XENLA	3.36103e-07	1.98965e-05	30.771	41.494	43.088	14.123	18.843	16.945	35.815	26.919	29.937	11.876	14.741	10.163
TRINITY_DN7887_c0_g1_i14^ROBO2_HUMAN	3.4515e-07	2.03399e-05	28.504	18.62	25.92	12.657	11.3	12.957	36.289	39.349	25.246	13.861	15.22	11.729
TRINITY_DN2070_c0_g1_i3	3.45619e-07	2.03399e-05	72.722	26.294	37.138	28.565	39.697	29.694	112.159	132.682	131.01	47.357	63.912	57.287
TRINITY_DN36946_c0_g1_i18^GSTUK_ARATH	3.51243e-07	2.06104e-05	20.452	47.203	30.824	3.542	3.959	3.49	9.866	27.491	18.576	3.392	3.935	1.818
TRINITY_DN9008_c0_g1_i9^ACADM_DROME	3.7093e-07	2.15763e-05	252.583	297.002	293.139	110.155	123.06	115.757	220.363	271.595	306.743	82.313	114.931	125.515
TRINITY_DN66508_c0_g1_i8	3.97179e-07	2.2904e-05	21.452	26.377	21.327	10.994	8.914	9.82	21.804	19.659	29.304	9.587	8.534	8.502
TRINITY_DN383_c5_g1_i12	4.08254e-07	2.34081e-05	216.259	198.628	155.176	70.549	108.212	70.049	213.802	199.086	230.594	52.638	83.806	56.835
TRINITY_DN10047_c0_g1_i1^HEBP2_HUMAN	4.12753e-07	2.35231e-05	1472.78	1512.8	1875.92	685.315	1079.05	766.075	1004.39	1494.41	1806.17	614.966	473.909	400.936
TRINITY_DN48580_c0_g1_i3^S12A2_MOUSE	4.15486e-07	2.35536e-05	54.592	28.027	29.928	17.637	15.076	18.292	28.496	35.75	50.403	15.982	14.241	13.147
TRINITY_DN20229_c1_g1_i7^SCO1_HUMAN	4.33423e-07	2.45012e-05	59.904	80.56	64.743	36.797	33.828	34.46	66.573	87.446	84.643	35.88	38.767	37.456
TRINITY_DN211_c1_g2_i1	4.41052e-07	2.47928e-05	3.924	3.531	3.299	1.485	0.658	0.597	7.39	5.388	5.469	1.628	2.109	1.009
TRINITY_DN12422_c0_g1_i3^ERF1_POLMI	4.45283e-07	2.49607e-05	86.187	85.463	82.115	50.487	51.464	51.404	116.032	99.793	111.067	55.4	57.563	46.326
TRINITY_DN7644_c0_g1_i7	4.69629e-07	2.60669e-05	10.717	11.891	9.48	2.321	3.712	1.926	31.575	24.267	19.343	6.405	9.632	7.798
TRINITY_DN12574_c0_g1_i3^FRIZ_DROVI	4.7888e-07	2.64015e-05	45.06	58.084	70.498	15.514	27.355	28.32	24.919	41.897	34.973	15.226	10.969	10.709
TRINITY_DN9809_c0_g1_i2^PXDN_XENTR	4.93742e-07	2.71463e-05	267.371	134.733	67.944	49.839	61.96	36.141	1241.16	1143.76	2046.8	330.783	141.022	417.594
TRINITY_DN59451_c0_g1_i3^GST1_BLAGE	4.97474e-07	2.72768e-05	185.053	92.108	62.269	93.984	98.786	82.609	600.758	549.525	688.301	203.004	200.661	318.29
TRINITY_DN12474_c0_g1_i4^GGP4_ARATH	5.23401e-07	2.83882e-05	10.106	10.028	6.917	5.722	4.864	4.53	15.48	14.354	13.618	5.838	7.186	4.761
TRINITY_DN7880_c0_g1_i3^NELFD_PONAB	5.55108e-07	2.9946e-05	37.518	50.697	54.829	6.004	6.775	5.362	7.201	18.588	12.984	0.662	0	0.641
TRINITY_DN60399_c0_g1_i7^SEPP1_HUMAN	5.61268e-07	3.01164e-05	20.508	23.18	25.503	6.69	8.96	5.1	19.353	16.226	19.41	7.539	5.164	4.792
TRINITY_DN7847_c0_g3_i3^AMID_SACS2	5.70147e-07	3.04301e-05	17.704	18.861	12.778	4.773	5.294	4.801	17.126	23.195	13.118	6.531	5.838	6.253
TRINITY_DN32212_c0_g1_i2^F185A_HUMAN	5.83611e-07	3.10661e-05	35.26	37.397	33.458	17.731	18.093	18.075	28.342	40.212	38.831	14.218	13.013	15.67
TRINITY_DN20927_c0_g1_i5^SULF2_HUMAN	5.87782e-07	3.12053e-05	55.684	59.984	65.124	16.557	25.151	21.81	45.953	49.397	43.266	22.166	22.308	14.472
TRINITY_DN20866_c0_g1_i6^TENAC_ARATH	6.15669e-07	3.23436e-05	84.817	142.5	95.239	26.667	31.661	28.718	42.329	86.135	68.646	20.413	25.917	17.141
TRINITY_DN1091_c0_g1_i1^DDX4_PELLE	6.23368e-07	3.26625e-05	60.145	50.373	50.581	44.164	42.157	40.897	76.806	71.968	70.002	39.124	35.886	28.418
TRINITY_DN12089_c1_g1_i2^SMRCD_BOVIN	6.33005e-07	3.30811e-05	18.167	26.591	21.69	11.802	12.727	13.4	13.739	30.269	24.679	6.689	6.914	7.42
TRINITY_DN4288_c1_g1_i6^USOM5_ACRMI	6.94556e-07	3.59236e-05	266.687	57.862	62.491	31.657	26.952	34.939	1449.62	1497.98	2316.55	791.982	602.179	791.667
TRINITY_DN10622_c0_g1_i11^EF1D_XENLA	7.43175e-07	3.82411e-05	49.549	51.216	49.659	36.195	34.779	22.696	126.775	87.81	114.88	51.914	44.92	49.394
TRINITY_DN7888_c0_g1_i8	7.84632e-07	4.00661e-05	6.228	3.337	2.314	1.823	1.838	1.881	7.177	10.495	10.138	4.001	3.12	2.974
TRINITY_DN7888_c0_g1_i1	8.24065e-07	4.16557e-05	2.869	1.798	0.86	1.334	1.061	0.163	5.081	6.397	5.825	0.945	0.544	1.86
TRINITY_DN157416_c0_g1_i2	8.88034e-07	4.44416e-05	52.603	50.132	48.763	14.461	16.649	17.044	47.825	35.948	47.101	18.418	9.23	11.361
TRINITY_DN3221_c0_g1_i2^ADCK1_MOUSE	8.9656e-07	4.47566e-05	20.064	26.869	22.701	10.693	10.779	9.449	15.823	24.849	20.377	8.306	8.871	7.42
TRINITY_DN23384_c0_g1_i5^PPR27_MOUSE	9.2013e-07	4.58193e-05	4.572	2.132	4.017	1.579	2.971	3.798	3.612	2.996	2.646	1.05	0.696	0.662
TRINITY_DN4461_c3_g1_i4^CNOT4_HUMAN	9.38742e-07	4.65153e-05	9.329	8.703	8.69	4.67	2.231	1.98	11.311	11.723	9.16	3.864	3	1.545
TRINITY_DN6636_c1_g1_i6^PPSC_MYCTU	9.64533e-07	4.72552e-05	3.517	4.829	5.232	1.776	2.724	1.908	10.221	7.208	3.691	1.029	2.163	1.135
TRINITY_DN4646_c0_g1_i5^XPC_MOUSE	9.6545e-07	4.72552e-05	9.773	19.352	15.474	2.509	2.423	2.324	3.802	10.516	4.48	0.777	1.033	1.293
TRINITY_DN13571_c0_g1_i7^METB_HELPX	9.78449e-07	4.7775e-05	93.322	100.755	106.217	87.256	72.464	81.469	65.401	64.438	71.391	35.449	24.797	32.464
TRINITY_DN9966_c0_g1_i8^GH35_ORYSJ	1.01416e-06	4.91598e-05	10.3	17.795	12.078	3.251	3.794	3.445	5.045	14.365	9.683	2.121	2.326	2.302
TRINITY_DN16822_c1_g1_i6^TRXR3_MOUSE	1.03078e-06	4.98452e-05	127.351	157.95	135.401	67.213	65.05	67.961	162.412	170.7	138.181	78.333	82.273	78.474
TRINITY_DN9087_c0_g1_i7^S38A7_DANRE	1.1171e-06	5.35421e-05	28.68	38.046	34.229	18.784	18.825	19.142	48.073	47.774	36.952	19.961	22.362	21.649
TRINITY_DN12132_c1_g1_i4^SCUB3_MOUSE	1.1569e-06	5.52777e-05	11.55	10.501	11.617	7.564	7.762	6.429	9.582	9.195	10.994	4.2	3.294	4.477
TRINITY_DN7232_c0_g1_i2^PAG15_HUMAN	1.17848e-06	5.61753e-05	116.551	156.745	164.726	57.61	61.804	64.081	114.765	147.473	116.881	48.606	61.053	64.57
TRINITY_DN21103_c0_g1_i4^HNF4A_RAT	1.23238e-06	5.84667e-05	8.051	6.701	6.402	0	2.459	3.138	8.658	7.333	5.047	2.058	2.055	0.914
TRINITY_DN13370_c0_g1_i8^ECI1_ARATH	1.27007e-06	5.98306e-05	14.659	21.827	12.982	5.939	5.102	4.666	12.566	16.705	12.684	6.458	4.435	5.139
TRINITY_DN29400_c0_g1_i5^TAF15_ARATH	1.29077e-06	6.06633e-05	44.662	46.1	50.351	22.993	21.604	22.605	59.692	54.431	53.182	22.408	31.983	25.034
TRINITY_DN14845_c0_g1_i13	1.35304e-06	6.32933e-05	3.859	5.255	7.812	1.729	2.176	3.816	10.588	10.88	10.605	3.423	4.838	3.846
TRINITY_DN22817_c0_g1_i6^ALAT2_XENLA	1.56002e-06	7.16398e-05	7.95	15.691	18.259	3.561	5.787	5.452	12.27	8.717	8.938	3.045	4.131	4.361
TRINITY_DN2772_c0_g1_i9	1.58925e-06	7.24845e-05	46.828	54.785	45.997	26.818	24.347	19.522	82.112	69.233	81.574	29.601	42.333	33.693
TRINITY_DN28189_c1_g1_i4^CATL_SARPE	1.65359e-06	7.44039e-05	392.224	328.884	264.612	198.652	209.695	181.457	558.831	503.893	553.823	286.304	303.546	263.22
TRINITY_DN10047_c0_g1_i9^HEBP2_HUMAN	1.67474e-06	7.48525e-05	27.736	20.733	23.295	7.217	15.606	10.733	13.064	21.843	24.457	7.56	7.273	5.665
TRINITY_DN26423_c0_g1_i9^RXB_XENLA	1.79784e-06	7.96446e-05	14.474	6.321	3.733	5.469	6.281	4.657	30.687	32.37	34.606	16.234	18.275	16.363
TRINITY_DN45436_c0_g1_i7^WDR76_XENLA	1.90926e-06	8.38402e-05	14.03	30.854	22.772	5.722	7.515	5.968	11.465	27.554	15.363	2.709	5.957	3.363
TRINITY_DN16033_c0_g1_i4^PPT2A_XENLA	1.98355e-06	8.69126e-05	12.494	13.337	9.648	5.91	4.864	5.1	11.512	16.091	14.163	4.872	6.653	5.234
TRINITY_DN13624_c0_g1_i12^SMTL1_HUMAN	1.99046e-06	8.70253e-05	39.035	38.417	36.411	31.309	30.436	29.821	48.654	60.745	52.382	28.393	27.352	25.822
TRINITY_DN20146_c0_g1_i4	2.03412e-06	8.85482e-05	30.891	32.754	23.411	8.664	8.439	6.745	28.567	25.702	24.234	5.145	9.784	8.323
TRINITY_DN13160_c0_g3_i3^4CL_PINTA	2.16022e-06	9.36313e-05	11.17	13.838	12.832	6.587	7.616	6.863	14.473	11.317	12.795	5.313	5.588	4.971
TRINITY_DN23683_c0_g1_i17^VAT1_DANRE	2.53177e-06	0.000108332	15.325	17.582	17.673	12.14	12.608	11.719	29.657	34.741	46.901	12.306	13.459	16.679
TRINITY_DN12641_c0_g1_i2^PHC2_DANRE	2.55315e-06	0.000108782	13.289	14.866	15.74	11.116	8.932	13.789	16.676	16.06	18.242	7.613	7.164	7.462
TRINITY_DN1924_c0_g1_i2^BTN1_NEUCR	2.61624e-06	0.000111235	1.444	0.51	0.603	0.188	0.183	0.181	9.179	7.156	9.105	2.006	1.761	2.869
TRINITY_DN9777_c3_g1_i4^NAA50_DANRE	2.67708e-06	0.000113341	45.986	60.865	46.866	38.648	36.296	35.228	84.812	82.536	91.924	42.474	40.648	49.247
TRINITY_DN4074_c0_g1_i10^TNFA_MOUSE	2.68341e-06	0.00011337	126.287	52.968	41.315	27.447	26.468	12.632	169.092	114.833	170.486	74.983	56.324	68.763
TRINITY_DN3350_c0_g1_i4^LFG2_BOVIN	3.11567e-06	0.00012999	93.757	89.429	77.477	45.695	47.176	48.267	97.331	100.448	93.391	50.654	56.672	47.124
TRINITY_DN45790_c0_g1_i1	3.19661e-06	0.000132642	12.401	14.264	8.948	1.569	1.573	1.89	40.707	58.998	80.329	21.442	12.284	22.333
TRINITY_DN3442_c2_g1_i1	3.19905e-06	0.000132642	26.181	15.598	6.465	7.846	7.488	10.38	142.811	158.52	300.273	51.777	49.073	52.684
TRINITY_DN3291_c1_g1_i6^FRIM_SALSA	3.35281e-06	0.000137595	516.132	600.889	614.549	265.752	302.072	291.238	730.825	782.592	712.836	313.762	442.796	298.08
TRINITY_DN7781_c0_g1_i6	3.42171e-06	0.000139567	35.241	22.874	35.524	11.464	23.762	10.498	16.569	21.895	28.07	7.277	6.762	5.097
TRINITY_DN5513_c1_g1_i2	3.43851e-06	0.000139968	5.645	6.117	4.079	4.82	4.974	4.413	14.615	12.44	16.041	5.67	2.87	5.381
TRINITY_DN13395_c0_g1_i8^TIM14_BOVIN	3.86012e-06	0.000154313	32.927	35.247	29.21	20.973	21.138	24.043	28.484	35.261	31.705	14.984	17.329	15.354
TRINITY_DN1814_c2_g1_i2^GRP75_BOVIN	4.22375e-06	0.000167514	133.015	137.068	133.388	109.3	114.52	109.31	146.34	162.732	155.1	87.468	84.122	79.357
TRINITY_DN4288_c0_g1_i1^SPON2_HUMAN	4.50354e-06	0.00017753	396.971	201.335	159.477	116.799	110.287	96.624	640.754	519.329	900.486	270.669	280.108	328.82
TRINITY_DN7847_c0_g3_i2^AMID_SACS2	4.6874e-06	0.000182654	33.483	36.174	29.396	11.84	10.642	8.879	35.567	42.709	28.125	13.304	17.818	15.68
TRINITY_DN24745_c0_g1_i1^TYSY_MOUSE	4.75924e-06	0.000184736	26.977	34.107	28.182	19.986	17.792	19.133	34.749	39.068	42.855	20.36	19.568	20.914
TRINITY_DN75282_c0_g1_i6^NELFB_HUMAN	4.80954e-06	0.000185969	88.464	87.529	85.467	64.281	56.282	57.643	107.73	105.129	107.676	54.991	62.401	56.888
TRINITY_DN19771_c0_g3_i2^SIR4_HUMAN	4.9937e-06	0.00019224	11.846	21.512	15.891	4.398	3.721	4.675	8.35	11.192	11.439	1.754	3.935	2.869
TRINITY_DN7924_c0_g1_i5^RFT2_SALSA	5.04072e-06	0.000193048	41.923	51.096	37.014	23.848	25.416	24.016	24.078	45.871	30.76	14.029	13.219	10.404
TRINITY_DN20810_c0_g1_i13^KHDR2_MOUSE	5.1392e-06	0.000194959	27.208	29.334	28.767	11.999	13.558	14.296	32.156	34.804	32.917	18.523	17.514	16.721
TRINITY_DN11435_c0_g1_i5^CY24A_HUMAN	5.15547e-06	0.000195207	207.412	167.07	123.021	80.97	89.113	88.233	209.597	297.557	272.826	106.201	143.337	116.939
TRINITY_DN3941_c0_g1_i1^AUTS2_MOUSE	5.19513e-06	0.000196339	41.053	40.215	39.31	13.822	13.385	12.885	29.846	35.542	30.916	17.483	17.003	13.315
TRINITY_DN770_c1_g1_i5^SPNS1_DANRE	5.28091e-06	0.00019846	33.27	41.197	29.955	9.707	8.786	8.165	48.843	54.046	26.536	13.514	18.133	9.963
TRINITY_DN19384_c0_g1_i13^S26A2_MOUSE	5.64963e-06	0.000210346	11.799	4.875	4.567	2.077	2.341	3.355	5.495	6.719	8.26	2.352	3.055	2.848
TRINITY_DN15229_c0_g1_i4^S4A10_BOVIN	6.15937e-06	0.000228056	81.495	54.497	43.993	32.258	27.501	24.115	72.767	90.379	95.704	39.681	45.116	26.862
TRINITY_DN4712_c0_g1_i2^AT1A1_HORSE	6.32696e-06	0.000232971	326.489	264.841	286.072	182.01	193.037	195.997	171.579	319.276	292.625	110.58	89.818	110.108
TRINITY_DN36025_c0_g1_i5^SERC_MOUSE	6.48132e-06	0.000236916	37.666	54.21	40.508	17.722	22.079	19.558	33.056	19.42	22.723	10.815	8.24	8.576
TRINITY_DN2853_c0_g1_i2^ANR27_HUMAN	6.75225e-06	0.000245035	41.96	47.213	51.583	30.078	29.394	30.689	45.48	52.257	49.669	24.623	26.124	28.165
TRINITY_DN9395_c0_g1_i10^COQ6_XENTR	7.25988e-06	0.000261095	28.161	35.043	29.228	16.171	17.161	17.478	29.55	36.624	40.098	14.911	19.536	15.354
TRINITY_DN25891_c0_g1_i11^WNT8A_DANRE	7.44925e-06	0.000266946	19.379	20.14	20.351	22.157	16.155	22.334	12.685	11.421	10.716	4.085	5.425	3.258
TRINITY_DN17784_c0_g1_i9^KS6B1_MOUSE	7.46247e-06	0.000266946	32.789	36.869	36.411	17.872	19.41	16.99	33.186	32.983	35.329	15.205	14.557	19.159
TRINITY_DN10694_c0_g1_i9^P1254_THEMA	7.51764e-06	0.000268441	70.612	60.466	77.122	52.893	36.662	47.634	38.646	37.893	43.344	22.051	22.482	20
TRINITY_DN52479_c0_g1_i7	7.68766e-06	0.000273727	16.38	15.274	12.016	9.387	8.548	7.776	17.825	14.781	21.844	7.539	7.001	7.104
TRINITY_DN46877_c0_g2_i1	7.69295e-06	0.000273727	25.82	40.382	25.22	11.793	15.314	10.561	40.541	44.716	31.316	17.62	15.535	10.72
TRINITY_DN18127_c0_g2_i2^BCCT1_VIBPA	7.71854e-06	0.000274151	57.924	40.725	38.282	40.865	35.263	41.105	42.092	51.082	44.111	23.132	23.775	25.685
TRINITY_DN32095_c0_g1_i4	7.75085e-06	0.000274813	5.136	2.493	1.818	2.725	2.094	2.577	10.411	18.723	15.452	3.413	6.697	4.088
TRINITY_DN31699_c0_g1_i5^ETS2_LYTVA	8.12522e-06	0.000286567	21.665	10.77	4.327	14.518	6.793	8.952	28.259	26.451	22.778	7.046	13.176	10.846
TRINITY_DN3471_c0_g2_i2^ADRL_DROME	8.24369e-06	0.000290236	6.839	1.196	1.366	2.65	3.236	0	1.445	5.44	4.725	0	0	0.231
TRINITY_DN199_c0_g3_i1	9.43446e-06	0.000327562	18.518	4.866	4.416	1.175	5.147	0.642	55.713	70.97	63.021	12.201	23.83	6.379
TRINITY_DN10186_c0_g1_i1^S18B1_HUMAN	1.06257e-05	0.000363884	8.218	8.202	7.671	5.328	4.452	4.702	9.143	7.957	8.671	3.56	4.033	3.363
TRINITY_DN1698_c0_g1_i6^ENSA_XENTR	1.0991e-05	0.000374479	56.147	61.347	62.189	35.989	38.765	35.237	94.939	74.486	93.291	40.931	38.245	50.635
TRINITY_DN19065_c0_g1_i2^ACOX2_ARATH	1.18387e-05	0.000399228	114.83	124.797	111.245	81.872	87.422	75.502	144.836	159.737	165.583	85.851	82.665	91.548
TRINITY_DN21832_c0_g1_i1^NARPA_DANRE	1.18567e-05	0.000399228	18.703	20.724	23.73	11.144	13.22	10.724	20.063	17.433	15.019	9.534	7.816	6.495
TRINITY_DN6409_c0_g1_i11^FRRS1_DANRE	1.18926e-05	0.000399765	35.926	47.416	49.464	24.647	25.59	26.918	22.823	31.527	25.024	13.703	13.219	12.706
TRINITY_DN33909_c0_g1_i6^CLPP_MOUSE	1.24151e-05	0.000412494	4.007	5.209	3.042	2.528	1.929	2.441	8.302	7.375	7.537	3.381	3.794	4.214
TRINITY_DN15328_c0_g1_i5^KPBB_MOUSE	1.28645e-05	0.000426014	29.133	42.161	32.899	9.716	10.468	10.606	16.167	29.374	19.243	7.392	7.262	10.205
TRINITY_DN5190_c0_g1_i1^AGRL3_HUMAN	1.36108e-05	0.000448508	9.801	16.062	16.228	7.489	8.731	7.713	6.028	8.404	7.404	3.791	3.403	3.479
TRINITY_DN16272_c0_g1_i2^Y2075_MYCTU	1.36612e-05	0.000448725	46.781	58.242	60.939	24.863	23.094	25.381	51.259	69.857	58.44	20.885	25.123	33.861
TRINITY_DN12659_c0_g1_i4^NAPEP_BOVIN	1.37515e-05	0.000448725	27.421	48.983	38.096	9.556	13.12	11.483	26.648	41.242	29.971	11.33	13.045	16.069
TRINITY_DN66266_c0_g1_i3^UDB31_CANLF	1.37927e-05	0.000449336	2.249	1.928	1.685	1.278	2.496	1.899	4.737	5.294	3.168	0.914	1.739	1.408
TRINITY_DN6806_c0_g1_i9^COAA_DICDI	1.45094e-05	0.000469899	5.358	4.338	5.862	4.153	1.746	1.257	20.158	9.465	13.64	4.421	5.012	2.249
TRINITY_DN15934_c0_g1_i7^XPA_XENLA	1.47204e-05	0.000475698	23.932	38	22.338	8.1	9.627	9.811	18.002	32.931	21.166	9.24	9.545	7.903
TRINITY_DN14195_c0_g1_i7^TF2H1_HUMAN	1.48238e-05	0.000478269	30.42	28.203	26.993	19.686	19.017	17.225	29.206	34.492	39.464	18.817	17.057	13.442
TRINITY_DN20666_c0_g1_i1^ABCD3_HUMAN	1.49619e-05	0.000481951	31.604	35.256	29.343	21.208	19.913	22.343	26.293	28.396	31.394	15.961	14.731	15.228
TRINITY_DN4307_c0_g1_i2^GRPE1_PONAB	1.51109e-05	0.000485971	25.839	33.319	30.381	20.935	25.517	22.488	38.693	44.186	40.065	23.678	22.014	21.313
TRINITY_DN12492_c0_g1_i10^ABCF1_PIG	1.61134e-05	0.000514909	24.747	20.538	22.231	15.119	17.005	15.435	35.495	30.487	32.116	17.935	18.231	18.265
TRINITY_DN1789_c0_g2_i3	1.65728e-05	0.000526239	189.347	101.719	92.8	106.491	81.516	77.355	140.336	115.821	152.654	81.462	67.293	65.926
TRINITY_DN6409_c0_g1_i1^FRRS1_DANRE	1.67157e-05	0.000529937	19.185	26.035	20.564	6.324	7.515	6.854	9.653	15.426	9.916	4.127	5.316	4.13
TRINITY_DN5685_c0_g1_i2	1.68402e-05	0.000533043	7.404	7.146	8.016	3.514	2.779	1.383	7.39	6.033	6.07	3.087	3.403	2.732
TRINITY_DN4838_c1_g2_i2^DMBT1_RABIT	1.69619e-05	0.000535205	3.979	3.123	2.944	0.893	1.563	1.637	4.927	4.795	1.934	0.725	1.402	0.925
TRINITY_DN35162_c0_g1_i16^EOGT_XENTR	1.71006e-05	0.000537892	0.657	1.659	1.312	0.686	0.622	0	4.832	4.452	4.169	1.869	2.229	1.902
TRINITY_DN10581_c0_g1_i4^NUBP1_NEMVE	1.85498e-05	0.000579842	29.975	22.754	20.218	16.425	17.508	17.813	35.365	40.129	43.689	22.072	22.275	19.852
TRINITY_DN20714_c0_g2_i1^CP17A_ICTPU	1.89844e-05	0.000592501	12.725	9.843	8.318	3.853	3.895	3.608	15.669	24.048	18.976	9.114	8.98	8.302
TRINITY_DN20489_c0_g1_i7^RISC_HUMAN	1.91526e-05	0.000595897	42.571	52.699	60.256	39.907	39.213	42.317	46.214	59.497	56.551	25.736	28.852	29.626
TRINITY_DN9922_c0_g1_i4^ACTP2_STIHL	1.93384e-05	0.000600748	0.222	0.361	0.098	0.226	0.338	0.326	9.641	10.35	1.79	0.599	0.25	0.956
TRINITY_DN24745_c0_g1_i4^ETFR1_TAEGU	2.00883e-05	0.000622118	14.53	14.737	5.56	6.014	5.659	4.521	21.224	33.379	20.01	8.999	7.349	3.458
TRINITY_DN10893_c0_g1_i11^SMC5_MOUSE	2.09213e-05	0.00064592	19.629	17.183	21.336	7.395	8.411	8.156	10.032	14.344	12.317	5.891	5.457	6.316
TRINITY_DN9111_c0_g2_i1^LKHA4_RAT	2.10322e-05	0.000646544	11.263	11.956	10.49	10.176	10.889	8.201	17.209	17.267	17.298	9.23	8.164	9.669
TRINITY_DN114566_c0_g3_i1^SCRB2_RAT	2.10372e-05	0.000646544	13.456	18.833	16.583	5.102	8.795	6.438	14.923	21.396	16.686	5.229	7.979	6.127
TRINITY_DN7535_c0_g1_i5^ANK1_HUMAN	2.19772e-05	0.000669347	24.376	23.801	20.591	16.303	15.049	12.804	33.861	36.759	38.831	22.082	18.09	18.402
TRINITY_DN5258_c0_g1_i6^SNP25_RAT	2.21518e-05	0.000671515	4.248	4.532	3.857	1.541	1.417	1.564	13.229	7.437	8.782	1.985	3.805	3.09
TRINITY_DN21535_c0_g1_i5^NPT2B_MOUSE	2.2445e-05	0.000677334	119.531	98.216	183.845	62.571	44.36	61.577	59.42	44.987	59.997	31.155	26.732	27.713
TRINITY_DN12172_c1_g1_i1^TIL_ARATH	2.30825e-05	0.000695525	31.502	47.639	44.303	13.719	17.38	16.113	16.024	21.906	26.736	6.857	10.262	6.695
TRINITY_DN17330_c0_g1_i8^SNX11_HUMAN	2.43544e-05	0.000730099	18.453	20.817	17.753	12.197	10.468	9.558	21.84	18.088	20.21	10.521	11.98	10.089
TRINITY_DN11538_c0_g1_i4^CO4A1_HUMAN	2.45937e-05	0.000735538	44.764	32.077	42.237	16.416	23.433	20.643	42.874	45.476	22.578	15.877	15.459	12.58
TRINITY_DN10273_c0_g1_i11^NAGAB_CHICK	2.62184e-05	0.000779483	53.297	72.469	87.968	36.825	39.277	35.517	66.159	81.018	64.733	36.331	39.006	39.516
TRINITY_DN42799_c0_g1_i11^CD033_MOUSE	2.74256e-05	0.000809377	5.09	4.829	3.583	7.517	4.644	5.29	11.559	9.257	6.859	2.541	3.022	4.677
TRINITY_DN9814_c0_g1_i2^THYN1_DANRE	2.86846e-05	0.00083913	25.598	23.124	27.126	17.008	12.763	14.657	25.227	29.468	28.826	7.098	12.393	13.736
TRINITY_DN3255_c0_g1_i2^ABHD5_PONAB	3.01943e-05	0.000882008	9.523	11.706	8.22	2.218	2.121	2.595	6.704	11.192	7.17	2.09	3.881	1.976
TRINITY_DN67089_c0_g1_i12^CRY1_ERIRU	3.04328e-05	0.000887682	459.661	449.177	409.466	215.904	265.072	198.221	402.614	428.763	445.201	267.077	246.973	190.347
TRINITY_DN6287_c1_g1_i7^NT5D1_HUMAN	3.17957e-05	0.000923355	8.736	8.768	8.983	3.373	6.665	4.123	17.386	10.61	16.219	3.948	4.37	6.905
TRINITY_DN38698_c0_g1_i4^PNGF_ELIMR	3.22389e-05	0.000932233	6.284	5.811	6.677	2.969	3.337	3.78	4.785	5.18	5.38	2.09	1.935	1.86
TRINITY_DN17724_c1_g1_i2^SUMF2_BOVIN	3.25859e-05	0.000940912	313.403	211.632	226.153	165.454	160.023	156.591	400.991	655.059	475.483	240.648	265.182	170.485
TRINITY_DN30914_c0_g2_i9^MSI1H_RAT	3.2829e-05	0.000944658	7.894	9.537	6.828	3.542	2.103	3.183	5.128	4.005	5.458	2.237	0.989	1.429
TRINITY_DN20642_c0_g1_i4^LPPRC_RAT	3.30418e-05	0.000947842	49.336	51.096	59.077	37.68	42.65	41.404	50.999	62.649	58.429	27.564	31.461	34.313
TRINITY_DN6099_c0_g1_i1^YPTC1_CHLRE	3.40468e-05	0.000971907	14.872	7.702	6.935	6.812	5.55	6.691	15.527	18.4	28.792	9.902	7.99	8.796
TRINITY_DN46980_c0_g1_i6^RMD1_HUMAN	3.44937e-05	0.00098187	2.767	2.799	2.563	1.259	1.454	0.561	5.993	3.88	6.425	0.788	1.696	1.703
TRINITY_DN41112_c0_g1_i5	3.51654e-05	0.000995344	15.77	16.535	14.064	6.08	7.707	7.017	19.187	22.644	27.736	10.983	6.816	10.667
TRINITY_DN14191_c2_g1_i1^HIG2A_HUMAN	3.588e-05	0.00101271	120.188	145.502	122.995	76.365	84.67	76.008	117.134	156.803	157.379	74.038	83.676	72.589
TRINITY_DN3471_c0_g2_i18^PAQR2_HUMAN	3.60043e-05	0.00101479	25.598	29.019	24.865	11.934	9.353	11.357	25.488	21.053	23.423	13.283	11.958	13.599
TRINITY_DN28631_c0_g1_i1^ARSB_RAT	3.72926e-05	0.0010467	18.861	23.68	24.058	13.616	13.513	17.035	17.73	18.172	22.122	7.077	8.817	10.573
TRINITY_DN21086_c1_g1_i5^SODC_BOSMU	3.81605e-05	0.0010651	22.424	21.095	18.826	17.102	15.872	16.674	48.938	45.632	58.629	19.625	26.667	29.605
TRINITY_DN11217_c0_g1_i6^KAP0_BOVIN	3.88092e-05	0.0010817	14.409	8.304	5.072	6.446	4.8	4.295	8.184	11.223	6.948	4.148	2.935	3.941
TRINITY_DN22571_c0_g1_i2^IF2M_MOUSE	3.98452e-05	0.00110424	27.051	33.292	29.928	19.451	20.333	19.269	30.249	39.11	34.451	19.3	19.427	17.772
TRINITY_DN20065_c0_g1_i13^SOX_RABIT	4.14853e-05	0.0011414	20.286	29.075	29.042	7.808	9.508	8.355	10.032	26.108	18.743	5.24	6.664	5.433
TRINITY_DN7033_c1_g1_i3^G3P_ONCMY	4.15201e-05	0.0011414	41.821	42.856	39.248	33.141	26.459	32.081	87.359	79.187	108.732	51.242	29.124	40.945
TRINITY_DN12020_c0_g1_i6	4.18937e-05	0.00114747	33.834	42.847	32.89	22.26	22.29	21.032	37.627	31.943	35.251	19.888	19.546	20.231
TRINITY_DN20269_c0_g1_i2	4.19123e-05	0.00114747	1.971	1.214	0.665	0.517	1.097	0.841	1.634	3.027	4.213	0.756	0.783	0.589
TRINITY_DN22519_c0_g1_i1^RX2_DANRE	4.25897e-05	0.00116284	51.436	29.909	22.027	21.866	15.478	18.88	113.983	144.478	78.862	44.868	58.52	34.923
TRINITY_DN2532_c0_g1_i7	4.54395e-05	0.0012336	37.731	18.555	16.37	14.818	10.88	6.122	43.371	27.398	29.204	5.733	13.73	13.484
TRINITY_DN10736_c3_g1_i7^ABCBA_HUMAN	4.62624e-05	0.00125121	4.155	5.691	3.778	2.424	2.715	2.541	3.529	6.002	6.025	0.924	1.337	1.913
TRINITY_DN3014_c0_g2_i6^RM47_BOVIN	4.65602e-05	0.00125756	19.592	27.434	25.84	13.437	22.966	15.607	30.201	33.368	31.405	14.753	15.307	14.839
TRINITY_DN29379_c0_g2_i4	4.77702e-05	0.00128851	49.289	39.381	38.211	31.112	30.509	38.854	22.29	24.444	31.249	12.737	14.252	13.273
TRINITY_DN3435_c0_g1_i2^MFS12_HUMAN	4.83039e-05	0.00130116	16.445	9.203	8.868	7.686	11.812	8.934	6.478	7.468	8.415	2.993	4.022	2.732
TRINITY_DN1976_c1_g2_i1^EIF3B_RAT	4.86802e-05	0.00130954	131.367	118.013	120.973	97.442	98.283	96.262	172.385	158.114	186.049	101.266	99.113	99.241
TRINITY_DN1325_c0_g1_i4^PCNA_MACFA	4.98473e-05	0.001332	4.276	5.292	4.922	5.619	4.873	5.299	8.527	7.916	10.205	3.833	4.305	3.889
TRINITY_DN5726_c2_g1_i1	5.08435e-05	0.00135322	7.385	5.82	4.762	3.73	3.054	3.291	8.445	6.563	6.192	2.31	2.696	2.459
TRINITY_DN31567_c0_g1_i4	5.1578e-05	0.00136914	76.664	107.225	84.483	47.612	51.208	49.334	89.017	117.288	107.754	62.33	57.694	44.77
TRINITY_DN10483_c1_g1_i3	5.23101e-05	0.00138557	10.495	7.405	6.269	7.254	7.826	7.107	26.707	21.791	21.255	9.744	11.915	11.193
TRINITY_DN6160_c0_g1_i3^WHITE_LUCCU	5.27922e-05	0.00139399	12.234	12.67	7.555	4.755	4.992	4.259	4.749	8.706	6.136	2.94	2.696	2.133
TRINITY_DN5418_c0_g1_i3^CSKP_RAT	5.35266e-05	0.00141015	11.337	7.859	10.047	2.142	1.07	2.062	1.528	3.693	3.88	0.294	0.794	0.715
TRINITY_DN13432_c0_g1_i7^TOP1_CHLAE	5.3555e-05	0.00141015	6.487	5.339	4.593	1.165	0.75	1.501	4.809	6.647	2.99	1.827	0.978	1.492
TRINITY_DN9525_c0_g1_i2	5.43583e-05	0.00142739	6.821	5.793	6.358	4.492	4.288	2.649	35.022	10.766	9.76	3.98	3.327	4.908
TRINITY_DN8219_c1_g1_i7^CP3AB_MOUSE	5.44126e-05	0.00142739	8.968	14.403	10.18	3.552	8.603	7.478	10.233	15.488	11.528	5.786	5.99	4.351
TRINITY_DN8819_c0_g3_i1	5.49446e-05	0.00143946	15.187	13.532	14.215	4.576	4.699	6.067	8.433	9.393	7.548	3.476	3.555	2.932
TRINITY_DN17390_c0_g1_i5^MOCOS_MOUSE	5.52205e-05	0.00144292	14.715	24.635	19.136	6.681	8.951	8.888	14.437	13.085	9.571	5.219	5.925	6.127
TRINITY_DN3659_c0_g1_i1	5.62543e-05	0.00146422	5.108	1.919	1.649	0.188	0.32	0.543	9.724	15.977	12.251	4.2	3.848	1.23
TRINITY_DN45790_c0_g1_i2	5.64112e-05	0.0014664	10.485	8.119	8.132	1.832	1.152	1.6	27.335	36.946	57.596	17.021	7.175	13.337
TRINITY_DN50969_c0_g2_i8	5.67434e-05	0.00146932	75.776	77.9	100.382	49.407	51.692	56.667	38.788	55.43	45.701	24.613	26.069	21.082
TRINITY_DN10554_c0_g2_i2^CAH2_HUMAN	5.76993e-05	0.00149215	31.419	22.735	20.342	24.572	25.307	25.435	62.215	60.558	63.154	36.73	38.18	34.545
TRINITY_DN11091_c0_g1_i2^IP6K3_HUMAN	5.90938e-05	0.00151843	14.705	14.774	11.111	4.886	9.079	9.693	10.411	12.024	8.048	3.392	5.055	2.817
TRINITY_DN7644_c0_g1_i2	5.95869e-05	0.00152914	4.572	4.773	4.478	1.184	1.298	1.682	14.532	9.58	9.26	3.14	4.512	4.498
TRINITY_DN14577_c0_g1_i12	6.03054e-05	0.00154363	27.329	39.399	69.443	24.703	30.865	32.922	66.206	75.827	79.862	37.854	44.648	42.984
TRINITY_DN6131_c0_g1_i7^ABCE1_MOUSE	6.05979e-05	0.00154915	11.892	9.435	11.067	9.735	9.7	9.223	22.088	16.05	18.109	10.28	9.98	10.194
TRINITY_DN15886_c0_g2_i1^SDHF4_MOUSE	6.12658e-05	0.00155924	157.993	191.538	148.889	105.654	120.134	107.176	162.898	218.152	204.558	105.896	118.322	81.081
TRINITY_DN5341_c0_g1_i7^ZIFL1_ARATH	6.13036e-05	0.00155924	12.827	16.182	8.611	1.259	1.819	1.239	4.951	13.74	9.26	1.512	2.805	0.62
TRINITY_DN17760_c0_g1_i7	6.14615e-05	0.00156128	2.295	2.438	1.552	0.554	0.658	1.248	6.242	8.092	7.648	1.344	3.131	0.725
TRINITY_DN12838_c0_g1_i1^ACEA_BACHD	6.22321e-05	0.00157686	85.123	52.523	42.405	37.332	39.021	37.344	157.533	111.775	242.855	61.27	74.935	74.502
TRINITY_DN9560_c0_g1_i3^LYRM4_MOUSE	6.23126e-05	0.00157691	66.697	75.944	55.308	25.925	36.927	34.776	59.538	77.564	70.524	36.037	37.049	34.492
TRINITY_DN19121_c0_g3_i1	6.30738e-05	0.0015922	19.786	11.233	17.682	13.418	8.512	7.849	31.409	18.733	27.214	12.957	9.654	5.917
TRINITY_DN66102_c0_g1_i7^TOM40_XENLA	6.30757e-05	0.0015922	50.141	30.91	32.03	45.103	36.881	32.805	57.465	55.94	63.065	36.226	29.874	26.263
TRINITY_DN22735_c0_g1_i11	6.56751e-05	0.00165452	119.836	27.147	8.362	14.771	4.91	8.102	440.513	222.073	368.896	188.115	153.926	119.409
TRINITY_DN75502_c0_g1_i1	6.72969e-05	0.00169025	10.374	6.404	6.722	6.953	6.519	5.443	27.086	27.054	30.193	14.575	16.405	13.326
TRINITY_DN10455_c0_g1_i4^MFSD8_HUMAN	6.78243e-05	0.00170137	7.274	7.517	6.527	3.815	3.337	4.666	4.749	7.187	6.337	2.457	2.446	2.669
TRINITY_DN10130_c0_g1_i10^MINY4_XENTR	6.87322e-05	0.00171985	14.122	15.311	12.92	6.991	9.38	6.031	8.492	15.686	11.55	4.074	5.077	5.938
TRINITY_DN26591_c0_g1_i6^MRPP3_HUMAN	7.04528e-05	0.00175666	25.829	42.449	28.403	10.646	11.675	10.444	12.921	26.035	20.822	7.329	8.98	5.591
TRINITY_DN19442_c0_g2_i3	7.12076e-05	0.00177075	38.749	44.562	56.789	50.027	41.425	50.392	8.764	7.437	10.483	3.654	3.501	1.787
TRINITY_DN8017_c0_g2_i8	7.59014e-05	0.00187585	672.2	621.706	586.82	327.102	352.759	333.22	357.406	370.493	543.306	196.452	247.636	199.932
TRINITY_DN8809_c0_g1_i1^CF062_MOUSE	7.67502e-05	0.00188984	44.931	47.138	40.986	36.177	33.499	32.235	63.257	59.549	62.698	35.061	32.69	37.866
TRINITY_DN88036_c0_g1_i8^IMDH2_HUMAN	7.73349e-05	0.00190191	18.731	14.95	16.795	13.775	16.21	14.16	12.294	14.999	19.966	6.773	7.914	5.927
TRINITY_DN28635_c2_g1_i1^BCDO1_CHICK	7.89144e-05	0.00193838	7.959	14.458	18.33	3.204	5.22	5.136	5.116	11.764	7.204	2.489	1.815	2.407
TRINITY_DN2559_c0_g1_i4^ARSB_RAT	7.90156e-05	0.00193849	24.83	28.194	36.792	22.016	21.641	19.368	18.914	25.286	15.141	7.928	9.86	8.229
TRINITY_DN9342_c0_g1_i1^AMT1_CAEEL	7.93382e-05	0.00194403	15.39	24.135	19.119	7.884	9.737	9.53	8.113	11.265	13.407	4.841	2.859	4.435
TRINITY_DN6864_c1_g1_i5^TBG1_BOVIN	8.03078e-05	0.00196299	13.512	10.399	10.881	11.436	11.648	9.178	21.555	20.169	20.822	12.044	13.252	10.898
TRINITY_DN20065_c0_g1_i8^SOX_HUMAN	8.15338e-05	0.00199053	10.818	12.994	9.515	3.467	3.502	3.581	3.743	9.226	5.725	2.069	2	1.734
TRINITY_DN1196_c0_g3_i2^ILVA_HAEIN	8.38929e-05	0.00204068	1.545	3.522	3.556	3.261	3.081	2.984	8.196	7.458	7.748	3.234	4.664	3.867
TRINITY_DN22097_c1_g1_i9^PGP_MOUSE	9.075e-05	0.00219948	16.926	13.569	13.328	13.446	13.376	14.739	24.244	24.34	28.792	13.619	13.502	14.619
TRINITY_DN3140_c2_g1_i2^GST1_ONCVO	9.13993e-05	0.00220988	6.376	4.579	4.691	8.175	8.375	10.037	13.549	17.464	21.099	7.088	8.567	8.429
TRINITY_DN2967_c0_g1_i3^HEXB_FELCA	9.37519e-05	0.00225049	19.555	23.3	19.287	8.617	7.396	6.402	17.422	21.001	17.653	8.316	8.197	3.342
TRINITY_DN11739_c0_g1_i2^JIP1_HUMAN	9.76431e-05	0.00233051	32.576	39.724	33.892	14.414	13.595	14.531	12.507	20.866	16.631	8.631	7.208	7.315
TRINITY_DN20302_c1_g1_i10^ARSB_MOUSE	9.76659e-05	0.00233051	16.362	37.305	42.139	13.7	21.412	17.026	18.002	38.122	28.503	10.395	11.437	12.044
TRINITY_DN8017_c0_g2_i13	9.81057e-05	0.00233822	27.143	17.341	13.718	16.106	15.305	16.149	13.158	13.428	18.109	5.439	8.197	6.432
TRINITY_DN15809_c0_g1_i1^NUDT8_ARATH	9.92815e-05	0.00236344	4.886	6.191	6.199	3.636	3.346	3.599	4.11	5.378	6.259	1.575	2.479	1.65
TRINITY_DN21086_c1_g1_i2^SODC_BOSMU	0.000100753	0.00238714	3.341	5.005	4.159	5.008	7.323	5.127	19.992	18.036	22.356	11.12	12.295	9.217
TRINITY_DN39650_c0_g2_i11^FKBP3_HUMAN	0.000102359	0.00241663	7.117	7.22	6.394	7.198	6.775	5.507	21.046	21.677	24.079	7.781	13.241	11.592
TRINITY_DN12575_c0_g1_i6^GPX1_SCHMA	0.000102986	0.00242859	32.77	34.422	35.293	17.929	21.476	18.997	24.706	30.217	27.158	14.722	14.774	15.628
TRINITY_DN2415_c0_g1_i2^PPTC7_XENLA	0.000103495	0.00243771	71.343	76.259	65.009	39.437	39.066	39.577	63.873	72.457	78.617	40.479	45.311	36.016
TRINITY_DN21832_c0_g1_i4^NARPA_DANRE	0.000103942	0.00244537	8.44	14.023	8.132	2.904	3.84	1.917	7.781	9.725	12.084	2.93	3.403	5.328
TRINITY_DN33909_c0_g1_i10^CLPP_HUMAN	0.000105256	0.00247339	21.868	25.312	12.521	12.422	13.897	10.064	37.201	34.762	37.708	22.009	20.134	14.776
TRINITY_DN1363_c1_g1_i1^AB22G_ARATH	0.00010699	0.00250062	4.627	5.311	3.405	1.109	0.759	1.23	1.646	4.826	2.012	0.504	0.826	0.557
TRINITY_DN4911_c0_g1_i12^VWA8_DANRE	0.000107929	0.0025156	8.699	16.553	22.329	4.501	4.718	3.318	6.017	14.677	8.182	1.89	3.511	3.489
TRINITY_DN3350_c0_g1_i1^LFG2_BOVIN	0.000109716	0.00254835	124.612	156.93	166.659	71.695	65.004	78.024	129.664	135.324	128.698	60.913	78.806	82.037
TRINITY_DN1875_c1_g1_i3^EXOC2_HUMAN	0.000110377	0.00256075	10.097	9.111	8.194	2.828	2.258	2.532	3.743	6.127	4.069	1.943	1.62	1.839
TRINITY_DN4832_c1_g2_i3^TLE4_XENLA	0.000110532	0.00256139	5.682	3.031	5.64	3.383	3.748	1.682	6.384	4.223	4.702	1.428	2.62	1.209
TRINITY_DN5237_c0_g1_i2^RANG_BOVIN	0.000114037	0.00262578	14.196	11.817	11.475	8.4	10.368	8.482	27.856	18.109	20.31	9.954	9.132	12.811
TRINITY_DN13422_c0_g1_i1^BRDT_DANRE	0.000114096	0.00262578	15.39	16.247	12.397	7.48	9.261	10.507	15.539	16.424	13.073	7.445	8.262	9.385
TRINITY_DN7500_c0_g1_i1^2ABB_RABIT	0.000116781	0.00267521	28.115	22.93	23.508	19.159	23.204	25.209	37.876	33.847	38.33	15.614	23.601	19.054
TRINITY_DN38876_c0_g1_i8	0.000117358	0.00268046	21.091	24.913	26.887	13.822	13.577	11.764	15.598	23.289	17.887	8.967	8.099	6.999
TRINITY_DN2929_c0_g1_i18^PXDNL_HUMAN	0.000118009	0.00269115	34.806	33.616	34.495	9.34	16.585	16.493	8.859	22.967	11.85	3.948	5.229	3.437
TRINITY_DN75282_c0_g1_i8^NELFB_MOUSE	0.000118275	0.00269414	89.833	91.348	97.598	63.69	68.624	70.519	114.256	103.672	112.012	53.153	63.162	70.329
TRINITY_DN8437_c0_g1_i7^CATC_MACFA	0.000119848	0.0027238	17.648	17.452	16.059	10.355	10.706	8.491	9.487	12.482	11.161	5.786	5.914	4.866
TRINITY_DN4253_c0_g1_i5^SSUH2_HUMAN	0.000120861	0.00274371	13.077	5.274	5.578	3.073	2.88	2.893	21.982	19.316	19.932	11.96	11.61	9.69
TRINITY_DN17760_c0_g1_i4	0.000122862	0.00278056	16.667	21.095	11.164	2.725	3.858	5.751	40.813	52.892	44.889	8.337	24.102	9.721
TRINITY_DN61795_c0_g1_i6^SRF_XENLA	0.0001229	0.00278056	14.557	20.696	20.928	6.747	3.748	4.25	14.769	14.656	14.252	6.206	7.479	8.103
TRINITY_DN590_c0_g1_i4^MMEL1_HUMAN	0.000127815	0.00287233	8.82	4.977	4.097	5.281	3.849	5.552	11.867	9.954	9.938	6.363	5.588	5.917
TRINITY_DN12604_c8_g1_i5	0.000128692	0.00288881	63.625	52.004	46.378	35.096	35.501	33.447	87.868	81.954	83.264	29.464	52.91	33.294
TRINITY_DN3318_c0_g1_i6	0.00013076	0.00293194	54.999	50.623	50.732	16.171	15.186	15.019	17.955	24.548	15.019	10.185	8.393	7.399
TRINITY_DN20780_c0_g1_i2^RETST_DANRE	0.000131446	0.00294404	16.658	31.679	24.794	12.591	11.008	11.122	16.25	20.137	15.697	7.109	7.305	9.984
TRINITY_DN7112_c0_g1_i1^ZN808_HUMAN	0.000132928	0.002964	18.944	16.683	25.885	12.328	12.132	22.741	16.925	13.782	28.348	8.201	8.121	9.122
TRINITY_DN10637_c0_g2_i1^AL8A1_DANRE	0.000134822	0.0030029	9.801	13.402	14.144	4.943	5.412	4.675	19.874	14.365	12.873	6.279	7.86	7.745
TRINITY_DN83197_c0_g1_i11^S2540_DANRE	0.000135729	0.00301922	67.53	73.757	65.648	46.146	45.283	47.842	66.123	85.386	74.904	47.871	41.332	36.226
TRINITY_DN9012_c0_g1_i6^GUAD_BACSU	0.000138268	0.00306022	18	17.721	19.571	7.414	8.109	7.65	18.358	20.314	21.744	9.902	5.175	8.859
TRINITY_DN50260_c0_g1_i1^GST4_CAEEL	0.000138311	0.00306022	188.579	115.121	105.836	230.196	252.446	263.957	395.685	419.131	498.284	281.505	187.55	271.281
TRINITY_DN5137_c6_g1_i1^YQJG_ECOLI	0.000139403	0.0030776	28.495	35.822	28.589	13.089	13.869	10.597	23.581	35.646	27.28	14.984	11.817	9.868
TRINITY_DN27187_c0_g1_i5^GRXC6_ORYSJ	0.000139614	0.00307887	225.078	134.399	120.565	148.286	143.996	140.659	441.852	415.854	573.655	258.53	259.822	285.101
TRINITY_DN1086_c1_g1_i5^TLL2_XENLA	0.000140466	0.00309426	7.367	9.203	11.28	3.73	4.407	3.825	4.524	6.927	4.825	1.974	2.207	1.377
TRINITY_DN17227_c0_g1_i16^NRF6_CAEEL	0.000141083	0.00310444	19.832	17.916	12.947	10.317	12.653	11.583	17.327	20.096	18.076	10.595	11.317	9.847
TRINITY_DN11682_c0_g1_i6^UBL3_HUMAN	0.000141334	0.00310656	34.704	28.472	20.334	16.2	16.804	14.268	30.332	38.257	38.742	20.686	21.786	17.162
TRINITY_DN8041_c2_g1_i9	0.000141993	0.00311081	8.949	5.237	6.34	7.536	4.324	4.892	5.353	6.657	5.892	2.583	2.696	2.806
TRINITY_DN15466_c0_g1_i7^TLCD2_DANRE	0.000142583	0.00312034	12.873	18.685	15.838	6.352	7.159	7.469	14.591	13.876	11.495	4.347	6.077	5.98
TRINITY_DN1158_c1_g2_i1^ACEA_BACHD	0.000151639	0.00329339	626.816	317.892	238.098	256.177	261.095	214.497	1086.23	802.303	1577.78	524.547	615.985	396.564
TRINITY_DN18127_c0_g2_i1^BCCT1_VIBPA	0.000151821	0.00329377	66.605	46.694	49.1	43.262	38.856	48.375	41.678	57.583	56.028	29.244	21.884	29.616
TRINITY_DN20810_c0_g1_i8^KHDR2_MOUSE	0.000152198	0.00329454	30.244	31.456	32.491	22.899	18.742	21.782	30.403	33.41	32.961	18.617	19.536	19.106
TRINITY_DN24099_c1_g1_i3	0.00015234	0.00329454	18.657	15.886	12.645	5.995	4.708	5.489	13.194	14.281	14.518	5.87	5.544	5.896
TRINITY_DN75029_c0_g1_i2^COSA_NEMVE	0.000152486	0.00329454	443.318	494.36	473.384	347.323	347.941	446.59	920.134	755.735	829.639	527.078	486.248	532.105
TRINITY_DN30228_c0_g1_i2^TBA2_STYLE	0.000152513	0.00329454	216.083	127.448	130.515	120.698	106.201	132.268	477.051	356.493	440.677	234.348	225.328	224.608
TRINITY_DN41387_c1_g1_i1^RNH2A_BOVIN	0.00015396	0.00331419	13.613	17.072	17.709	9.058	7.835	7.948	16.83	15.373	17.02	4.127	6.762	7.966
TRINITY_DN3538_c2_g1_i8	0.000153979	0.00331419	112.368	186.311	172.14	52.658	76.78	78.811	72.152	66.175	87.188	32.656	40.767	30.709
TRINITY_DN39359_c0_g1_i2^MAOX_ANAPL	0.000154083	0.00331419	22.636	29.742	33.121	17.853	16.384	15.616	23.225	27.242	38.453	15.299	10.991	14.366
TRINITY_DN16564_c0_g1_i10^FARP2_MOUSE	0.000154456	0.00331866	34.371	26.609	28.465	22.016	20.297	20.11	33.731	31.704	32.505	21.19	18.84	16.079
TRINITY_DN776_c1_g1_i6^JTB_RAT	0.000156805	0.00336553	21.535	22.244	15.9	16.228	9.956	9.286	26.009	26.94	22.189	13.125	13.861	8.208
TRINITY_DN3794_c1_g1_i15^PRKDC_CHICK	0.000158778	0.00339696	0.102	1.974	1.747	0	0	0	6.182	6.387	4.847	0.231	0	0
TRINITY_DN40056_c0_g1_i7^DHDH_DANRE	0.000160729	0.00342536	17.435	24.691	23.384	8.908	9.28	8.906	14.757	21.261	26.069	6.321	7.74	9.532
TRINITY_DN9809_c0_g1_i7^PXDN_XENTR	0.000160788	0.00342536	166.932	108.874	49.792	41.674	50.166	30.201	710.88	535.212	1043.01	104.867	74.555	316.188
TRINITY_DN7572_c0_g1_i4	0.00016206	0.0034488	6.071	3.003	6.988	3.439	3.931	3.3	14.935	18.432	14.252	5.765	9.175	8.828
TRINITY_DN6892_c0_g1_i9^EAA1_AMBTI	0.000167186	0.00353168	45.921	58.251	71.03	53.09	50.294	56.803	55.902	60.308	60.997	22.639	35.723	34.912
TRINITY_DN160758_c0_g2_i2	0.000169318	0.00356919	156.447	158.58	129.335	109.939	193.403	147.594	332.973	319.692	362.638	168.552	213.37	194.194
TRINITY_DN11365_c0_g2_i5^D39U1_HUMAN	0.000171117	0.00360188	17.713	18.972	19.58	3.467	1.911	3.49	5.519	15.883	8.715	0.042	1.609	0.252
TRINITY_DN12464_c0_g3_i1	0.000172514	0.00362515	101.827	87.984	75.721	74.853	70.627	81.732	152.215	103.339	136.68	73.545	77.74	62.006
TRINITY_DN69599_c0_g1_i5	0.000174644	0.0036546	8.061	6.33	5.055	3.9	3.246	3.662	16.676	15.311	16.075	4.578	5.392	9.7
TRINITY_DN11091_c0_g1_i9^IP6K3_HUMAN	0.00017513	0.00365714	27.754	17.22	17.257	2.81	2.213	2.884	5.045	13.48	8.738	3.276	1.022	1.04
TRINITY_DN5511_c0_g1_i4^ERF3A_HUMAN	0.00017611	0.00367378	15.418	15.395	16.804	10.919	11.163	13.156	22.941	19.846	18.632	11.949	11.252	11.96
TRINITY_DN6893_c2_g1_i1^HO1_NOSS1	0.00017954	0.00373755	12.42	13.921	12.317	7.865	10.377	10.218	16.664	15.488	14.585	8.904	9.686	6.285
TRINITY_DN27633_c1_g3_i3^HPDL_HUMAN	0.000180603	0.00375578	73.573	115.408	86.655	50.055	44.57	53.412	50.418	85.449	74.426	36.279	36.125	33.494
TRINITY_DN8041_c2_g2_i3	0.000181777	0.0037763	233.889	198.656	234.994	178.374	148.979	146.69	164.035	208.863	209.961	127.013	109.604	107.06
TRINITY_DN16123_c0_g1_i5^NDOR1_DANRE	0.000182906	0.0037919	11.411	16.692	13.505	5.967	5.422	4.937	9.463	17.527	11.195	4.641	5.425	5.465
TRINITY_DN7989_c0_g1_i8^SYWM_HUMAN	0.000184857	0.00382444	7.653	8.499	7.546	5.281	5.266	3.879	11.666	12.118	12.984	6.773	6.544	5.465
TRINITY_DN7838_c1_g1_i1^MUTS_RICCK	0.000187823	0.0038778	23.164	21.252	23.145	9.237	8.923	10.905	9.049	12.107	10.839	5.376	4.751	5.549
TRINITY_DN7259_c0_g1_i4^DAW1_XENTR	0.00019253	0.00396682	3.961	6.061	7.724	2.218	0	1.736	19.376	22.935	15.663	2.468	0	0
TRINITY_DN3848_c0_g1_i4^HMCN1_HUMAN	0.00019489	0.00400722	29.068	24.357	19.216	20.39	21.814	21.276	35.661	41.617	33.684	21.442	23.547	18.959
TRINITY_DN7477_c1_g1_i13^S22AF_HUMAN	0.000197672	0.00405198	17.112	18.935	13.381	12.178	13.047	11.854	12.021	16.403	20.499	6.258	7.708	6.505
TRINITY_DN12990_c0_g1_i1^ERCC2_BOVIN	0.000197965	0.00405383	14.048	31.688	25.158	6.531	5.458	2.568	11.299	20.824	14.785	4.977	4.664	8.155
TRINITY_DN33769_c0_g1_i3^SELT2_DANRE	0.000201924	0.0041181	369.226	343.315	337.034	241.396	226.645	240.457	467.469	369.598	425.636	269.566	256.67	229.359
TRINITY_DN26793_c0_g1_i1^VATA_MANSE	0.000205535	0.00416427	39.544	39.056	42.538	30.294	30.637	30.237	45.906	52.632	54.038	31.879	30.157	29.311
TRINITY_DN24465_c0_g1_i4^SMCA5_HUMAN	0.000206055	0.00416427	54.167	56.119	58.997	44.07	42.586	41.992	63.577	60.402	73.059	42.726	35.734	36.615
TRINITY_DN43196_c0_g1_i5	0.000212841	0.00427557	7.598	8.063	8.513	4.219	6.18	5.362	8.385	8.987	11.528	4.589	3.022	3.09
TRINITY_DN16210_c1_g1_i13^HEM3_BOVIN	0.000213323	0.00428096	37.508	29.519	30.398	33.809	27.007	28.329	72.767	70.408	82.519	38.221	47.062	45.758
TRINITY_DN2913_c2_g1_i3^ARFRP_PONAB	0.000219714	0.00439604	40.016	59.141	48.639	22.345	23.99	23.392	30.995	50.031	39.642	22.114	20.894	17.919
TRINITY_DN2415_c0_g1_i6^PPTC7_XENLA	0.00022054	0.00440815	17.796	17.953	17.966	11.934	11.108	11.447	17.256	19.628	19.788	11.687	11.339	9.637
TRINITY_DN8612_c1_g2_i1^CY561_PIG	0.000223613	0.00446071	26.042	37.416	29.308	20.4	22.601	24.088	30.367	37.456	34.929	16.433	18.688	20.073
TRINITY_DN16868_c0_g2_i1	0.000224924	0.0044824	7.283	5.459	5.117	3.091	3.575	3.49	6.372	6.116	5.87	3.329	2.457	2.175
TRINITY_DN3581_c0_g1_i5^ANM3_HUMAN	0.000227362	0.00451865	13.132	10.501	8.158	8.1	5.924	7.433	14.414	16.216	18.165	9.324	5.794	7.861
TRINITY_DN21607_c0_g1_i4^VWDE_HUMAN	0.000227419	0.00451865	16.482	25.821	30.265	8.776	16.786	11.836	6.917	7.146	6.581	2.877	3.979	2.281
TRINITY_DN1211_c0_g1_i2^UFSP1_MOUSE	0.0002302	0.00456487	7.653	7.442	7.342	4.736	5.394	5.073	10.138	10.017	11.584	5.46	5.599	4.719
TRINITY_DN10914_c1_g1_i1	0.000233183	0.00461035	289.194	173.836	204.932	134.924	164.201	147.685	443.202	665.159	454.039	214.261	316.537	174.92
TRINITY_DN38494_c0_g1_i1^EF1A_DANRE	0.000235733	0.0046562	215.667	206.627	152.879	192.948	255.618	183.98	687.939	498.671	525.064	300.553	355.217	315.463
TRINITY_DN9226_c0_g1_i4^MYG1_BOVIN	0.000237195	0.00467874	13.826	19.899	16.733	12.554	12.297	10.968	17.635	19.409	18.609	9.377	11.306	9.795
TRINITY_DN1999_c2_g2_i1^PSME3_PONAB	0.0002438	0.00479195	29.105	28.277	27.224	21.415	21.851	22.768	30.462	25.193	34.873	17.872	14.828	16.752
TRINITY_DN4524_c1_g1_i9^ARGL1_HUMAN	0.0002453	0.00481066	31.65	29.696	26.124	10.223	13.165	11.701	17.363	20.876	17.409	11.96	8.056	7.43
TRINITY_DN9703_c0_g1_i8^SRSF4_MOUSE	0.000245471	0.00481066	59.275	47.379	46.449	33.048	31.067	31.665	88.626	70.751	85.521	50.16	45.746	49.289
TRINITY_DN15326_c0_g1_i3^ABCA3_HUMAN	0.000251403	0.00490775	22.655	17.063	14.747	8.917	7.726	7.442	18.82	24.173	21.111	11.876	13.024	7.872
TRINITY_DN6778_c10_g1_i1^PTRD1_BOVIN	0.000258902	0.00502481	19.083	20.019	18.702	14.508	16.64	16.122	28.934	27.668	33.461	15.782	14.937	17.204
TRINITY_DN43456_c0_g2_i7^TKFC_HUMAN	0.000260415	0.00504339	5.321	7.924	8.353	3.458	3.465	2.957	5.91	7.063	6.57	3.959	2.435	2.774
TRINITY_DN17924_c0_g1_i4^PAX3B_XENLA	0.00026232	0.00507153	42.867	28.815	10.012	28.904	16.932	21.538	18.902	44.508	25.835	12.653	12.056	11.865
TRINITY_DN3366_c0_g1_i5^HIS8_CYTH3	0.00026361	0.00509156	36.916	29.316	25.592	23.679	23.058	27.542	55.038	44.789	52.059	31.165	29.776	30.393
TRINITY_DN11546_c0_g1_i7^MFS12_HUMAN	0.000264017	0.00509451	94.35	91.969	102.44	51.333	60.826	54.162	74.994	72.572	71.436	47.861	44.072	33.693
TRINITY_DN23358_c0_g1_i4^Y045_METMA	0.000265968	0.00512232	5.775	5.042	5.471	2.904	4.26	2.658	5.969	5.128	4.758	2.772	2.718	2.743
TRINITY_DN13521_c2_g1_i12^PDX1_XENLA	0.000271002	0.00520925	11.3	5.867	5.941	7.837	7.854	7.55	7.675	6.959	12.062	5.04	3.424	3.647
TRINITY_DN38907_c0_g1_i8^SO4A1_RAT	0.000277011	0.00531458	33.751	38.649	27.587	15.749	15.113	15.815	17.019	25.265	20.077	12.222	8.969	10.72
TRINITY_DN21832_c0_g1_i5^NARPA_DANRE	0.000279403	0.00535537	10.559	12.16	13.071	5.337	6.756	5.344	8.468	10.714	11.539	5.177	5.925	5.013
TRINITY_DN425_c2_g1_i2	0.00028323	0.00540402	7.283	6.757	4.035	2.086	0.768	2.487	6.49	21.614	12.662	1.113	4.316	2.585
TRINITY_DN29303_c0_g1_i10^HEMH_XENLA	0.000283288	0.00540402	16.269	25.988	22.178	6.897	7.195	7.035	15.29	23.84	26.747	2.426	8.262	8.04
TRINITY_DN12082_c0_g1_i1^IF4E_XENLA	0.000287163	0.00546235	14.224	14.885	12.982	13.71	10.852	13.925	19.578	16.393	20.032	10.427	11.371	11.161
TRINITY_DN30928_c0_g1_i3^GLYM_HUMAN	0.000290374	0.00550778	79.07	83.479	86.416	84.841	91.38	95.874	83.924	69.514	79.873	46.737	46.224	48.764
TRINITY_DN14534_c0_g2_i1^GSTO1_HUMAN	0.000293723	0.00555554	132.052	103.591	82.478	88.609	96.665	89.833	173.782	190.265	281.819	114.045	100.907	123.907
TRINITY_DN2700_c0_g1_i10^PGGHG_CHICK	0.000295922	0.0055866	3.369	2.03	1.596	0.141	0.21	0.407	6.561	6.054	3.413	1.586	0.641	0.158
TRINITY_DN13696_c0_g1_i1	0.000302319	0.00568628	1.962	2.28	1.445	0.958	2.487	1.311	5.116	4.702	2.924	1.712	1.663	1.492
TRINITY_DN11598_c0_g1_i32^PEPD_RAT	0.000309003	0.00578997	5.877	4.847	4.78	2.537	2.734	2.704	5.211	4.795	3.257	1.838	2.174	1.881
TRINITY_DN11959_c2_g1_i7^BYST_NEMVE	0.000309291	0.00578997	5.525	5.885	5.037	7.743	7.716	7.071	10.186	7.167	13.162	3.749	4.359	4.204
TRINITY_DN101890_c0_g1_i12^PHB2_BOVIN	0.000311887	0.00582771	91.795	97.131	97.03	92.678	98.457	95.756	135.657	137.644	176.589	90.335	82.295	92.504
TRINITY_DN9873_c0_g1_i4^DNJC8_RAT	0.000314723	0.00584801	75.526	75.101	77.823	55.919	51.802	47.155	91.149	89.027	114.936	65.659	50.334	51.454
TRINITY_DN4982_c0_g1_i3^ODP2_MOUSE	0.000316888	0.00586111	75.1	101.126	94.955	62.242	63.239	62.273	73.739	93.468	88.678	49.362	49.16	53.945
TRINITY_DN6131_c0_g1_i1^ABCE1_MOUSE	0.000319699	0.00590767	14.418	12.308	12.379	12.901	10.578	12.098	25.156	19.669	22.9	14.585	12.839	11.571
TRINITY_DN17591_c0_g1_i12	0.000321809	0.00591966	13.41	13.615	12.566	12.948	13.714	9.386	31.717	18.702	25.813	12.075	11.882	9.69
TRINITY_DN6103_c0_g1_i21^SAMH1_CHICK	0.000325273	0.00597764	45.967	28.88	26.452	32.183	32.31	31.494	60.995	47.452	67.69	32.667	36.495	24.361
TRINITY_DN41207_c0_g1_i2^CO6A6_MOUSE	0.000346042	0.00627511	62.588	52.134	43.602	15.626	20.607	19.549	32.783	65.457	27.725	20.612	13.263	12.17
TRINITY_DN2290_c0_g1_i8^BIRC6_HUMAN	0.000353811	0.00639665	7.293	6.96	5.338	4.022	3.337	2.568	3.968	7.957	4.202	2.562	2.359	1.629
TRINITY_DN9996_c0_g2_i1^MMP2_BOVIN	0.000356124	0.00643267	10.652	7.192	6.917	7.433	6.244	7.026	9.7	8.519	11.984	5.145	3.631	5.328
TRINITY_DN40250_c0_g1_i5^PHNX_BORPE	0.00035659	0.00643529	11.577	7.628	6.615	7.292	6.455	6.221	16.51	13.761	17.286	9.02	8.751	8.323
TRINITY_DN6931_c0_g1_i4^DECR2_DANRE	0.000372814	0.0066767	28.189	29.436	32.979	22.458	23.25	22.985	32.546	32.786	36.752	15.656	20.036	18.864
TRINITY_DN39056_c0_g1_i2	0.000380507	0.0067918	51.113	55.332	52.417	36.402	35.482	35.255	32.629	39.536	61.998	24.277	14.372	19.705
TRINITY_DN5952_c0_g1_i5	0.000385329	0.00685649	7.07	8.999	5.826	2.415	3.392	2.487	8.006	8.737	11.317	4.988	2.761	3.163
TRINITY_DN5231_c4_g1_i8^SYM1_GIBZE	0.000387275	0.00687774	11.957	14.458	10.668	9.086	9.463	8.943	20.596	19.191	20.355	12.632	10.436	11.708
TRINITY_DN9318_c0_g1_i10^PARG_BOVIN	0.000387652	0.00687834	37.407	29.084	28.785	18.577	18.962	15.869	65.436	49.886	62.854	34.053	37.43	34.723
TRINITY_DN8635_c0_g1_i4^MOT13_MOUSE	0.00039145	0.00693222	45.856	61.652	63.812	18.887	31.149	21.837	25.002	37.695	39.031	18.68	18.633	16.805
TRINITY_DN12990_c0_g1_i3^ERCC2_BOVIN	0.00039366	0.00695419	6.423	8.898	9.719	3.251	2.907	3.309	4.856	10.693	7.326	1.491	3.098	2.88
TRINITY_DN12418_c2_g1_i2^NH2L1_XENTR	0.000401441	0.00707854	69.399	59.938	64.583	59.095	55.103	55.392	109.968	87.883	125.752	60.829	67.521	57.728
TRINITY_DN34376_c0_g1_i4^RS15_ELAOL	0.00040193	0.00707854	10.92	8.286	5.817	0	0	3.572	6.857	4.941	0	0	0	0
TRINITY_DN36681_c1_g2_i4^PPM1G_MOUSE	0.00040211	0.00707854	27.551	22.235	23.375	21.443	21.494	20.083	27.987	27.106	31.894	18.554	14.6	16.058
TRINITY_DN15958_c0_g1_i1^TPMT_BOVIN	0.000403235	0.00708032	56.619	91.784	64.654	35.866	35.455	32.57	65.081	71.147	66.778	26.555	40.267	39.61
TRINITY_DN13252_c0_g1_i6^CH082_HUMAN	0.000407341	0.00713933	49.993	82.45	57.587	23.613	21.942	22.904	37.722	64.063	57.34	24.56	30.07	22.354
TRINITY_DN5952_c0_g1_i8^BANP_BOVIN	0.000418616	0.00731449	13.632	15.237	15.377	7.038	8.722	8.201	10.446	12.669	13.062	5.733	6.142	6.274
TRINITY_DN45896_c0_g1_i7^SLIRP_MOUSE	0.000418794	0.00731449	9.708	7.906	8.371	8.09	6.592	4.72	12.507	11.452	12.039	7.424	6.121	5.896
TRINITY_DN8915_c0_g1_i3^PXL2A_CHICK	0.000421555	0.00734994	19.083	24.199	23.624	17.243	16.978	15.263	40.612	39.203	38.53	23.437	26.08	18.896
TRINITY_DN6664_c0_g1_i1^PCKGC_RAT	0.000422603	0.0073618	165.378	68.242	50.98	46.438	52.506	44.324	326.103	287.125	459.209	171.965	225.002	150.685
TRINITY_DN3595_c0_g1_i2	0.000423087	0.00736384	305.324	278.28	262.927	232.037	224.031	225.736	561.188	427.223	572.087	327.948	302.775	330.239
TRINITY_DN27244_c0_g1_i8	0.00042347	0.00736411	7.598	6.599	5.755	3.43	2.916	2.866	6.478	4.525	6.815	3.14	2.424	2.995
TRINITY_DN7479_c1_g1_i9^MGST3_MOUSE	0.000432644	0.00749304	68.863	75.054	69.195	46.033	44.351	41.856	82.266	71.698	97.905	43.923	49.323	52.316
TRINITY_DN4680_c0_g1_i6^S35F6_HUMAN	0.00043275	0.00749304	16.593	11.27	11.767	12.272	10.98	13.626	34.453	34.471	28.903	20.245	20.416	18.97
TRINITY_DN4881_c0_g1_i4^CGL_MACFA	0.000437312	0.00754963	17.445	16.358	16.334	10.252	9.581	9.169	27.998	22.707	28.703	14.816	13.991	16.384
TRINITY_DN6263_c1_g1_i3^FUBP1_HUMAN	0.000437524	0.00754963	41.96	39.353	41.785	31.027	32.182	30.382	41.133	47.025	50.359	29.265	24.602	28.743
TRINITY_DN14472_c0_g1_i7^PAG15_HUMAN	0.000446378	0.0076958	17.435	18.787	14.33	11.097	10.843	10.118	21.982	20.866	17.609	11.813	13.241	10.678
TRINITY_DN6239_c0_g1_i1^OIT3_RAT	0.000450066	0.00775273	56.869	42.736	52.47	51.596	33.727	49.27	87.063	86.51	87.522	61.091	35.788	39.358
TRINITY_DN232885_c0_g1_i3	0.000478297	0.00818982	32.539	35.831	30.23	22.289	21.183	20.842	32.629	33.555	30.704	14.123	12.752	18.854
TRINITY_DN19384_c0_g1_i11^S26A4_HUMAN	0.000481813	0.00824298	26.551	11.604	9.852	3.167	4.791	5.064	12.4	26.503	22.4	8.19	11.056	6.327
TRINITY_DN38876_c0_g1_i5	0.000482368	0.00824546	23.451	29.473	21.158	13.324	14.198	13.626	14.734	23.601	22.378	9.944	10.686	6.022
TRINITY_DN7833_c0_g1_i10^DAG1_HUMAN	0.000493148	0.00840111	30.299	24.357	26.071	24.412	18.404	22.09	15.894	20.762	14.652	9.419	9.621	10.215
TRINITY_DN1038_c0_g1_i1^PXMP2_RAT	0.000494737	0.00842102	21.184	28.908	24.484	16.444	17.069	18.509	21.176	22.873	26.18	13.272	12.35	12.78
TRINITY_DN16969_c0_g1_i6^CALM_PARTE	0.000495918	0.00843396	11.725	8.49	6.802	4.886	5.559	4.964	17.185	20.949	23.134	6.899	11.1	9.49
TRINITY_DN7195_c0_g1_i3^PROF_CLYJA	0.000497668	0.00843935	70.232	60.364	54.581	53.898	54.892	46.703	145.109	113.231	132.733	85.421	77.175	75.311
TRINITY_DN13395_c0_g1_i11^TIM14_BOVIN	0.000497916	0.00843935	55.416	83.729	55.769	32.954	50.943	46.16	81.887	69.722	85.51	22.838	37.158	33.389
TRINITY_DN2853_c0_g1_i3^ANR27_HUMAN	0.000498833	0.00844775	19.36	20.965	18.596	13.719	13.97	13.048	18.216	23.331	19.621	13.724	10.143	10.457
TRINITY_DN10319_c0_g2_i9	0.000499323	0.00844891	43.431	46.063	38.672	29.693	30.5	29.007	42.211	42.397	50.314	28.12	27.613	27.367
TRINITY_DN9234_c0_g1_i6^NENF_HUMAN	0.000503029	0.00850446	116.681	70.856	72.298	93.721	98.567	99.165	244.69	209.727	279.496	139.099	145.348	158.262
TRINITY_DN18616_c0_g1_i3^GLYG_RAT	0.000506016	0.00854056	38.314	57.528	47.114	27.823	27.72	31.81	64.962	55.149	53.649	33.874	36.69	34.671
TRINITY_DN26199_c0_g1_i4^COX20_MOUSE	0.000507818	0.00855659	17.676	20.362	19.03	10.214	12.809	12.107	19.412	20.065	24.234	10.059	12.915	11.655
TRINITY_DN9979_c0_g1_i10^PROD_MOUSE	0.000514913	0.0086616	6.034	9.769	6.11	2.706	2.459	2.595	5.567	6.324	4.313	2.352	3.25	1.976
TRINITY_DN5511_c0_g1_i5^ERF3A_MOUSE	0.000517139	0.00869175	39.248	36.582	36.703	32.108	29.412	29.975	59.041	47.348	53.56	35.019	32.712	28.176
TRINITY_DN13966_c1_g1_i5^PRP39_HUMAN	0.000531869	0.00890204	6.358	4.004	5.56	1.409	1.061	1.257	4.797	7.198	6.07	1.397	3.316	1.082
TRINITY_DN5486_c0_g1_i6^SVEP1_HUMAN	0.000532763	0.00890957	4.914	6.33	5.666	4.539	5.906	5.543	11.358	8.54	9.505	5.471	2.783	4.708
TRINITY_DN10408_c0_g1_i1	0.00054315	0.00905311	7.653	3.856	2.696	1.203	2.377	1.799	14.591	12.732	10.95	3.791	7.066	2.438
TRINITY_DN11290_c0_g2_i3^PAQRB_RAT	0.000547876	0.0091243	16.131	13.838	11.803	11.962	8.731	11.068	21.698	21.458	20.633	12.6	10.599	11.75
TRINITY_DN4037_c0_g1_i15	0.000548627	0.00912922	26.977	18.055	13.027	9.669	9.06	5.534	7.923	25.64	15.708	6.783	4.599	2.848
TRINITY_DN10734_c0_g1_i5^MCM3M_XENLA	0.000552728	0.00917464	12.688	16.201	20.75	13.287	14.445	15.887	14.307	14.645	20.099	8.621	9.164	8.817
TRINITY_DN15466_c0_g1_i5^TLCD2_DANRE	0.000559897	0.00928597	18.657	21.725	15.784	10.609	9.81	10.362	20.111	23.299	13.485	9.051	11.404	7.441
TRINITY_DN18156_c0_g1_i1^IN80B_HUMAN	0.000560922	0.00928653	113.155	99.828	99.283	82.652	75.82	75.619	166.711	146.6	171.786	101.833	100.591	104.128
TRINITY_DN153685_c0_g1_i4^AT1A3_HUMAN	0.000567857	0.00935612	21.739	18.564	25.051	12.732	14.93	13.03	14.651	19.035	21.077	6.269	4.044	9.847
TRINITY_DN45908_c0_g1_i8^DIRA2_MACFA	0.000572655	0.009412	20.813	23.495	25.388	12.366	14.93	10.57	15.42	10.87	10.227	5.471	5.968	5.171
TRINITY_DN6194_c0_g1_i16^TIM50_DANRE	0.000576273	0.0094637	17.047	16.303	15.501	13.108	12.434	13.907	17.896	21.573	21.822	12.632	11.817	12.569
TRINITY_DN1424_c0_g1_i3	0.00058239	0.00955633	15.288	4.986	6.34	5.168	5.422	5.66	4.181	9.819	0	0	0	0
TRINITY_DN2559_c1_g1_i1^HELLS_MOUSE	0.000587186	0.00960726	6.83	8.814	8.309	3.345	4.196	4.657	4.287	6.626	3.235	1.292	1.12	2.312
TRINITY_DN22450_c0_g3_i2^PSD12_MOUSE	0.000587473	0.00960726	28.458	23.486	21.841	24.44	22.738	20.354	51.627	40.618	56.884	28.74	30.983	27.64
TRINITY_DN10824_c0_g1_i16^SAHH3_HUMAN	0.00059421	0.00967122	84.984	67.074	54.944	47.105	46.298	43.755	104.769	115.946	131.033	74.332	75.544	57.235
TRINITY_DN33415_c1_g1_i4	0.000597591	0.00971837	17.195	19.222	18.063	13.578	13.239	10.977	14.662	17.433	17.642	9.261	9.719	8.113
TRINITY_DN22735_c0_g1_i17	0.000598255	0.00972128	21.739	4.875	2.758	2.791	1.262	1.817	62.475	40.212	63.454	30.882	29.004	31.182
TRINITY_DN5457_c1_g1_i4	0.000599173	0.00972833	9.051	5.728	5.897	2.612	2.734	3.816	19.388	17.963	9.727	7.875	4.936	4.036
TRINITY_DN11009_c0_g1_i15^ACP7_DANRE	0.000606233	0.00982222	60.025	91.524	144.118	40.734	37.832	45.12	24.505	18.879	28.937	14.543	9.849	12.464
TRINITY_DN92240_c0_g1_i6^KITH_CHICK	0.000608341	0.00984483	13.401	15.904	20.431	11.041	11.136	12.162	14.283	15.197	16.82	7.97	8.066	9.437
TRINITY_DN9747_c0_g1_i4^S29A3_BOVIN	0.00061051	0.00986104	43.913	40.502	39.913	39.052	40.282	41.675	53.474	62.721	60.008	35.145	37.408	37.771
TRINITY_DN12991_c0_g1_i4^S35G1_HUMAN	0.000612968	0.00988829	11.651	18.286	12.557	7.442	6.51	10.236	8.16	14.479	12.395	5.135	5.555	3.699
TRINITY_DN4785_c1_g1_i3^DPGN_DIPMA	0.000614749	0.00990907	44.209	46.415	47.389	22.852	45.53	33.564	65.46	43.749	31.338	22.817	24.004	14.135
Upregulated in normal colonies	PValue	FDR	Colony_pre_rep1	Colony_pre_rep2	Colony_pre_rep3	Colony_after_rep1	Colony_after_rep2	Colony_after_rep3	Polyp_pre_rep1	Polyp_pre_rep2	Polyp_pre_rep3	Polyp_after_rep1	Polyp_after_rep2	Polyp_after_rep3
TRINITY_DN3822_c0_g1_i4	1.10435e-84	3.89928e-81	26.246	33.959	32.021	269.201	260.683	274.22	15.148	36.093	16.408	174.569	170.95	91.086
TRINITY_DN11499_c0_g1_i10^SRC8_CHICK	2.80955e-75	7.44004e-72	0.111	0	0	12.093	14.409	9.702	0	0	0	6.699	3.011	6.159
TRINITY_DN18809_c0_g1_i3^CRY1_CHICK	1.42743e-61	2.52001e-58	1.129	1.65	1.41	19.028	17.737	20.896	0.521	0.967	0.978	10.217	11.197	11.865
TRINITY_DN18809_c0_g1_i1^CRY1_CHICK	1.15897e-58	1.88867e-55	15.908	26.832	23.721	365.054	304.815	371.604	12.578	17.007	14.196	203.75	215.848	258.133
TRINITY_DN77627_c0_g2_i1^CRY2_RAT	1.20793e-53	1.50529e-50	17.565	24.561	14.41	287.542	226.7	274.88	12.685	14.375	12.94	238.957	196.117	169.181
TRINITY_DN12984_c0_g1_i2^ENPL_CHICK	2.3261e-52	2.73769e-49	331.959	343.871	368.763	1525.45	1455.83	1456.26	486.313	354.943	560.804	1814.3	1598.11	2023.51
TRINITY_DN1655_c6_g1_i6	4.71319e-51	5.2552e-48	14.354	18.731	15.598	90.319	98.292	109.699	24.872	33.545	18.532	63.611	77.534	41.292
TRINITY_DN3822_c0_g1_i2	7.54285e-51	7.98977e-48	27.134	23.421	23.712	113.538	103.421	113.976	31.871	41.429	20.088	82.88	80.73	39.474
TRINITY_DN19907_c0_g1_i2	8.25151e-51	8.32421e-48	38.675	49.011	48.4	225.469	224.917	239.218	45.184	71.209	32.905	140.411	150.61	83.372
TRINITY_DN16355_c0_g1_i9	7.16654e-47	6.32596e-44	34.232	45.183	47.283	237.299	223.18	242.03	72.46	106.398	51.537	296.531	207.814	126.261
TRINITY_DN13146_c0_g2_i2^HEY_DROME	3.73784e-42	2.63954e-39	72.907	66.982	83.312	395.179	326.026	398.658	53.782	68.994	68.835	314.802	273.607	325.11
TRINITY_DN9730_c2_g1_i3^PDIA6_HUMAN	1.1812e-40	7.81995e-38	212.076	246.388	253.244	832.747	860.32	887.258	328.816	260.32	395.165	834.508	809.2	944.391
TRINITY_DN9438_c1_g1_i4	4.02793e-40	2.53858e-37	61.922	68.641	70.454	238.934	228.291	258.74	262.325	290.682	192.419	452.42	489.923	267.413
TRINITY_DN1766_c0_g1_i1^CALU_RABIT	4.07419e-40	2.53858e-37	5.414	5.932	7.795	75.04	140.568	125.306	5.199	7.187	6.503	44.27	63.444	66.546
TRINITY_DN16422_c0_g1_i12^BIP_CHICK	1.41581e-39	8.56968e-37	432.416	411.557	377.303	1526.46	1412.98	1356.62	836.021	529.013	866.98	2072.72	1832.94	2090.61
TRINITY_DN1391_c1_g2_i2^HSP83_BOMMO	5.70448e-39	3.35693e-36	318.049	253.997	338.302	1492.11	1383.73	1532.74	669.025	482.299	576.456	1178.6	1112.33	1106.58
TRINITY_DN5646_c1_g1_i3	6.93217e-39	3.96913e-36	9.865	10.566	10.437	44.098	37.028	45.193	12.554	12.118	9.105	27.952	24.265	27.177
TRINITY_DN1682_c0_g1_i1	1.04401e-37	5.67113e-35	14.881	13.939	14.171	56.097	48.136	60.022	13.099	16.747	10.116	44.207	41.517	24.928
TRINITY_DN6634_c0_g2_i1	2.87048e-37	1.4832e-34	7.959	7.146	8.868	50.065	38.481	48.33	10.02	12.263	6.614	41.918	36.973	14.671
TRINITY_DN155_c0_g1_i12^SECG_DICDI	3.11752e-37	1.57249e-34	7.996	8.017	6.926	30.539	30.125	35.102	16.297	19.045	9.093	24.571	22.438	18.413
TRINITY_DN24025_c0_g1_i1	3.20114e-37	1.57712e-34	5.016	7.887	6.855	40.612	40.913	41.693	9.593	17.88	8.237	28.204	25.623	15.281
TRINITY_DN1766_c0_g1_i3^CALU_RABIT	3.35192e-37	1.61388e-34	2.082	3.188	4.638	78.715	143.374	129.221	4.844	2.559	4.424	46.139	72.109	79.189
TRINITY_DN6031_c0_g1_i4	3.92689e-37	1.84869e-34	30.392	27.036	24.182	102.779	105.195	104.464	43.431	32.307	49.258	113.142	122.03	124.327
TRINITY_DN53295_c0_g1_i9	2.02132e-35	8.92117e-33	2.85	2.567	2.048	31.478	28.315	35.861	1.09	2.788	1.768	22.418	15.437	8.26
TRINITY_DN42007_c0_g3_i3^MAFG_HUMAN	2.72381e-35	1.15408e-32	9.921	13.272	10.934	59.292	48.602	53.773	37.213	38.267	21.166	75.025	76.001	38.853
TRINITY_DN3140_c0_g5_i1	6.98605e-35	2.90195e-32	8.727	8.805	7.786	35.124	29.549	30.942	8.741	9.944	7.226	21.127	16.709	11.277
TRINITY_DN20664_c0_g1_i4^SRR55_DROME	2.14203e-34	8.56206e-32	52.63	52.866	61.072	198.529	208.772	216.296	95.27	59.892	80.741	201.051	230.753	242.001
TRINITY_DN7828_c0_g1_i3	2.4819e-34	9.73687e-32	5.932	5.181	5.95	43.44	30.948	44.469	4.216	6.407	4.513	33.433	23.754	21.933
TRINITY_DN18090_c0_g1_i6	1.21517e-33	4.59704e-31	17.954	18.101	20.342	67.176	75.564	82.672	11.299	17.807	15.219	44.028	42.604	39.389
TRINITY_DN34376_c0_g1_i3^RS15_ELAOL	8.65596e-33	3.10808e-30	4.748	3.587	4.514	20.174	19.382	17.967	8.776	10.235	10.049	20.822	18.459	14.703
TRINITY_DN856_c1_g1_i19^ZN363_HUMAN	1.11861e-32	3.88488e-30	1.851	2.039	2.696	10.374	10.615	10.959	4.986	9.372	2.624	12.842	14.785	9.48
TRINITY_DN6545_c0_g1_i17^UNC5B_RAT	1.21344e-32	4.14625e-30	2.998	4.402	4.026	18.774	17.27	18.238	8.243	12.097	6.025	19.919	19.97	10.867
TRINITY_DN4010_c3_g1_i2^MZB1_MOUSE	2.24545e-32	7.55076e-30	59.405	58.307	60.256	205.953	188.557	211.441	89.112	65.717	110.6	246.549	215.033	259.594
TRINITY_DN14699_c0_g2_i3	2.91257e-32	9.64105e-30	18.444	17.489	18.649	61.012	68.414	64.525	11.82	13.553	18.887	62.099	52.084	54.933
TRINITY_DN4575_c0_g1_i1^RDR1_ORYSJ	4.40089e-32	1.43435e-29	5.423	7.201	7.617	32.662	31.377	33.691	7.627	12.69	7.148	19.447	20.275	15.039
TRINITY_DN12639_c0_g1_i15^FYCO1_HUMAN	9.38969e-32	2.9253e-29	10.282	14.18	14.304	64.244	53.301	63.033	39.001	47.275	24.768	81.399	82.621	44.634
TRINITY_DN16590_c0_g1_i4^WNT8B_DANRE	9.91089e-31	2.99946e-28	3.489	4.467	3.76	15.1	15.35	19.251	0.711	0.843	0.567	1.176	1.022	0.589
TRINITY_DN4669_c3_g1_i1^CALR_ONCVO	1.53615e-29	4.51991e-27	410.844	440.326	511.586	1474.21	1427	1532.46	748.863	487.635	880.587	1812.78	1704.23	2271.95
TRINITY_DN8431_c0_g1_i5^PDIA3_PONAB	2.14119e-29	6.21385e-27	65.457	92.451	88.5	316.963	308.207	323.491	144.659	97.14	159.047	382.582	384.037	438.665
TRINITY_DN1890_c0_g1_i6	3.44222e-29	9.72313e-27	8.255	9.268	9.036	30.67	28.278	32.127	9.57	11.13	9.327	27.952	24.71	23.51
TRINITY_DN16422_c0_g1_i2^BIP_PIG	7.60367e-29	2.092e-26	41.923	46.638	54.918	187.348	173.243	163.753	100.292	61.473	110.889	133.103	202.335	248.065
TRINITY_DN11462_c0_g1_i3	1.11463e-28	3.02738e-26	16.057	21.827	24.475	101.708	87.742	104.201	11.642	17.048	13.44	67.224	47.453	32.212
TRINITY_DN63153_c0_g2_i1	1.77825e-28	4.76864e-26	6.839	6.228	5.383	26.677	26.87	30.671	7.26	10.974	6.481	19.835	19.525	12.107
TRINITY_DN9415_c0_g1_i1^MOT10_DANRE	2.85798e-28	7.47485e-26	0	0	0	1.541	2.852	3.942	4.418	2.996	0	5.187	3.761	0
TRINITY_DN3941_c0_g1_i3	4.6812e-28	1.20941e-25	15.622	15.932	17.514	44.521	45.841	48.249	15.124	13.709	13.562	34.609	37.614	36.825
TRINITY_DN30016_c0_g1_i5^ERP29_CHICK	1.1193e-27	2.85691e-25	41.877	53.524	51.051	157.495	155.077	165.724	82.835	62.118	84.209	190.11	169.982	195.728
TRINITY_DN10388_c0_g1_i1	7.49783e-27	1.86872e-24	1.99	1.557	1.587	7.912	7.826	9.503	4.714	6.335	2.913	9.177	10.686	4.036
TRINITY_DN9147_c0_g1_i7^CALM_STIJA	5.13389e-26	1.22204e-23	9.763	10.798	11.005	31.666	30.39	32.66	13.336	13.345	12.929	27.679	27.08	22.08
TRINITY_DN6545_c0_g1_i20^UNC5B_MOUSE	7.17142e-26	1.68807e-23	8.116	8.017	6.509	23.125	23.305	23.5	13.632	19.597	10.038	22.618	26.482	17.509
TRINITY_DN20001_c0_g1_i2^PDIA4_BOVIN	6.28014e-25	1.44614e-22	47.846	66.852	75.766	265.846	264.816	272.186	78.358	56.917	106.242	292.677	252.626	343.67
TRINITY_DN24025_c0_g1_i2	8.03395e-25	1.8301e-22	11.041	17.397	18.188	99.678	76.003	101.29	32.807	37.165	20.822	83.772	65.314	38.612
TRINITY_DN25438_c1_g1_i7	8.4682e-25	1.9085e-22	6.598	8.341	8.211	33.884	28.882	28.51	5.922	7.822	4.969	24.907	26.026	16.332
TRINITY_DN14779_c0_g1_i5^HSP7C_RAT	9.55946e-25	2.13176e-22	17.324	17.526	19.926	46.024	48.456	49.605	9.759	13.428	18.498	31.921	25.95	21.439
TRINITY_DN28797_c0_g1_i24^CREL2_DANRE	1.58972e-24	3.50815e-22	32.233	30.937	27.446	90.094	93.044	83.649	35.792	28.417	55.183	127.139	99.907	100.66
TRINITY_DN12639_c0_g1_i21^FYCO1_HUMAN	1.75639e-24	3.83599e-22	76.072	98.846	102.555	353.478	294.2	360.78	259.376	279.095	159.569	508.587	479.236	294.244
TRINITY_DN4514_c0_g1_i4	2.23203e-24	4.82506e-22	5.432	7.007	7.937	42.303	37.805	44.695	8.824	11.816	6.47	16.118	29.211	14.566
TRINITY_DN56055_c0_g1_i1	2.78243e-24	5.95411e-22	4.933	7.331	9.063	42.904	39.386	43.764	13.632	26.17	11.873	45.519	47.975	24.214
TRINITY_DN22005_c0_g1_i4^IRF2_CHICK	4.78012e-24	9.92811e-22	3.517	4.375	2.554	17.966	15.634	18.256	2.227	4.93	4.902	11.96	11.045	6.453
TRINITY_DN12881_c0_g2_i1^HSP7C_SAGOE	5.86344e-24	1.20599e-21	549.652	608.888	632.816	1523.24	1583.05	1672.42	960.178	775.041	763.083	1186.4	1307.43	1238.34
TRINITY_DN31918_c0_g1_i1	1.42368e-23	2.87244e-21	4.026	1.687	3.547	32.164	40.127	31.855	1.007	2.101	1.312	22.744	19.362	20.882
TRINITY_DN13450_c0_g1_i5	1.82785e-23	3.65311e-21	128.823	146.485	126.817	408.137	346.487	355.545	186.277	223.384	156.367	293.864	252.952	204.314
TRINITY_DN13850_c0_g1_i5^ZN363_MOUSE	2.62198e-23	5.1432e-21	6.423	5.153	4.797	24.309	25.133	23.934	17.659	16.622	6.859	27.553	36.397	20.756
TRINITY_DN11462_c0_g1_i8	3.38752e-23	6.52406e-21	9.19	10.974	13.222	51.108	39.588	53.168	6.609	14.323	7.871	22.985	20.927	11.581
TRINITY_DN9148_c0_g1_i10	4.05567e-23	7.67137e-21	2.526	3.578	3.334	26.517	18.24	24.784	5.863	5.554	3.257	16.654	18.362	8.25
TRINITY_DN12824_c0_g1_i6^HPBP1_HUMAN	4.35354e-23	8.16192e-21	20.341	19.278	16.716	51.859	56.648	57.725	29.005	24.506	28.903	39.723	36.647	39.326
TRINITY_DN58_c0_g2_i1	5.17722e-23	9.53733e-21	11.411	14.106	16.299	66.988	53.978	64.045	33.743	35.698	24.412	80.601	87.057	37.508
TRINITY_DN10326_c0_g2_i1^C330_FUNHE	1.01467e-22	1.83725e-20	12.466	15.246	14.667	37.68	38.838	37.977	34.702	42.241	31.371	58.645	59.074	42.595
TRINITY_DN28797_c0_g1_i5^CREL2_DANRE	1.13546e-22	2.03853e-20	35.287	42.884	46.334	124.654	140.513	122.837	37.876	32.848	55.228	147.121	142.293	182.949
TRINITY_DN9606_c0_g2_i1^HYOU1_DANRE	1.26458e-22	2.19591e-20	58.775	59.233	64.637	148.296	145.788	142.061	77.529	61.265	88.011	190.299	151.186	194.93
TRINITY_DN12439_c0_g1_i3	2.59885e-22	4.34339e-20	4.239	4.653	4.842	15.119	16.612	14.874	3.044	3.526	2.913	14.743	10.882	8.418
TRINITY_DN18809_c0_g1_i5^CRY1_CHICK	2.60378e-22	4.34339e-20	0.62	0.269	0.302	5.544	4.471	5.914	0.142	0.208	0.067	3.371	2.468	3.111
TRINITY_DN38537_c0_g1_i2	3.94301e-22	6.42559e-20	6.515	6.729	7.768	23.717	23.277	24.812	1.35	3.661	2.712	17.347	14.991	18.949
TRINITY_DN3409_c0_g1_i4^UBC2_WHEAT	7.64244e-22	1.23592e-19	4.229	5.45	5.409	19.676	18.084	18.952	8.148	10.235	6.036	17.84	19.253	11.991
TRINITY_DN11969_c1_g1_i1^PPIB_MOUSE	1.13374e-21	1.81956e-19	16.334	13.532	11.51	48.354	45.814	42.688	12.14	11.567	14.274	42.999	32.657	38.465
TRINITY_DN46682_c1_g1_i1	1.62148e-21	2.5635e-19	124.343	109.069	111.423	317.151	275.138	294.348	76.403	84.606	88.967	275.383	194.367	199.69
TRINITY_DN110993_c0_g1_i1	1.96447e-21	3.08277e-19	2.628	2.753	3.184	15.983	13.193	16.041	0.403	2.767	1.323	18.082	12.752	17.698
TRINITY_DN54770_c0_g2_i1^PGBD4_HUMAN	2.06372e-21	3.21471e-19	3.082	2.345	3.964	14.348	13.604	15.01	1.658	2.996	1.512	11.76	4.957	8.323
TRINITY_DN4010_c3_g1_i3^MZB1_MOUSE	3.2835e-21	5.00438e-19	16.825	15.951	14.605	52.038	50.979	45.075	20.454	12.69	23.467	65.375	50.095	50.656
TRINITY_DN6069_c0_g1_i16	5.37738e-21	8.02252e-19	6.784	8.462	6.615	32.333	24.886	32.769	7.402	11.296	7.37	12.243	16.535	8.155
TRINITY_DN5883_c0_g1_i7	1.06451e-20	1.54463e-18	22.165	18.36	20.635	69.083	60.067	64.072	32.262	33.098	23.423	57.259	49.138	30.625
TRINITY_DN32989_c0_g1_i2^CRY1_ERIRU	1.20968e-20	1.74334e-18	2.952	6.395	10.473	125.772	103.622	132.449	4.299	4.858	3.58	47.787	68.924	130.79
TRINITY_DN1999_c7_g1_i8^TRM44_XENLA	1.22718e-20	1.7566e-18	5.766	7.73	9.79	31.29	31.835	34.107	1.492	3.349	3.946	32.047	24.058	22.48
TRINITY_DN9419_c0_g1_i12^IFIH1_MOUSE	1.30391e-20	1.85392e-18	16.158	19.992	24.963	75.332	71.806	88.134	7.544	16.871	7.27	33.255	37.734	20.714
TRINITY_DN3021_c0_g1_i8	2.34007e-20	3.21912e-18	12.605	10.946	11.28	35.998	32.063	33.971	11.453	16.341	6.192	32.614	38.147	31.518
TRINITY_DN1854_c0_g1_i1^FBP1_STRPU	3.25237e-20	4.44525e-18	10.809	11.048	14.029	50.957	36.205	44.551	39.676	31.673	20.299	72.904	118.551	272.164
TRINITY_DN2061_c0_g1_i2	4.41493e-20	5.91964e-18	5.303	8.212	8.291	40.01	31.661	36.639	7.189	8.612	3.202	17.21	13.883	6.915
TRINITY_DN16567_c0_g2_i2	5.88645e-20	7.79403e-18	1.583	0.63	0.896	11.088	11.383	11.836	0.201	0.447	0.434	8.411	8.045	3.783
TRINITY_DN3798_c0_g1_i3^TTC28_HUMAN	8.82703e-20	1.15432e-17	8.496	8.86	10.446	41.279	35.373	34.749	27.608	16.726	12.273	21.263	45.54	20.178
TRINITY_DN9148_c0_g1_i12	1.33366e-19	1.72278e-17	2.082	3.93	2.244	20.945	16	20.815	6.692	8.415	2.835	18.827	19.079	7.273
TRINITY_DN856_c1_g1_i15^ZN363_MOUSE	2.23415e-19	2.83416e-17	6.08	5.913	6.66	19.235	21.083	18.509	10.872	11.223	7.815	17.483	17.981	11.245
TRINITY_DN28259_c0_g2_i1	2.53298e-19	3.19411e-17	3.656	2.929	4.123	21.095	23.14	26.71	9.735	15.717	3.557	23.132	29.374	14.619
TRINITY_DN5466_c0_g1_i12^H2B1_DANRE	2.76214e-19	3.44211e-17	40.868	44.543	45.74	101.003	94.087	96.208	55.464	47.036	64.066	121.133	116.757	110.602
TRINITY_DN8084_c0_g1_i4^PDIA6_CAEEL	3.33644e-19	4.10945e-17	91.943	136.355	140.819	400.676	431.605	441.545	165.03	115.114	193.675	364.889	379.134	512.158
TRINITY_DN4730_c0_g1_i6^STL1_ARATH	3.85334e-19	4.71867e-17	2.712	2.706	2.802	9.274	9.691	8.635	4.773	8.821	5.581	14.186	9.588	6.327
TRINITY_DN6488_c0_g2_i3^TRAD1_RAT	3.93947e-19	4.79641e-17	32.095	30.576	33.351	71.648	67.6	70.972	37.722	39.411	29.937	58.54	74.729	55.437
TRINITY_DN11586_c0_g1_i2^MB213_DANRE	5.02583e-19	6.01538e-17	11.244	10.306	9.187	32.503	28.863	27.714	8.8	12.066	10.883	30.388	28.765	20.021
TRINITY_DN4003_c0_g2_i1	5.37534e-19	6.39757e-17	2.286	2.54	3.246	15.307	14.116	15.155	1.563	1.695	1.945	6.017	6.153	1.419
TRINITY_DN55130_c0_g2_i10	6.6497e-19	7.86646e-17	3.989	6.099	4.762	24.177	31.624	20.462	3.293	7.739	2.435	16.591	16.307	4.761
TRINITY_DN602_c0_g1_i6	6.6838e-19	7.86646e-17	17.01	12.123	10.526	50.985	48.502	54.795	41.903	54.483	26.624	60.43	61.107	45.527
TRINITY_DN47597_c0_g3_i1	8.70168e-19	1.01848e-16	16.103	14.449	15.616	62.44	63.623	56.839	23.32	30.019	13.518	42.485	47.051	18.518
TRINITY_DN6678_c0_g1_i8	1.09275e-18	1.27197e-16	2.554	2.169	2.377	7.094	9.399	9.512	13.336	9.996	4.847	14.386	23.873	6.39
TRINITY_DN4411_c12_g1_i1	1.21448e-18	1.40594e-16	6.719	7.192	9.347	42.482	50.924	39.378	18.405	9.465	14.485	30.294	59.074	50.235
TRINITY_DN9148_c0_g1_i14	1.30454e-18	1.50199e-16	13.697	13.847	9.905	51.606	51.107	62.445	20.845	21.136	11.895	29.16	27.95	20.357
TRINITY_DN58_c0_g1_i2^STING_NEMVE	1.43954e-18	1.64284e-16	3.887	5.783	7.467	34.842	27.373	30.562	6.94	11.119	6.681	22.376	24.221	11.13
TRINITY_DN12405_c1_g1_i1^ZN395_XENLA	1.44238e-18	1.64284e-16	6.691	4.959	6.128	18.567	27.538	26.882	22.562	33.836	17.331	58.792	71.304	41.218
TRINITY_DN8863_c0_g1_i5^SRS12_HUMAN	1.46194e-18	1.65622e-16	29.355	33.097	46.857	143.814	140.97	137.983	60.734	37.071	69.49	108.553	130.857	159.986
TRINITY_DN5826_c1_g1_i6^ARMET_DROGR	1.59288e-18	1.79496e-16	97.505	108.309	103.025	229.153	223.016	215.519	213.447	128.927	226.514	286.125	282.282	337.322
TRINITY_DN13450_c0_g1_i11	2.84951e-18	3.12782e-16	8.385	10.13	8.744	27.56	27.208	28.844	7.841	10.266	4.035	10.437	10.154	9.416
TRINITY_DN3022_c0_g2_i1^TTC28_HUMAN	3.07348e-18	3.35628e-16	2.11	3.253	3.308	11.37	11.209	12.786	2.961	5.274	2.034	7.067	7.697	3.731
TRINITY_DN40891_c0_g1_i2	3.21925e-18	3.49743e-16	11.698	15.385	8.948	50.516	48.465	53.276	24.433	30.529	14.919	46.863	38.767	26.169
TRINITY_DN3815_c0_g1_i11^TNR19_HUMAN	3.51397e-18	3.79814e-16	14.853	14.681	15.004	38.253	33.115	39.731	12.092	20.709	14.618	19.888	15.285	14.944
TRINITY_DN11591_c0_g1_i3^TRAF3_MOUSE	3.63783e-18	3.91205e-16	14.89	21.669	24.094	98.814	70.819	87.021	40.114	44.352	29.181	96.929	88.687	54.723
TRINITY_DN11264_c0_g1_i9	4.72223e-18	5.02716e-16	4.266	5.978	5.329	18.229	15.808	18.871	4.122	4.421	4.147	8.852	9.936	5.013
TRINITY_DN2712_c0_g1_i10^GOGA5_MOUSE	5.87111e-18	6.21897e-16	0.157	0.213	0.133	2.218	1.902	1.962	0	0.094	0	3.99	0.663	1.713
TRINITY_DN144493_c1_g1_i1	6.48451e-18	6.80706e-16	3.341	2.845	3.317	18.953	20.041	19.196	1.09	3.266	1.745	17.179	12.926	16.29
TRINITY_DN54770_c0_g2_i4^SMC4_XENLA	6.49056e-18	6.80706e-16	12.632	12.058	14.206	32.005	30.719	29.758	4.264	8.841	6.781	23.5	25.167	25.233
TRINITY_DN4077_c0_g1_i2^TNR19_MOUSE	6.62127e-18	6.90993e-16	0	0	0	1.128	1.957	3.228	1.267	0.843	2.401	1.071	0.424	1.072
TRINITY_DN2732_c1_g1_i3	6.87384e-18	7.13834e-16	10.384	16.192	14.179	54.838	57.69	57.381	23.77	22.904	10.772	45.278	40.615	24.592
TRINITY_DN3798_c0_g1_i4^TTC28_HUMAN	7.09352e-18	7.33055e-16	10.365	11.993	14.649	48.223	39.578	42.95	28.922	22.592	14.618	44.469	42.713	22.164
TRINITY_DN6583_c0_g1_i9	1.03547e-17	1.04959e-15	2.388	2.595	3.636	11.276	10.852	13.057	3.766	5.409	2.901	10.29	5.436	4.467
TRINITY_DN8754_c0_g2_i1	1.38906e-17	1.39466e-15	1.092	1.307	0.798	8.034	8.713	7.65	1.042	0.853	0.211	4.526	4.577	4.782
TRINITY_DN5879_c2_g1_i1^TRAF6_BOVIN	1.45181e-17	1.45078e-15	49.151	46.601	57.826	119.035	119.979	128.045	34.051	39.328	31.016	88.182	84.991	71.527
TRINITY_DN19907_c0_g1_i7	1.64642e-17	1.62988e-15	7.385	16.729	12.699	79.842	66.851	82.555	11.666	20.574	12.718	48.008	56.052	29.405
TRINITY_DN9460_c0_g1_i5	1.997e-17	1.96774e-15	5.664	6.543	5.578	16.388	18.441	18.817	4.832	4.649	7.07	11.781	12.002	12.401
TRINITY_DN4062_c0_g1_i10	2.9407e-17	2.85774e-15	32.631	38.139	42.051	101.933	87.605	100.639	89.988	91.326	83.92	138.878	154.382	257.324
TRINITY_DN70930_c0_g1_i1	4.54596e-17	4.31866e-15	5.368	4.384	4.62	18.755	17.27	18.744	9.676	7.676	7.248	17.063	14.383	9.427
TRINITY_DN15039_c0_g1_i13^PB1_HUMAN	4.71542e-17	4.45965e-15	16.103	15.932	17.132	33.188	36.616	34.749	5.045	6.979	6.603	27.469	23.395	21.607
TRINITY_DN14779_c0_g1_i6^HSP70_PLEWA	4.89677e-17	4.61058e-15	96.45	98.837	81.175	247.532	219.578	221.324	103.976	119.566	138.158	210.207	202.846	153.596
TRINITY_DN58_c0_g1_i8^STING_NEMVE	5.2251e-17	4.89795e-15	3.285	3.874	3.645	17.102	14.747	20.652	7.615	9.746	6.892	12.663	18.807	9.364
TRINITY_DN17500_c0_g2_i8^TRAF4_MOUSE	5.31166e-17	4.95716e-15	6.46	6.97	7.626	17.976	16.064	16.565	9.582	12.222	8.115	22.481	21.547	17.141
TRINITY_DN30464_c0_g1_i15	6.15485e-17	5.71888e-15	15.316	12.753	12.184	38.714	37.247	35.427	17.339	20.762	11.15	38.589	35.886	20.21
TRINITY_DN332_c3_g1_i4^ERD22_HUMAN	1.17269e-16	1.07547e-14	117.514	120.636	112.948	231.868	241.52	240.81	173.154	125.557	211.929	265.859	224.393	248.328
TRINITY_DN4721_c0_g2_i11^DNSL3_HUMAN	1.32762e-16	1.21232e-14	7.33	7.424	6.438	30.586	21.375	21.05	35.081	24.922	32.227	40.931	51.801	57.613
TRINITY_DN5460_c3_g1_i3	1.48446e-16	1.34971e-14	10.735	12.976	12.326	40.039	37.119	39.406	4.595	10.131	6.481	37.717	29.102	22.732
TRINITY_DN5946_c0_g2_i2	1.69268e-16	1.53245e-14	5.007	4.486	4.993	17.083	17.627	22.877	3.221	5.055	2.735	19.048	16.948	21.061
TRINITY_DN16422_c0_g1_i6^BIP_CHICK	1.9251e-16	1.73546e-14	280.078	388.146	415.602	1044.42	1077.32	1047.05	574.086	355.608	612.897	1203.43	1190.71	1719.28
TRINITY_DN8005_c0_g1_i4	2.0932e-16	1.879e-14	3.739	3.93	5.019	17.6	15.332	19.187	7.568	11.723	8.46	15.604	17.068	9.133
TRINITY_DN5087_c0_g1_i8^TNR19_HUMAN	2.35227e-16	2.10265e-14	0.796	1.798	1.02	11.295	8.128	10.887	16.309	14.781	6.915	19.814	25.863	12.17
TRINITY_DN7327_c1_g2_i1^NCOA4_HUMAN	2.83261e-16	2.51083e-14	18.296	19.343	15.359	54.641	42.083	55.935	38.101	26.514	27.547	53.174	52.758	56.352
TRINITY_DN17766_c1_g1_i1	3.95479e-16	3.46207e-14	3.72	3.374	4.256	15.251	15.058	16.131	4.157	5.742	3.424	15.373	12.578	5.444
TRINITY_DN6143_c0_g1_i6^VWA7_RAT	3.99444e-16	3.48239e-14	2.545	3.846	4.833	16.604	15.241	18.835	1.907	3.869	2.712	7.214	8.393	17.624
TRINITY_DN11586_c0_g1_i7^MB213_DANRE	4.27725e-16	3.69851e-14	6.321	5.876	8.841	20.841	24.173	24.721	2.724	4.92	2.457	13.262	12.295	11.718
TRINITY_DN36050_c0_g1_i15^LRRC3_DANRE	4.72019e-16	4.03215e-14	0.685	0.964	1.215	4.632	5.038	5.055	1.765	3.537	1.101	6.909	13.883	3.479
TRINITY_DN17286_c0_g1_i11^ZN363_MOUSE	4.90915e-16	4.17672e-14	16.427	15.293	19.154	53.541	42.312	44.514	18.5	20.002	14.018	33.202	23.993	21.565
TRINITY_DN168275_c0_g5_i1	5.28374e-16	4.47744e-14	1.148	1.427	1.57	10.064	10.834	8.843	1.338	0.593	0.678	7.224	8.936	6.663
TRINITY_DN12997_c0_g1_i7^ERP44_MOUSE	5.63607e-16	4.75698e-14	87.353	86.825	78.789	173.864	171.387	168.183	96.81	88.018	119.082	176.344	169.243	168.278
TRINITY_DN4126_c0_g2_i4	7.29855e-16	6.0874e-14	5.294	5.376	5.72	25.699	17.737	22.479	15.468	11.827	10.138	17.116	21.829	9.564
TRINITY_DN9847_c0_g1_i14^SYWC_RAT	7.3283e-16	6.08824e-14	15.02	19.732	20.103	48.26	44.095	45.834	26.411	29.384	15.052	38.694	51.41	35.501
TRINITY_DN433_c0_g1_i4^TRAF6_RAT	7.39607e-16	6.12054e-14	4.211	3.179	3.724	10.111	8.914	10.073	3.648	3.276	2.512	10.196	10.567	12.149
TRINITY_DN40891_c0_g1_i3	9.47115e-16	7.71717e-14	1.675	2.03	1.472	12.535	13.878	18.573	4.098	5.159	2.312	15.572	9.121	9.879
TRINITY_DN7391_c0_g1_i5^HNRPR_HUMAN	1.01435e-15	8.23331e-14	30.04	26.192	33.183	70.314	66.503	67.373	40.186	30.737	38.486	56.293	54.932	71.139
TRINITY_DN8431_c0_g1_i7^PDIA3_PONAB	1.02042e-15	8.25102e-14	42.996	58.659	74.063	196.537	197.691	227.898	77.588	53.214	85.765	192.504	206.358	335.273
TRINITY_DN9726_c0_g1_i1^LONF3_MOUSE	1.5438e-15	1.22953e-13	18.453	11.993	23.136	70.915	83.042	75.004	9.356	9.424	16.442	60.598	59.9	52.19
TRINITY_DN19907_c0_g1_i1	1.70597e-15	1.3536e-13	17.843	18.926	21.3	59.546	60.67	59.832	31.528	29.863	17.064	47.714	39.832	22.375
TRINITY_DN18519_c0_g1_i1^CLOCK_TYTAL	1.81334e-15	1.42809e-13	3.193	2.206	2.554	11.981	8.713	13.084	4.631	3.953	4.424	11.634	10.012	10.394
TRINITY_DN63713_c3_g1_i1^HS902_HUMAN	2.35107e-15	1.83115e-13	11.031	7.915	8.043	44.868	50.467	39.604	13.407	16.237	17.753	34.095	34.147	44.287
TRINITY_DN40891_c0_g1_i1	2.46734e-15	1.91468e-13	4.331	3.355	3.618	13.54	13.97	16.203	8.243	9.257	5.091	11.33	13.056	6.789
TRINITY_DN6583_c0_g1_i10	2.57994e-15	1.99474e-13	1.36	2.206	2.102	6.925	8.759	9.232	0.675	1.997	0.767	5.597	7.686	2.659
TRINITY_DN959_c0_g5_i1^MAFA_XENTR	4.32778e-15	3.28616e-13	14.474	19.992	12.175	46.71	58.568	61.17	27.169	41.045	27.447	55.789	53.465	30.32
TRINITY_DN4507_c0_g1_i5	6.14257e-15	4.59825e-13	1.555	1.937	2.767	12.554	10.688	14.377	3.778	5.835	2.813	9.051	9.904	4.435
TRINITY_DN11969_c1_g4_i1^PPIB_BOVIN	7.0282e-15	5.2243e-13	194.4	203.475	211.592	405.065	388.451	388.305	395.969	280.499	378.568	509.427	547.366	592.891
TRINITY_DN8495_c0_g2_i8^ENTP8_CHICK	8.91334e-15	6.55657e-13	3.415	5.756	6.677	22.101	20.845	25.345	4.181	5.638	2.99	11.907	12.252	6.085
TRINITY_DN21938_c0_g2_i1^CALUA_SALSA	8.95013e-15	6.56085e-13	132.08	188.535	170.685	392.088	425.506	417.131	182.594	150.802	225.713	505.279	404.203	484.266
TRINITY_DN4575_c0_g1_i13^RDR1_ORYSJ	9.14582e-15	6.68118e-13	1.98	2.845	2.66	8.964	7.607	8.545	2.594	3.027	1.834	5.481	4.751	3.994
TRINITY_DN20664_c0_g1_i11^SRSF6_HUMAN	9.54294e-15	6.94732e-13	38.786	31.874	33.431	75.971	73.552	75.294	36.538	28.448	33.017	81.368	71.12	64.948
TRINITY_DN17286_c0_g1_i7^ZN363_HUMAN	9.69628e-15	7.03479e-13	2.48	2.92	2.997	11.107	8.704	10.851	4.726	3.734	1.49	5.376	4.664	2.659
TRINITY_DN7669_c0_g1_i5^TRAF3_MOUSE	1.36694e-14	9.81652e-13	10.902	11.808	11.404	24.234	22.802	26.005	21.212	18.619	10.138	25.652	24.134	20.283
TRINITY_DN2335_c0_g1_i19	2.09286e-14	1.45368e-12	3.85	5.07	3.476	14.94	11.739	17.804	0	0	0	11.655	17.307	5.013
TRINITY_DN2335_c0_g1_i8	2.69187e-14	1.84554e-12	58.488	68.177	64.016	153.586	170.656	199.487	337.094	320.836	214.063	240.354	384.504	201.109
TRINITY_DN3794_c1_g1_i10^PRKDC_MOUSE	2.76765e-14	1.88529e-12	27.634	21.28	20.342	59.358	59.738	62.599	10.245	17.589	10.972	56.303	51.867	27.493
TRINITY_DN5605_c0_g1_i26^ARHG1_MOUSE	3.01482e-14	2.04708e-12	13.178	14.746	15.048	30.229	30.317	29.586	7.935	8.488	6.047	21.389	16.22	16.689
TRINITY_DN10092_c0_g2_i5^GIPC3_HUMAN	3.13199e-14	2.11984e-12	261.745	294.944	343.49	652.991	680.823	648.6	156.822	226.015	206.793	452.472	394.071	381.273
TRINITY_DN11540_c0_g1_i3^S35F3_HUMAN	3.44237e-14	2.3225e-12	8.348	9.658	9.16	26.15	22.171	24.477	7.379	7.396	6.403	15.026	15.165	9.038
TRINITY_DN14485_c0_g2_i1	3.64594e-14	2.45204e-12	4.544	6.618	6.376	16.491	14.784	16.357	13.111	18.598	9.994	23.542	19.025	11.602
TRINITY_DN5756_c1_g1_i3^MZB1_MOUSE	4.43332e-14	2.93499e-12	9.726	12.568	10.96	27.767	30.545	28.501	14.011	8.873	19.354	27.228	31.103	39.61
TRINITY_DN6968_c0_g1_i6^E2AK3_HUMAN	4.61712e-14	3.0377e-12	0.703	0.853	1.632	8.457	6.226	6.673	4.37	3.349	3.958	10.059	11.404	8.796
TRINITY_DN56284_c0_g1_i3^UN5BB_XENLA	4.80521e-14	3.15165e-12	5.664	7.109	5.596	15.767	15.378	16.059	13.218	14.916	6.125	17.567	20.416	10.383
TRINITY_DN55112_c0_g1_i1^DJC22_XENTR	4.84537e-14	3.16591e-12	13.586	13.096	13.842	32.127	27.684	28.356	21.496	16.871	22.8	34.662	35.049	38.423
TRINITY_DN11757_c0_g1_i3	4.85684e-14	3.16591e-12	2.221	3.661	2.935	10.092	9.252	10.453	5.045	7.999	3.969	8.579	10.349	5.612
TRINITY_DN3164_c0_g1_i5^TENX_HUMAN	6.12453e-14	3.96783e-12	28.134	35.006	40.632	89.755	82.183	98.026	25.381	32.401	25.001	32.583	44.713	43.772
TRINITY_DN6432_c0_g1_i2^DRKD_DICDI	7.24245e-14	4.67778e-12	6.376	9.37	11.608	34.109	29.247	34.848	16.972	18.348	10.138	28.666	32.581	25.307
TRINITY_DN11591_c0_g1_i2^TRAF3_MOUSE	7.4062e-14	4.769e-12	1.86	2.076	2.855	11.764	8.457	8.762	4.844	4.504	2.813	5.838	7.262	6.663
TRINITY_DN28363_c0_g2_i3	9.55152e-14	6.09485e-12	8.912	7.544	7.422	18.192	19.437	20.562	8.373	12.898	15.652	28.771	27.015	28.827
TRINITY_DN3822_c0_g1_i8	1.02223e-13	6.50327e-12	1.268	0.908	0.612	5.544	5.54	6.085	3.162	2.091	1.423	2.184	4.827	1.86
TRINITY_DN8344_c7_g2_i1^PDI22_ORYSJ	1.03014e-13	6.534e-12	250.593	240.78	241.609	469.449	450.859	463.273	421.054	339.642	447.958	598.05	601.864	666.006
TRINITY_DN8893_c0_g1_i13^TRA2B_RAT	1.04372e-13	6.60035e-12	26.792	25.441	28.448	53.09	54.673	52.092	35.673	28.656	38.786	55.327	49.366	48.533
TRINITY_DN12959_c0_g1_i10^CFDP2_BOVIN	1.05025e-13	6.62189e-12	4.757	4.541	5.196	10.223	11.447	13.256	5.673	8.436	4.736	9.765	9.893	8.597
TRINITY_DN6968_c0_g1_i2^E2AK3_HUMAN	1.05636e-13	6.64067e-12	1.259	2.577	2.128	9.002	9.38	10.462	1.575	4.15	2.535	3.749	7.273	8.176
TRINITY_DN8084_c0_g1_i8^PDIA6_HUMAN	1.19994e-13	7.49876e-12	8.311	8.063	10.677	27.457	30.088	28.003	11.05	11.067	11.006	20.003	25.83	25.696
TRINITY_DN5505_c0_g2_i1	1.40753e-13	8.74444e-12	9.782	8.953	5.276	30.952	34.12	33.42	6.36	9.996	6.626	18.796	11.502	9.742
TRINITY_DN43916_c0_g1_i16^BAIP3_HUMAN	1.42194e-13	8.80814e-12	1.027	1.548	1.8	7.47	6.052	9.105	0	2.132	1.345	4.841	3.457	3.237
TRINITY_DN11231_c0_g1_i1^CSTF3_MOUSE	1.84186e-13	1.13101e-11	29.846	28.194	30.416	59.846	56.309	59.741	35.282	33.607	36.007	54.161	49.66	48.732
TRINITY_DN23664_c0_g1_i7^YIPF1_PONAB	1.95668e-13	1.19804e-11	12.725	12.447	12.725	24.29	26.221	23.003	17.955	17.308	11.25	23.248	24.547	15.985
TRINITY_DN6748_c1_g1_i9	2.04697e-13	1.24612e-11	14.557	13.105	14.578	58.653	49.169	48.484	12.732	19.451	11.761	49.74	42.18	46.862
TRINITY_DN9419_c0_g1_i10^IFIH1_MOUSE	2.30749e-13	1.38875e-11	18.888	23.912	28.119	63.84	57.059	70.122	22.586	33.108	20.232	53.836	47.062	28.029
TRINITY_DN155_c0_g1_i6^ANKK1_MOUSE	2.35255e-13	1.41186e-11	3.767	5.885	6.642	18.671	18.806	20.146	4.998	10.339	3.491	12.107	10.175	11.382
TRINITY_DN155_c0_g1_i9	2.95555e-13	1.75388e-11	9.578	14.681	11.75	50.807	45.503	47.824	16.936	29.738	15.008	34.473	32.853	29.458
TRINITY_DN13534_c0_g1_i1^NCB5R_LACBS	3.02842e-13	1.78711e-11	2.665	1.789	1.437	17.384	10.743	9.512	22.479	13.886	8.904	33.486	16.405	43.667
TRINITY_DN4497_c0_g1_i3^OSBP2_MOUSE	3.0727e-13	1.8082e-11	3.378	5.978	3.583	15.532	17.846	19.314	2.037	1.914	2.201	11.561	8.523	10.383
TRINITY_DN3815_c0_g1_i20	3.1033e-13	1.82114e-11	2.823	2.92	3.343	7.912	7.817	8.897	1.8	2.122	2.19	1.124	0.837	3.1
TRINITY_DN856_c1_g1_i3^ZN363_MOUSE	4.13077e-13	2.41075e-11	11.985	14.579	16.192	31.478	36.159	38.953	14.769	20.824	11.962	33.738	28.58	20.535
TRINITY_DN27323_c0_g1_i2	4.54237e-13	2.63644e-11	47.253	52.31	38.583	143.118	102.406	144.339	25.322	39.64	34.339	49.184	44.17	49.142
TRINITY_DN18809_c0_g1_i4^CRY1_ERIRU	4.89677e-13	2.81897e-11	1.231	4.338	6.633	69.431	55.057	74.607	1.173	3.318	2.09	31.522	36.451	67.271
TRINITY_DN39350_c0_g1_i1	5.14308e-13	2.94476e-11	27.865	34.395	31.471	121.732	91.792	102.004	33.672	57.167	37.73	55.579	62.803	23.51
TRINITY_DN9834_c3_g2_i2	5.37236e-13	3.06775e-11	19.703	26.47	20.351	54.988	68.122	63.43	38.113	30.019	33.761	90.86	114.681	115.751
TRINITY_DN3610_c1_g1_i1^TRAF5_HUMAN	5.93179e-13	3.35107e-11	9.763	11.02	12.096	22.448	24.932	24.622	2.795	5.825	4.258	18.533	13.339	12.79
TRINITY_DN20173_c0_g1_i2	6.73417e-13	3.78418e-11	8.616	9.417	9.746	17.806	19.849	18.799	3.494	3.734	3.769	8.337	15.948	8.88
TRINITY_DN5748_c0_g1_i1	7.10304e-13	3.96325e-11	6.256	10.501	9.799	28.208	25.883	27.497	14.651	18.858	11.684	27.826	27.939	20.252
TRINITY_DN14559_c0_g2_i5^MESD_DROME	7.10897e-13	3.96325e-11	12.373	11.789	9.808	35.453	28.525	33.528	14.343	7.739	23.956	20.402	29.7	37.466
TRINITY_DN6545_c0_g1_i10^UNC5C_MOUSE	7.62771e-13	4.24128e-11	34.334	46.054	53.1	116.714	111.448	125.731	39.285	57.999	32.594	110.643	87.318	52.505
TRINITY_DN16730_c0_g2_i3	7.835e-13	4.34515e-11	21.128	30.798	28.377	92.02	69.795	68.087	20.17	19.201	23.745	42.81	37.212	43.551
TRINITY_DN5505_c0_g1_i1	8.9593e-13	4.94278e-11	7.154	6.395	5.578	19.761	23.433	22.361	5.839	8.727	3.813	11.456	12.643	7.43
TRINITY_DN3880_c0_g1_i5^RDR1_ORYSJ	9.84036e-13	5.41475e-11	1.953	3.429	3.512	11.069	10.395	12.948	3.221	5.773	3.379	7.55	7.512	5.202
TRINITY_DN58_c0_g1_i7^STING_NEMVE	1.08565e-12	5.94478e-11	7.015	11.817	13.612	43.412	37.622	50.627	17.209	22.197	10.961	36.363	39.245	25.664
TRINITY_DN8786_c0_g1_i6^ERGI1_DANRE	1.15919e-12	6.32923e-11	15.566	16.21	13.878	30.153	32.731	30.481	12.045	10.266	13.018	26.051	22.982	23.793
TRINITY_DN2361_c0_g3_i1	1.25709e-12	6.82856e-11	2.304	1.186	1.499	8.325	7.561	9.259	0.071	0.874	0.912	9.209	4.414	7.22
TRINITY_DN12262_c1_g1_i1	1.2958e-12	7.00293e-11	13.715	13.522	13.532	28.143	25.965	28.284	21.709	18.328	16.397	30.199	27.624	19.19
TRINITY_DN433_c0_g1_i7^TRAF6_RAT	1.42136e-12	7.62315e-11	2.073	2.391	2.199	5.347	4.763	5.362	6.585	4.826	4.369	7.938	9.077	13.967
TRINITY_DN130963_c0_g1_i3	1.45643e-12	7.79155e-11	2.934	4.801	3.317	15.298	14.509	17.243	8.705	10.703	6.514	7.014	12.219	7.672
TRINITY_DN15906_c1_g1_i7^RL30_BRABE	1.74713e-12	9.32318e-11	7.802	9.352	10.251	30.501	28.973	21.674	18.583	11.348	15.052	33.003	25.265	34.461
TRINITY_DN3095_c1_g1_i3^CATC_HUMAN	1.96504e-12	1.04e-10	4.47	1.789	1.977	16.726	19.501	25.77	0	7.083	1.69	17.011	12.393	3.889
TRINITY_DN6945_c3_g3_i1^SELO_MOUSE	2.12395e-12	1.1193e-10	9.162	8.99	9.621	18.577	17.325	19.106	5.128	8.051	5.436	16.024	14.557	15.218
TRINITY_DN8748_c0_g1_i4^K0100_HUMAN	2.28077e-12	1.19896e-10	17.584	20.001	19.908	35.669	36.753	35.608	10.221	16.955	12.284	32.026	26.417	27.03
TRINITY_DN12605_c0_g1_i7^RL40_TETTS	2.49191e-12	1.30671e-10	2.749	3.374	4.833	16.669	18.752	14.151	5.827	11.411	4.725	11.057	9.436	7.378
TRINITY_DN18090_c0_g1_i5	3.03425e-12	1.57937e-10	6.191	9.722	10.313	29.599	27.282	36.747	11.903	12.534	8.871	23.395	20.449	13.2
TRINITY_DN10963_c0_g1_i5^CALX_RAT	3.06839e-12	1.59323e-10	87.187	77.056	73.699	151.434	158.048	151.763	87.501	80.487	94.881	151.185	126.28	144.001
TRINITY_DN11972_c5_g1_i11^RTJK_DROME	3.33401e-12	1.71879e-10	0	0	0	0.855	3.017	6.537	8.729	0.999	2.935	7.812	11.339	3.962
TRINITY_DN15268_c0_g1_i1^BND7A_ANOGA	3.33455e-12	1.71879e-10	5.312	3.893	4.265	14.63	11.821	17.117	2.002	3.609	1.945	10.721	8.186	7.315
TRINITY_DN1612_c0_g1_i2^PRDX6_CHICK	3.41435e-12	1.7514e-10	109.869	107.808	100.675	195.447	188.475	195.635	326.376	269.515	337.558	309.573	341.27	384.163
TRINITY_DN51378_c1_g1_i9	3.42448e-12	1.75236e-10	26.986	22.856	35.054	130.564	93.392	120.622	6.455	19.773	25.835	49.457	59.107	96.456
TRINITY_DN4575_c1_g1_i1	3.76179e-12	1.91571e-10	0.851	0.816	1.259	5.262	5.824	7.966	1.007	2.975	1.556	3.675	5.305	2.323
TRINITY_DN20334_c0_g2_i1	4.22696e-12	2.13978e-10	8.699	10.427	9.284	24.403	21.577	24.396	3.47	4.545	4.691	8.757	5.294	3.825
TRINITY_DN16141_c0_g1_i5^DJB11_MOUSE	4.23209e-12	2.13978e-10	53.204	51.633	50.679	107.872	90.64	102.547	54.303	47.774	65.766	92.697	78.066	84.37
TRINITY_DN4070_c1_g1_i3	4.46062e-12	2.24996e-10	7.746	10.538	7.99	25.652	22.482	23.292	46.439	30.695	19.665	33.244	37.951	32.495
TRINITY_DN4501_c0_g1_i3	4.9951e-12	2.50761e-10	0.962	1.288	1.064	6.85	5.202	5.76	12.661	10.547	3.268	9.135	20.22	7.294
TRINITY_DN26512_c0_g1_i2^SFSWA_RAT	5.41577e-12	2.69326e-10	7.616	8.443	8.823	17.59	17.206	16.303	5.377	6.959	4.191	11.991	9.512	12.496
TRINITY_DN12652_c0_g1_i1^TAZ_SAISC	5.45243e-12	2.70354e-10	17.685	17.397	15.013	39.315	40.09	33.347	11.429	12.367	12.328	37.119	27.754	28.081
TRINITY_DN383_c4_g1_i4^SEM4D_CHICK	5.46195e-12	2.70354e-10	12.79	12.633	12.938	23.425	24.475	25.01	8.646	9.122	8.204	22.544	21.699	19.337
TRINITY_DN3794_c1_g1_i9^PRKDC_CHICK	6.05084e-12	2.98109e-10	6.256	5.431	4.726	11.746	12.032	11.502	1.717	3.308	1.067	9.849	8.49	9.7
TRINITY_DN2764_c0_g2_i2^SDF2_BOVIN	6.2767e-12	3.0852e-10	93.822	96.455	89.661	171.43	176.215	163.572	214.098	157.844	256.262	335.561	292.36	328.253
TRINITY_DN32367_c0_g1_i8^TNAP3_MOUSE	6.33917e-12	3.10869e-10	30.392	40.243	43.727	94.369	82.796	93.134	67.675	69.618	43.144	75.529	90.699	84.359
TRINITY_DN1890_c1_g1_i3	6.37671e-12	3.11987e-10	21.304	17.98	27.055	97.526	75.774	97.112	13.644	33.493	22.645	72.904	79.61	83.603
TRINITY_DN108221_c0_g1_i5	6.99651e-12	3.40738e-10	38.906	39.214	34.079	98.992	90.576	106.408	69.167	102.965	57.473	114.58	92.21	57.224
TRINITY_DN9147_c0_g1_i4^CALM_METSE	7.11172e-12	3.45555e-10	322.945	308.411	298.247	583.645	544.69	569.283	802.396	568.32	768.13	855.394	1028.18	1033.57
TRINITY_DN11380_c0_g1_i4^EIF3L_NEMVE	8.00025e-12	3.87838e-10	12.262	12.021	11.892	24.271	24.914	26.575	21.84	17.506	13.507	19.804	24.112	14.156
TRINITY_DN9555_c0_g2_i3	8.09715e-12	3.9164e-10	5.266	5.413	6.81	14.217	15.25	17.325	3.115	5.18	3.213	12.306	8.849	4.424
TRINITY_DN60893_c0_g1_i4^P52K_HUMAN	8.56643e-12	4.11519e-10	16.566	15.395	13.186	31.45	31.048	31.177	7.071	10.433	7.293	23.941	15.285	12.937
TRINITY_DN7259_c0_g1_i5^DAW1_XENTR	1.23916e-11	5.91254e-10	2.869	2.169	2.811	8.081	6.345	7.496	2.025	2.424	1.923	7.676	5.849	5.412
TRINITY_DN724_c0_g3_i1	1.34727e-11	6.41391e-10	6.321	5.783	7.449	16.651	22.308	22.379	2.428	3.682	4.769	15.331	14.807	10.604
TRINITY_DN2335_c0_g1_i18	1.58035e-11	7.47315e-10	44.662	46.323	36.89	101.37	86.69	115.061	146.269	135.751	106.176	157.296	195.954	107.838
TRINITY_DN3738_c1_g1_i2^NPHP3_DANRE	1.69936e-11	8.01805e-10	1.416	2.799	2.492	7.442	9.444	9.594	3.115	6.813	1.79	8.673	6.218	3.142
TRINITY_DN5975_c0_g1_i9	1.87852e-11	8.82403e-10	5.09	6.951	8.85	23.952	23.707	32.597	3.068	6.907	3.424	20.066	14.731	4.687
TRINITY_DN14051_c0_g1_i3	1.91342e-11	8.96812e-10	17.796	15.422	22.648	44.981	44.25	49.677	20.229	23.227	10.049	28.981	39.245	16.164
TRINITY_DN7072_c0_g2_i6^RUB3_ORYSJ	1.94115e-11	9.078e-10	20.452	20.066	17.656	51.483	37.512	45.147	28.01	33.327	27.08	39.943	40.169	24.96
TRINITY_DN6489_c0_g1_i7^PPM1A_RAT	2.02759e-11	9.46135e-10	30.956	25.997	24.555	53.4	54.6	54.714	13.218	18.421	13.585	42.338	37.636	31.234
TRINITY_DN3265_c0_g1_i9	2.07627e-11	9.66719e-10	15.52	20.047	17.061	38.629	37.777	36.277	37.805	34.679	27.392	56.272	55.889	44.276
TRINITY_DN28185_c0_g1_i5^ZHANG_MOUSE	2.09054e-11	9.70564e-10	186.58	162.556	161.88	324.724	311.727	319.241	112.657	122.489	101.796	320.083	268.291	247.855
TRINITY_DN3395_c0_g1_i3^HYI_DANRE	2.25453e-11	1.03831e-09	9.551	7.869	9.338	21.001	19.867	18.943	8.409	8.311	9.649	15.478	16.22	17.383
TRINITY_DN1558_c0_g1_i11	2.36179e-11	1.08376e-09	8.773	11.891	10.606	26.244	22.783	22.479	13.064	41.471	18.242	32.205	30.146	38.938
TRINITY_DN1884_c0_g1_i5^AS3MT_RAT	2.56472e-11	1.16846e-09	2.804	2.818	3.591	7.17	9.115	9.304	4.809	4.691	4.18	9.24	7.273	6.579
TRINITY_DN11406_c1_g1_i5	2.80291e-11	1.27151e-09	2.628	2.382	2.731	9.34	12.727	16.258	3.364	4.858	1.467	11.823	10.784	7.483
TRINITY_DN6110_c0_g1_i12^AOX_TRYBB	2.95437e-11	1.33736e-09	1.12	0.575	0.718	4.426	3.876	3.3	0.64	0.499	0.567	2.615	5.599	1.955
TRINITY_DN130357_c0_g1_i5	2.96815e-11	1.33788e-09	7.404	6.136	6.429	22.166	14.217	19.558	58.448	28.24	17.442	37.791	60.161	36.888
TRINITY_DN361_c3_g1_i8	3.10182e-11	1.39516e-09	0.916	0.871	2.128	9.885	10.944	9.594	1.315	0.791	0.934	7.025	5.523	7.661
TRINITY_DN13732_c0_g1_i6^TLL1_DANRE	3.1701e-11	1.42285e-09	4.192	4.161	2.598	12.366	12.032	11.312	7.438	6.376	3.313	11.97	7.849	5.959
TRINITY_DN37172_c0_g1_i17^COX1_PLABE	3.39499e-11	1.51736e-09	1.305	0.973	0.842	3.505	3.483	5.588	0.438	0.146	0.289	0.851	0.957	1.061
TRINITY_DN482751_c0_g1_i1	3.63973e-11	1.62216e-09	74.295	92.581	132.554	329.442	296.733	343.854	229.708	272.594	154.8	251.547	289.936	213.227
TRINITY_DN29029_c0_g2_i3^CGAS_NEMVE	3.64478e-11	1.62216e-09	6.672	5.848	4.744	30.52	18.971	30.418	17.233	11.598	9.16	14.375	17.394	7.735
TRINITY_DN4921_c1_g2_i2	4.33768e-11	1.91845e-09	1.934	6.367	6.757	35.246	30.189	37.38	16.321	19.628	8.938	32.436	27.515	16.552
TRINITY_DN6069_c0_g1_i12	4.65052e-11	2.05253e-09	4.081	4.541	5.161	20.325	14.281	24.206	4.157	6.21	4.602	6.857	10.828	4.424
TRINITY_DN10649_c0_g1_i11	4.71599e-11	2.07709e-09	15.427	11.483	11.705	31.939	31.103	34.749	6.644	4.702	5.87	19.888	14.078	13.662
TRINITY_DN21019_c0_g1_i5^RN128_BOVIN	5.05924e-11	2.21905e-09	29.938	28.027	24.679	54.49	52.826	54.207	26.186	25.38	33.584	50.549	48.225	52.127
TRINITY_DN29032_c0_g1_i8^Y4757_DICDI	5.35507e-11	2.3343e-09	2.369	1.891	1.623	7.555	6.171	5.868	1.303	1.352	1.156	4.379	4.37	3.857
TRINITY_DN4197_c0_g1_i5	5.51771e-11	2.39534e-09	2.267	2.716	3.742	12.14	11.684	13.31	12.945	14.188	5.525	17.074	23.884	9.847
TRINITY_DN37870_c0_g2_i1	6.87032e-11	2.96235e-09	10.865	5.839	11.058	44.436	40.584	48.185	5.211	9.226	7.326	29.443	28.841	27.23
TRINITY_DN2063_c0_g1_i1^PRDX4_MOUSE	6.9744e-11	2.99701e-09	28.467	34.673	32.482	58.456	63.002	61.378	41.737	33.212	49.825	63.223	60.955	72.358
TRINITY_DN10382_c0_g1_i13	7.94032e-11	3.37106e-09	6.839	7.619	6.739	16.754	12.928	17.09	12.566	15.321	9.382	17.263	17.111	9.175
TRINITY_DN36008_c0_g1_i2	8.23639e-11	3.48976e-09	4.729	6.868	10.038	28.161	27.949	32.371	15.48	22.332	9.894	22.996	31.429	13.368
TRINITY_DN11969_c1_g1_i2^PPIB_CHICK	8.30814e-11	3.51313e-09	61.801	85.769	85.245	167.314	168.992	166.981	124.761	86.874	149.464	234.684	223.001	247.761
TRINITY_DN14922_c0_g1_i3^ERGI3_DANRE	9.14771e-11	3.85277e-09	26.708	27.008	29.946	53.898	50.623	52.779	31.054	30.965	36.985	47.567	42.68	67.86
TRINITY_DN425_c1_g2_i2	9.6963e-11	4.07571e-09	10.744	13.754	13.736	25.784	26.148	28.248	8.658	11.691	10.216	16.15	14.48	12.906
TRINITY_DN2061_c0_g2_i1	1.16264e-10	4.85808e-09	48.364	72.811	79.712	174.136	164.869	181.059	83.853	110.579	70.346	122.361	107.984	103.791
TRINITY_DN148486_c0_g1_i1^MCFD2_RAT	1.18095e-10	4.92488e-09	6.191	6.247	6.482	16.979	17.097	17.587	7.9	4.254	11.106	17	12.002	24.729
TRINITY_DN16009_c0_g1_i2^STT3B_CANLF	1.20827e-10	5.02888e-09	24.034	24.561	22.976	41.918	41.251	43.167	26.826	21.032	24.768	35.88	37.18	41.134
TRINITY_DN2726_c0_g2_i5	1.21063e-10	5.02888e-09	11.614	13.263	12.69	32.606	23.871	31.331	40.624	14.978	19.51	35.449	40.648	43.415
TRINITY_DN7324_c0_g2_i4	1.28771e-10	5.3386e-09	18.935	26.442	20.227	50.619	45.667	49.343	28.354	43.354	26.302	32.509	32.722	23.825
TRINITY_DN8863_c0_g1_i9^SRS12_HUMAN	1.50818e-10	6.1562e-09	10.93	8.944	10.012	18.849	20.187	21.113	8.883	8.238	8.482	19.699	17.416	14.808
TRINITY_DN19764_c0_g1_i5^KLHL5_HUMAN	1.54858e-10	6.30896e-09	4.84	2.929	3.973	13.324	11.602	10.543	7.343	6.449	0.645	13.272	8.936	10.226
TRINITY_DN18072_c0_g1_i12^ANXA7_HUMAN	1.62914e-10	6.59912e-09	12.17	10.621	11.572	24.44	24.319	21.122	10.387	12.929	8.282	20.297	17.535	17.53
TRINITY_DN7259_c0_g1_i12^DAW1_XENTR	1.66404e-10	6.72761e-09	2.749	1.594	1.907	8.222	7.241	8.174	2.156	2.59	0.8	8.18	5.544	4.309
TRINITY_DN19540_c0_g2_i2^STING_NEMVE	1.73667e-10	6.99455e-09	5.183	9.018	7.112	19.808	20.214	20.544	6.467	12.055	5.258	15.887	15.937	12.244
TRINITY_DN1558_c0_g1_i13	1.88961e-10	7.58172e-09	14.039	21.048	17.505	62.637	47.039	64.733	24.907	22.145	14.552	61.564	50.051	24.897
TRINITY_DN2181_c1_g2_i1	1.98015e-10	7.92997e-09	4.757	8.239	9.409	35.34	31.103	48.647	15.622	20.512	13.496	27.364	23.493	13.725
TRINITY_DN12651_c0_g1_i1	1.99317e-10	7.96704e-09	8.866	11.02	10.588	25.427	20.982	26.358	4.098	4.816	3.379	8.694	7.556	8.807
TRINITY_DN5485_c0_g1_i1^LMAN2_CANLF	2.05255e-10	8.17355e-09	20.341	24.561	24.643	43.647	46.527	44.786	40.268	38.299	24.101	55.138	57.563	45.117
TRINITY_DN40_c1_g1_i4^CALR_ONCVO	2.31687e-10	9.17435e-09	15.585	17.109	27.295	72.503	89.79	66.866	40.209	23.456	46.924	50.612	101.602	74.228
TRINITY_DN8315_c0_g1_i19	2.39393e-10	9.43131e-09	68.465	51.494	49.73	117.005	121.478	129.067	119.088	110.361	83.976	195.822	187.105	129.571
TRINITY_DN17286_c0_g1_i3^ZN363_MOUSE	2.50037e-10	9.80931e-09	28.347	35.006	44.879	89.821	85.209	86.072	35.318	50.323	28.97	51.158	45.703	40.115
TRINITY_DN15750_c0_g1_i10^DNJC3_HUMAN	2.73735e-10	1.06761e-08	7.913	5.023	6.181	19.949	14.601	20.779	5.235	4.556	10.183	22.187	18.307	17.561
TRINITY_DN4507_c0_g1_i4	2.74147e-10	1.06761e-08	3.11	4.745	3.494	12.159	11.739	15.01	3.008	3.526	1.823	6.983	7.349	3.878
TRINITY_DN3297_c0_g3_i1^HSP97_MESFR	2.74937e-10	1.0686e-08	61.95	50.456	53.463	107.722	104.811	99.499	95.567	73.581	76.805	89.106	96.113	93.723
TRINITY_DN13237_c0_g1_i13^LMTK3_HUMAN	2.75409e-10	1.0686e-08	9.782	8.703	7.076	23.332	17.033	20.942	8.006	10.183	8.382	27.543	25.221	33.347
TRINITY_DN26266_c0_g1_i4^PDI2_CAEEL	2.85051e-10	1.10197e-08	111.387	136.401	136.155	244.394	242.645	243.866	195.563	158.749	194.409	291.543	286.087	348.662
TRINITY_DN1116_c0_g1_i9	3.00132e-10	1.15186e-08	2.017	1.613	1.126	7.104	7.14	7.586	9.108	8.415	6.359	11.004	9.806	6.852
TRINITY_DN4497_c0_g1_i5^OSBP2_MOUSE	3.01139e-10	1.15364e-08	5.321	5.023	4.469	9.162	10.002	10.417	3.944	3.921	4.513	9.251	8.567	7.262
TRINITY_DN8084_c0_g1_i2^PDIA6_HUMAN	3.34181e-10	1.27103e-08	12.188	16.961	25.016	58.85	65.095	71.957	23.225	13.085	31.238	38.694	59.498	101.805
TRINITY_DN49094_c0_g1_i14^RBM25_MOUSE	3.4128e-10	1.2957e-08	49.262	40.91	41.98	83.535	85.584	78.685	34.761	37.466	32.794	77.724	64.064	55.637
TRINITY_DN10092_c0_g2_i1	3.52801e-10	1.33466e-08	633.257	536.243	570.822	1004.2	1056.15	1096.43	302.665	396.923	345.362	699.683	652.784	638.692
TRINITY_DN1969_c2_g1_i3	3.6706e-10	1.38613e-08	19.583	26.025	27.046	56.041	62.261	56.622	19.009	28.604	14.185	43.461	42.278	27.02
TRINITY_DN2166_c0_g2_i1^WDR49_HUMAN	3.93325e-10	1.47219e-08	2.628	3.392	3.583	8.231	11.035	8.301	0.711	1.321	1.312	8.075	5.099	5.496
TRINITY_DN25918_c1_g1_i4^CAN9_RAT	4.21879e-10	1.57351e-08	170.357	189.508	174.002	404.275	344.741	307.342	326.151	258.707	217.565	280.224	503.294	455.848
TRINITY_DN8453_c0_g2_i3^XERD_SELRU	4.67871e-10	1.73892e-08	52.51	47.24	46.476	100.035	85.355	85.963	50.454	59.975	25.857	81.336	104.581	74.659
TRINITY_DN1597_c0_g1_i5^MB21L_DROPS	4.81862e-10	1.78778e-08	39.054	47.871	44.675	81.938	78.617	84.67	99.795	84.793	59.863	111.567	116.616	89.404
TRINITY_DN28529_c0_g1_i1^HSP20_NIPBR	5.47478e-10	2.0136e-08	7.922	4.069	2.909	25.023	31.981	25.897	13.17	10.651	16.964	30.094	34.244	31.003
TRINITY_DN7963_c0_g1_i2	5.9944e-10	2.20089e-08	1.499	2.067	2.855	7.893	7.598	8.888	3.541	5.034	2.824	7.896	9.947	3.573
TRINITY_DN1280_c0_g1_i16^TTC28_HUMAN	6.20298e-10	2.27353e-08	34.177	36.174	45.979	75.529	80.089	80.366	31.22	35.761	24.568	40.784	54.737	47.324
TRINITY_DN32965_c0_g1_i3^USPAL_ARATH	6.24849e-10	2.28626e-08	73.99	89.55	78.674	173.281	141.144	165.073	134.224	129.416	179.946	283.28	233.797	253.257
TRINITY_DN54704_c0_g1_i5	6.91282e-10	2.52062e-08	6.145	4.903	6.19	12.911	12.791	14.413	7.509	8.717	3.513	14.596	12.426	7.956
TRINITY_DN18519_c0_g1_i9^CLOCK_TYTAL	7.09661e-10	2.58319e-08	2.258	1.9	2.66	10.759	6.446	8.97	4.406	4.327	3.035	8.138	7.327	12.527
TRINITY_DN22005_c0_g1_i5^IRF2_CHICK	7.71113e-10	2.80206e-08	11.855	13.244	17.629	32.869	29.905	35.608	15.492	18.088	12.428	25.495	27.896	19.642
TRINITY_DN47410_c0_g1_i1	8.132e-10	2.9449e-08	20.739	24.218	15.971	52.865	43.199	47.39	9.037	15.873	7.915	12.453	14.198	6.947
TRINITY_DN25162_c0_g1_i2	8.88629e-10	3.1962e-08	6.932	10.436	10.411	26.019	19.995	26.05	15.918	17.485	12.462	35.743	24.971	18.854
TRINITY_DN6968_c0_g1_i9^E2AK3_HUMAN	9.11598e-10	3.27325e-08	10.541	10.288	10.091	18.793	18.212	17.424	8.148	9.736	8.104	14.575	12.078	10.205
TRINITY_DN7302_c0_g1_i2	9.32249e-10	3.34174e-08	15.113	17.647	13.142	48.984	30.82	41.793	251.346	75.193	62.487	73.933	148.023	86.335
TRINITY_DN9148_c0_g1_i9	1.06144e-09	3.79202e-08	14.705	14.838	9.196	38.667	32.411	41.178	7.142	7.333	13.351	19.51	15.948	13.368
TRINITY_DN258_c0_g1_i1	1.13874e-09	4.06132e-08	15.159	11.956	13.284	26.047	27.775	25.209	10.043	11.847	11.094	23.342	20.297	20.325
TRINITY_DN7555_c0_g2_i1	1.19186e-09	4.2294e-08	4.923	2.076	3.387	15.053	14.189	14.223	0.083	0	0.067	0	0	0.074
TRINITY_DN17906_c0_g1_i6^TBA1D_BOVIN	1.22933e-09	4.33333e-08	422.393	519.764	516.321	994.864	868.603	842.047	1000.39	848.455	952.579	1240.4	1264.42	1385.19
TRINITY_DN58_c0_g1_i3^STING_NEMVE	1.24034e-09	4.36489e-08	0.676	0.973	0.993	4.952	3.822	4.856	1.469	1.529	1.089	1.334	2.696	3.069
TRINITY_DN178495_c0_g1_i2	1.27844e-09	4.48407e-08	2.045	1.455	0.736	10.364	6.656	8.075	0.272	0.947	2.212	4.452	3.327	3.71
TRINITY_DN20495_c0_g1_i7^MED13_DROME	1.3087e-09	4.5826e-08	32.048	33.264	35.772	56.689	58.211	57.653	21.887	28.677	23.434	39.859	40.789	40.514
TRINITY_DN21581_c0_g1_i3^MAF_DANRE	1.316e-09	4.60058e-08	9.273	13.235	15.589	33.733	30.399	42.082	11.808	11.816	10.339	21.683	21.645	17.078
TRINITY_DN1116_c0_g1_i5	1.42539e-09	4.9666e-08	6.163	6.219	3.343	16.942	17.554	17.768	20.371	19.534	10.972	28.929	28.744	17.267
TRINITY_DN10055_c0_g1_i4^TES_CHICK	1.49291e-09	5.17631e-08	47.901	48.936	49.482	89.342	77.621	91.741	88.058	89.277	60.964	95.155	96.95	69.1
TRINITY_DN5485_c0_g1_i5^LMA2L_MOUSE	1.52927e-09	5.29373e-08	4.572	4.189	5.95	14.433	16.923	14.476	5.495	7.968	3.88	13.745	13.643	11.487
TRINITY_DN3454_c1_g1_i2^PGK_SCHMA	1.5402e-09	5.32284e-08	22.738	20.325	17.611	40.912	37.658	43.827	8.397	15.093	11.094	36.205	27.254	25.359
TRINITY_DN23637_c0_g1_i2^MSHA_MYCS2	1.56276e-09	5.39202e-08	70.926	93.192	97.678	181.606	165.911	181.882	198.002	151.54	138.192	192.472	226.774	271.386
TRINITY_DN3222_c0_g1_i11^GBP7_HUMAN	1.63358e-09	5.622e-08	80.847	88.975	115.014	206.018	185.367	217.047	146.956	169.036	129.265	200.936	209.108	155.424
TRINITY_DN12563_c2_g1_i2	1.63472e-09	5.622e-08	6.904	9.704	13.452	35.594	34.632	39.369	11.228	18.536	11.706	11.435	20.601	18.833
TRINITY_DN41988_c0_g1_i2^RBM12_HUMAN	1.64986e-09	5.66487e-08	8.264	8.842	8.921	16.397	14.692	15.797	10.92	9.746	8.727	13.42	16.035	12.864
TRINITY_DN21722_c0_g1_i1^MAF_CHICK	1.72815e-09	5.92409e-08	1.86	4.458	4.558	17.421	14.107	15.986	5.152	5.669	3.502	9.996	10.686	4.309
TRINITY_DN4053_c1_g1_i3	1.77957e-09	6.07089e-08	35.352	25.33	27.224	63.924	65.297	58.738	38.883	43.104	43.611	63.286	61.846	47.166
TRINITY_DN9813_c0_g1_i6	1.84049e-09	6.2686e-08	8.57	6.923	6.571	33.057	17.901	26.873	9.664	11.785	7.882	28.456	18.242	4.088
TRINITY_DN3771_c0_g2_i2	1.88825e-09	6.42096e-08	3.896	4.653	5.01	9.876	10.377	12.849	8.231	7.614	5.825	11.382	12.056	7.893
TRINITY_DN5948_c0_g2_i6	1.91229e-09	6.49227e-08	17.574	34.339	25.61	80.406	83.024	97.076	47.209	56.865	39.631	98.021	98.548	48.648
TRINITY_DN29562_c0_g1_i1^IRF2_HUMAN	2.02926e-09	6.8674e-08	7.996	11.919	12.459	31.272	23.826	28.257	24.126	16.913	19.699	25.337	32.331	31.949
TRINITY_DN10268_c0_g1_i5	2.03689e-09	6.88223e-08	2.739	3.967	4.895	11.962	9.335	11.339	13.371	11.535	5.158	13.882	18.427	7.556
TRINITY_DN16391_c0_g1_i10^TRI37_MOUSE	2.20504e-09	7.4149e-08	5.432	2.836	3.928	13.503	10.605	14.106	3.091	3.485	4.202	8.694	9.828	8.418
TRINITY_DN7324_c0_g2_i9	2.54997e-09	8.5612e-08	3.276	6.849	5.081	19.864	15.808	19.404	5.685	10.204	4.102	8.988	10.099	3.51
TRINITY_DN37172_c0_g1_i21^COX1_PLABE	2.57391e-09	8.62789e-08	5.756	4.087	5.383	13.832	12.663	22.904	1.267	0.728	1.645	4.757	3.946	4.414
TRINITY_DN4575_c1_g1_i2	2.59367e-09	8.6804e-08	6.497	9.398	7.298	21.443	26.98	32.534	5.863	6.938	7.115	16.087	15.807	15.165
TRINITY_DN15157_c0_g1_i8^NCOA5_HUMAN	2.60368e-09	8.70015e-08	37.444	35.312	30.017	62.289	60.981	66.857	35.259	36.426	38.442	58.918	54.834	47.955
TRINITY_DN4921_c1_g2_i1	2.63587e-09	8.79384e-08	4.081	5.227	7.883	26.442	19.62	24.549	10.162	12.784	7.293	19.688	19.373	7.525
TRINITY_DN1753_c0_g1_i24^LRC40_CHICK	2.85178e-09	9.46942e-08	5.867	7.999	7.786	13.756	15.826	17.316	6.727	9.954	6.314	10.689	9.099	6.106
TRINITY_DN3614_c0_g1_i3^NOD2_MOUSE	2.87712e-09	9.53862e-08	16.714	20.39	21.859	38.253	39.057	36.792	13.703	21.968	14.052	27.469	32.831	28.439
TRINITY_DN67790_c1_g1_i1^ZC12B_HUMAN	3.00939e-09	9.94601e-08	3.498	3.262	4.115	11.905	11.154	12.767	6.028	4.337	2.457	14.281	11.708	17.162
TRINITY_DN23191_c0_g1_i5^DERL1_HUMAN	3.01858e-09	9.96083e-08	8.218	8.323	7.99	14.001	16.301	14.495	10.375	8.113	11.261	15.215	14.209	16.994
TRINITY_DN7782_c0_g1_i11^LOX5_HUMAN	3.091e-09	1.0184e-07	86.881	99.124	94.884	194.122	236.181	161.194	498.784	161.287	276.172	442.749	500.957	682.695
TRINITY_DN46277_c0_g1_i10^THIOM_BOVIN	3.25233e-09	1.06988e-07	3.304	2.604	3.361	17.459	10.423	10.986	6.905	6.595	6.148	23.867	22.156	20.861
TRINITY_DN25335_c0_g1_i5^SCOT1_HUMAN	3.32201e-09	1.09111e-07	6.173	6.636	6.376	11.755	14.272	12.767	10.162	9.413	10.694	16.801	15.1	15.638
TRINITY_DN9475_c1_g1_i24	3.3358e-09	1.09395e-07	1.666	1.381	0.86	5.046	4.023	4.015	4.335	4.951	2.29	6.71	7.262	3.636
TRINITY_DN3224_c0_g1_i10^TTC5_BOVIN	3.34688e-09	1.0946e-07	52.501	60.281	69.966	127.06	108.843	135.939	149.064	87.435	66.489	96.068	139.337	74.596
TRINITY_DN9813_c0_g1_i10^EPA4A_DANRE	3.53452e-09	1.15198e-07	9.726	20.335	24.874	72.992	70.032	81.858	14.437	25.369	9.727	28.645	44.05	22.585
TRINITY_DN6806_c0_g1_i10^DBNLA_XENLA	3.61891e-09	1.17767e-07	2.443	2.438	3.662	10.674	11.236	12.388	1.777	3.058	3.213	8.967	6.588	10.089
TRINITY_DN15362_c1_g3_i1	3.66765e-09	1.18806e-07	188.014	221.762	173.984	450.976	415.13	529.434	586.557	302.54	252.293	357.895	478.095	221.119
TRINITY_DN19426_c0_g1_i5^CHM4B_XENTR	3.73053e-09	1.20659e-07	3.295	3.466	2.261	9.105	9.554	7.821	3.399	2.964	2.257	10.154	7.371	6.484
TRINITY_DN11591_c0_g1_i4^TRAF2_HUMAN	3.99612e-09	1.28659e-07	4.211	4.847	6.864	14.208	12.077	13.663	3.944	5.825	3.813	8.726	10.273	5.717
TRINITY_DN14358_c0_g1_i1^RTBS_DROME	4.18009e-09	1.342e-07	10.319	10.575	9.719	19.808	22.409	17.569	3.221	5.981	4.124	8.579	5.338	5.055
TRINITY_DN7591_c0_g1_i3	4.18088e-09	1.342e-07	3.841	3.522	3.37	11.858	14.061	9.232	2.274	3.037	2.246	10.742	8.056	9.374
TRINITY_DN9337_c0_g2_i8^CLASR_HUMAN	4.41342e-09	1.41236e-07	15.714	19.38	14.445	38.3	48.364	48.176	13.822	16.206	11.939	34.893	30.081	34.755
TRINITY_DN20824_c1_g3_i2^BI1_BOVIN	4.64976e-09	1.47906e-07	73.777	51.179	53.933	128.121	124.98	125.532	43.182	59.986	44.789	164.3	115.17	67.881
TRINITY_DN1655_c6_g1_i5	4.75797e-09	1.51121e-07	10.208	7.581	4.824	37.877	26.404	24.106	32.807	22.499	12.773	35.365	26.211	17.898
TRINITY_DN2954_c0_g1_i2	4.8415e-09	1.53544e-07	6.432	10.065	6.731	21.527	19.437	27.38	64.56	61.983	28.803	58.036	123.856	21.05
TRINITY_DN12750_c0_g2_i13^DYN1_BOVIN	4.93421e-09	1.5625e-07	9.403	7.452	8.38	15.213	16.082	17.352	7.935	8.727	6.136	14.564	12.578	13.599
TRINITY_DN4090_c0_g2_i1	5.18366e-09	1.63904e-07	5.053	5.042	3.175	13.973	11.968	13.843	2.629	6.501	3.946	9.461	7.414	3.563
TRINITY_DN16009_c0_g1_i3^STT3B_CANLF	5.22917e-09	1.65097e-07	19.721	16.303	21.522	41.974	34.879	39.216	20.951	20.574	24.857	39.649	31.722	37.939
TRINITY_DN21196_c1_g1_i5^NCAM1_BOVIN	5.28412e-09	1.66584e-07	50.326	42.699	47.38	90.037	77.109	85.529	98.208	77.949	69.824	128.094	139.032	154.51
TRINITY_DN14549_c0_g1_i1^STIP1_MACFA	5.32545e-09	1.67388e-07	18.222	14.078	15.838	34.739	29.942	30.608	38.433	27.512	33.005	27.942	31.048	30.856
TRINITY_DN13172_c0_g1_i2^GT251_BOVIN	5.34321e-09	1.67698e-07	3.248	3.707	5.489	10.101	13.558	13.672	4.82	5.19	4.302	7.602	6.294	6.568
TRINITY_DN18318_c0_g2_i1	5.35207e-09	1.67727e-07	13.706	13.411	14.082	28.565	33.233	26.24	15.871	9.881	6.815	5.271	11.219	10.373
TRINITY_DN28797_c0_g1_i1^CREL2_DANRE	5.42203e-09	1.69419e-07	4.868	7.767	6.447	16.247	18.322	17.695	7.912	4.192	6.403	25.778	17.111	24.739
TRINITY_DN10316_c0_g1_i2	5.53934e-09	1.72829e-07	3.359	4.384	5.241	11.266	9.325	12.089	2.369	3.308	2.768	5.408	4.62	3.72
TRINITY_DN5857_c0_g1_i3	5.83588e-09	1.81813e-07	2.971	1.103	1.8	12.018	7.854	11.682	1.694	2.902	4.213	8.348	7.599	8.292
TRINITY_DN3433_c0_g1_i5^CSRP1_BOVIN	6.2878e-09	1.94978e-07	18.379	15.135	17.159	33.461	51.327	39.125	0.024	0	3.969	29.958	15.448	6.547
TRINITY_DN4110_c0_g2_i1	6.29526e-09	1.94978e-07	5.821	3.624	4.753	17.947	17.709	15.534	1.504	3.537	2.134	11.277	9.208	8.492
TRINITY_DN6048_c0_g2_i2^GET4_TAKRU	6.42957e-09	1.98848e-07	19.129	19.445	19.571	35.444	36.671	35.807	9.878	13.231	9.571	27.06	25.765	29.374
TRINITY_DN828_c0_g1_i7^SGT1_HUMAN	6.45756e-09	1.99422e-07	28.846	28.973	26.931	48.834	50.476	47.091	39.179	36.967	40.876	61.375	52.823	46.746
TRINITY_DN26379_c0_g1_i2^NPAS2_CHICK	6.49528e-09	2.00295e-07	4.849	3.781	5.374	10.393	10.743	10.552	3.66	3.485	4.058	8.642	9.36	7.914
TRINITY_DN20683_c0_g1_i6	6.63683e-09	2.04066e-07	26.061	21.197	19.5	44.652	42.093	50.663	71.986	54.754	36.574	72.411	70.152	38.097
TRINITY_DN47583_c2_g1_i1	6.65017e-09	2.0418e-07	17.658	18.722	25.672	57.995	49.041	59.868	26.565	25.172	24.123	23.342	40.093	40.64
TRINITY_DN148925_c0_g1_i3^KBTB8_DANRE	6.7008e-09	2.04843e-07	7.357	9.778	10.544	22.542	17.91	21.99	35.14	28.053	14.24	27.018	34.908	17.856
TRINITY_DN1136_c0_g1_i9	6.71128e-09	2.04868e-07	4.294	4.69	4.744	9.65	8.676	9.259	2.12	3.287	2.39	8.19	7.621	6.737
TRINITY_DN10958_c0_g3_i1^FSTL5_MOUSE	6.80692e-09	2.06597e-07	54.916	49.159	47.868	96.728	81.772	95.168	44.923	53.194	46.824	65.428	71.402	92.326
TRINITY_DN9789_c0_g2_i1^DNAL1_MOUSE	8.32451e-09	2.51272e-07	8.847	6.562	5.791	15.908	17.718	16.448	4.406	4.878	3.657	19.531	18.253	13.62
TRINITY_DN11572_c0_g1_i1	8.56484e-09	2.57736e-07	27.264	19.148	16.13	55.242	46.892	61.568	11.678	15.79	12.351	39.838	41.3	18.98
TRINITY_DN5431_c7_g2_i5^NUP58_HUMAN	8.74624e-09	2.62821e-07	33.816	31.243	31.205	64.413	56.483	54.099	31.812	36.686	33.217	55.925	50.899	46.095
TRINITY_DN61182_c0_g1_i5	9.5368e-09	2.84559e-07	3.97	3.828	4.726	9.885	10.834	10.832	7.544	10.121	10.55	14.533	9.904	12.454
TRINITY_DN757_c0_g1_i7^TBA1D_BOVIN	1.02117e-08	3.02837e-07	212.622	222.132	201.19	398.29	360.832	337.407	503.214	416.478	447.636	582.73	588.34	519.651
TRINITY_DN10388_c0_g1_i9^UNC5D_RAT	1.02208e-08	3.02837e-07	2.934	3.522	3.884	7.686	6.674	8.617	5.341	5.149	3.313	6.867	7.512	6.348
TRINITY_DN36439_c0_g1_i3^SCUB2_MOUSE	1.06431e-08	3.14907e-07	50.604	61.866	84.341	158.359	191.108	179.278	57.43	68.91	38.831	111.913	95.384	76.099
TRINITY_DN8320_c0_g1_i9^M3K2_HUMAN	1.0677e-08	3.15392e-07	31.567	34.015	37.386	58.465	67.134	71.297	30.758	35.022	32.072	44.343	49.899	42.752
TRINITY_DN26141_c0_g1_i14	1.06892e-08	3.15392e-07	11.744	12.744	10.57	75.435	43.555	86.045	6.135	12.981	18.665	16.79	33.222	56.572
TRINITY_DN11046_c0_g2_i1	1.18936e-08	3.49467e-07	1.573	1.446	1.295	4.125	3.995	4.313	4.453	2.694	2.79	7.287	6.11	3.321
TRINITY_DN17914_c0_g1_i2	1.20292e-08	3.52475e-07	6.21	4.097	1.711	27.692	21.174	31.611	13.135	11.348	2.635	25.421	17.883	11.214
TRINITY_DN12286_c1_g1_i4	1.2188e-08	3.56635e-07	83.994	76.89	66.286	134.417	151.018	136.834	68.693	60.506	63.921	121.574	100.983	76.698
TRINITY_DN5484_c3_g1_i1	1.2501e-08	3.64785e-07	3.396	2.79	2.82	7.038	6.802	7.505	4.868	4.441	4.002	10.007	11.1	7.924
TRINITY_DN40008_c0_g1_i4	1.26338e-08	3.68152e-07	7.616	7.943	9.684	20.71	16.713	15.652	3.447	6.054	3.024	12.548	13.459	16.185
TRINITY_DN11559_c0_g1_i5	1.30576e-08	3.7998e-07	3.461	3.54	3.591	8.626	8.85	7.948	1.101	3.37	2.29	5.681	5.446	4.235
TRINITY_DN17914_c0_g1_i4	1.35422e-08	3.91929e-07	1.916	4.829	3.671	19.009	15.232	15.679	10.422	19.472	7.248	23.269	26.656	13.547
TRINITY_DN1159_c0_g1_i9	1.35914e-08	3.92814e-07	6.423	5.756	3.831	13.089	13.495	15.941	12.045	14.916	9.294	24.172	22.656	8.513
TRINITY_DN40392_c0_g1_i4^CFA65_CHICK	1.36425e-08	3.93756e-07	3.905	4.328	3.405	8.673	8.53	6.944	3.02	3.339	3.368	9.66	5.925	6.053
TRINITY_DN4062_c0_g1_i2	1.38086e-08	3.98007e-07	8.014	8.453	9.347	20.945	15.826	19.838	10.778	19.753	10.327	22.723	20.981	27.535
TRINITY_DN80741_c0_g1_i8	1.46929e-08	4.22148e-07	14.456	12.79	10.384	27.193	28.827	29.251	9.629	9.996	8.048	25.841	18.688	14.461
TRINITY_DN2795_c2_g2_i3^HOIL1_HUMAN	1.50203e-08	4.30588e-07	53.796	49.474	57.835	94.867	92.368	91.579	62.31	64.927	54.172	91.595	91.525	88.595
TRINITY_DN971_c1_g1_i7^SVEP1_HUMAN	1.50942e-08	4.32121e-07	3.581	5.811	7.342	20.541	15.241	18.22	17.019	14.552	8.438	21.778	54.954	168.53
TRINITY_DN10509_c1_g1_i4^CALM_SCHPO	1.56088e-08	4.46253e-07	145.582	209.333	191.125	475.895	369.7	357.182	343.194	182.214	265.478	369.593	456.852	423.531
TRINITY_DN40392_c0_g1_i6^CFA65_CHICK	1.59619e-08	4.55732e-07	4.257	8.026	7.085	18.69	16.804	16.701	4.643	5.118	6.059	19.972	17.361	20.042
TRINITY_DN10382_c0_g1_i6	1.61223e-08	4.59691e-07	1.323	1.715	1.1	4.604	4.8	5.073	8.527	7.947	3.246	8.894	11.273	9.091
TRINITY_DN10901_c1_g1_i8	1.73929e-08	4.93651e-07	18.13	15.052	14.339	29.223	30.006	28.727	18.085	17.922	16.742	29.832	28.874	25.948
TRINITY_DN24423_c1_g1_i14	1.74065e-08	4.93651e-07	3.693	3.411	3.121	7.799	6.409	7.116	11.654	13.99	9.371	13.125	11.491	6.19
TRINITY_DN8720_c0_g1_i3	1.761e-08	4.98754e-07	5.673	3.16	3.662	14.781	14.4	11.276	3.861	4.743	2.646	7.718	6.664	6.306
TRINITY_DN12104_c1_g2_i1	1.79478e-08	5.06291e-07	0.435	0.343	0.55	5.253	2.277	2.686	16.048	3.838	4.358	23.636	23.177	554.595
TRINITY_DN5505_c1_g2_i4^UL144_HCMVO	1.79999e-08	5.07086e-07	3.11	2.178	3.937	8.974	11.639	12.56	2.061	3.131	1.49	3.927	3.022	3.342
TRINITY_DN10557_c0_g1_i8	1.81265e-08	5.09973e-07	52.889	55.851	58.27	90.62	101.19	120.079	59.822	68.91	51.092	97.811	75.457	49.888
TRINITY_DN9565_c0_g1_i5	1.97385e-08	5.53854e-07	23.331	22.142	22.098	50.13	40.493	42.968	22.467	15.634	12.284	21.809	39.223	35.364
TRINITY_DN22351_c0_g1_i10^ELMO1_HUMAN	2.06286e-08	5.77301e-07	4.303	4.616	5.223	9.528	8.996	8.653	4.465	4.66	3.346	8.978	6.838	9.017
TRINITY_DN20664_c0_g1_i13^SRR55_DROME	2.10109e-08	5.87225e-07	5.71	4.68	6.518	11.445	14.235	13.482	4.785	4.878	5.325	16.045	13.806	11.045
TRINITY_DN1159_c0_g1_i7	2.11115e-08	5.89258e-07	3.887	6.441	4.824	11.943	13.577	12.107	8.776	12.544	7.804	13.997	15.578	8.712
TRINITY_DN3166_c0_g1_i5^CAD96_DROME	2.11481e-08	5.89503e-07	4.775	2.289	2.758	11.342	13.229	10.905	11.465	9.85	6.437	27.48	33.418	14.314
TRINITY_DN889_c0_g2_i4	2.14337e-08	5.95897e-07	0.944	1.112	0.727	4.304	3.063	5.163	23.379	30.008	3.546	49.278	73.74	47.04
TRINITY_DN13331_c0_g4_i1^NFYB_PETMA	2.15025e-08	5.97027e-07	73.656	68.585	72.582	127.163	111.97	119.121	83.687	70.283	74.593	113.688	116.898	112.809
TRINITY_DN7190_c0_g1_i7^SAM9L_MOUSE	2.15551e-08	5.97703e-07	12.438	13.865	14.437	23.529	21.869	22.913	9.416	15.53	9.194	23.5	20.492	19.096
TRINITY_DN5219_c1_g1_i3	2.20369e-08	6.09467e-07	11.911	5.542	7.174	24.948	25.919	32.09	512.937	317.913	45.545	112.501	325.582	119.135
TRINITY_DN13172_c0_g1_i7^GLT25_AEDAE	2.23992e-08	6.18678e-07	8.098	10.158	13.239	28.556	31.789	28.365	11.477	16.882	15.819	21.83	13.687	18.507
TRINITY_DN124_c0_g1_i19^DPP2_RAT	2.24655e-08	6.19702e-07	2.869	5.839	5.126	17.618	13.622	17.044	4.039	3.776	4.147	13.283	14.002	8.796
TRINITY_DN61139_c2_g1_i2^KLC_DORPE	2.28457e-08	6.2937e-07	4.239	4.597	5.392	10.261	10.093	10.371	9.961	10.838	4.769	12.212	13.687	10.016
TRINITY_DN7132_c0_g1_i5^DDX58_HUMAN	2.30536e-08	6.34273e-07	1.203	1.993	2.847	7.508	6.61	10.606	1.03	1.581	1.234	4.494	3.294	2.375
TRINITY_DN6545_c0_g1_i12^UNC5C_RAT	2.31277e-08	6.35488e-07	6.21	6.275	4.256	12.046	11.355	12.514	5.507	7.323	5.97	8.18	9.936	9.469
TRINITY_DN23637_c0_g1_i4^MSHA_MYCS2	2.42176e-08	6.64573e-07	10.67	11.196	8.46	22.467	18.121	20.797	23.794	16.996	17.965	28.351	29.298	24.456
TRINITY_DN113479_c0_g3_i1	2.52319e-08	6.9151e-07	1.888	2.595	2.235	6.719	5.961	5.715	2.262	3.381	5.18	4.715	3.077	3.51
TRINITY_DN10688_c0_g1_i11	2.58864e-08	7.06705e-07	6.654	10.408	10.171	22.335	18.925	23.247	8.125	11.92	6.314	14.155	13.633	7.167
TRINITY_DN7251_c0_g1_i9^PDCD4_CHICK	2.7637e-08	7.52557e-07	5.423	4.68	3.751	19.112	12.855	10.254	19.139	16.466	15.408	38.715	48.029	67.334
TRINITY_DN7271_c0_g1_i1^MSI2H_HUMAN	2.94824e-08	7.96664e-07	20.203	22.995	26.426	42.782	47.057	43.782	16.048	17.901	16.931	27.564	30.483	35.322
TRINITY_DN565_c1_g1_i3^HSP74_ANOAL	2.96568e-08	8.00355e-07	12.086	14.292	19.012	32.549	33.389	41.775	11.405	18.567	14.796	55.642	47.507	33.798
TRINITY_DN1029_c0_g1_i1^ZN363_HUMAN	2.98909e-08	8.05646e-07	4.785	4.3	4.203	11.257	8.759	9.973	2.215	4.899	4.636	10.973	11.197	10.793
TRINITY_DN3317_c0_g2_i2^UBP2_CHICK	3.01429e-08	8.11408e-07	52.019	38.945	48.879	88.214	87.275	91.669	26.707	32.702	28.992	82.596	61.39	64.37
TRINITY_DN31823_c0_g2_i1^STING_NEMVE	3.09946e-08	8.32789e-07	10.809	22.559	22.293	63.69	60.57	84.065	29.349	46.89	31.527	42.138	78.686	41.723
TRINITY_DN9586_c1_g1_i1^PGLT1_HUMAN	3.10158e-08	8.32789e-07	5.673	6.145	6.296	11.774	11.3	11.782	8.054	7.593	10.817	15.824	13.611	14.125
TRINITY_DN9673_c2_g1_i4^DNJB3_MOUSE	3.16296e-08	8.47121e-07	23.155	18.064	20.697	41.927	40.621	40.491	13.466	16.382	13.929	77.545	41.506	35.207
TRINITY_DN17965_c0_g1_i1^SPART_BOVIN	3.2125e-08	8.58218e-07	11.133	19.278	17.319	37.041	37.768	38.492	87.015	44.529	40.909	87.164	100.157	53.609
TRINITY_DN470_c0_g1_i6	3.2472e-08	8.66398e-07	21.961	13.272	15.465	40.067	38.564	43.312	58.069	52.902	33.372	82.796	64.282	34.313
TRINITY_DN9148_c0_g1_i4	3.25359e-08	8.67009e-07	2.369	4.087	1.605	16.707	11.419	13.654	4.951	3.994	3.335	11.382	7.806	4.225
TRINITY_DN28797_c0_g1_i16	3.38507e-08	9.00913e-07	2.961	2.067	2.651	9.5	9.609	7.541	1.398	1.123	2.234	10.164	7.012	9.301
TRINITY_DN9847_c0_g1_i28^NFKB1_CHICK	3.8068e-08	1.00809e-06	167.747	191.909	165.604	306.505	272.587	313.535	231.283	240.536	160.948	274.449	335.366	235.549
TRINITY_DN16590_c0_g1_i1^WNT8B_DANRE	4.45618e-08	1.16982e-06	42.339	95.5	92.242	226.7	283.001	354.415	0.711	0.229	0.678	7.928	3.87	1.871
TRINITY_DN9970_c1_g1_i1	4.71179e-08	1.23386e-06	85.511	77.223	72.334	133.055	135.576	135.361	148.295	117.413	139.981	173.845	155.393	126.986
TRINITY_DN3051_c0_g1_i1	4.84924e-08	1.26672e-06	18.527	12.077	13.497	30.623	34.267	31.204	22.574	22.499	26.869	11.55	21.884	104.243
TRINITY_DN20608_c0_g1_i9^CHST3_CHICK	4.85745e-08	1.2673e-06	0.953	1.446	1.516	4.98	3.346	4.069	5.614	2.954	2.946	7.55	5.653	4.677
TRINITY_DN155_c0_g1_i1^Y714_RICPR	4.93271e-08	1.2822e-06	2.415	5.311	3.538	12.3	17.856	21.122	7.758	6.771	3.302	11.592	11.034	13.578
TRINITY_DN5217_c0_g1_i1^NFAT5_RAT	5.41848e-08	1.39818e-06	143.019	116.53	110.695	242.937	211.423	245.24	59.834	69.586	52.137	131.129	120.997	103.014
TRINITY_DN6475_c1_g1_i9^SPT5H_DANRE	5.75056e-08	1.47856e-06	12.253	10.501	13.798	24.168	22.619	23.944	12.756	16.299	10.049	21.379	21.438	24.855
TRINITY_DN4668_c0_g1_i7	5.79206e-08	1.48553e-06	4.775	3.763	4.23	9.359	7.954	8.527	3.304	2.964	2.312	7.592	6.892	5.507
TRINITY_DN45411_c0_g1_i2^SMHD1_MOUSE	5.85916e-08	1.50092e-06	19.212	19.13	20.254	31.751	32.923	30.119	10.316	14.437	17.898	25.684	19.318	26.263
TRINITY_DN7782_c1_g1_i7	5.96066e-08	1.52508e-06	4.914	4.921	7.591	25.164	22.454	15.688	34.809	5.606	15.597	12.852	27.2	86.157
TRINITY_DN7042_c0_g1_i19^PARK7_CHICK	5.97085e-08	1.52584e-06	7.459	7.47	8.903	15.081	14.345	15.118	3.529	5.211	5.258	13.619	8.512	9.448
TRINITY_DN58_c0_g1_i9^STING_NEMVE	6.18654e-08	1.57453e-06	3.72	12.039	5.968	35.81	34.925	43.538	11.713	17.974	8.271	23.846	34.157	20.367
TRINITY_DN7324_c0_g2_i11	6.42878e-08	1.63106e-06	6.108	8.879	11.767	31.084	21.686	27.054	8.954	14.864	9.76	12.128	12.959	8.355
TRINITY_DN1670_c0_g1_i9	6.62667e-08	1.67926e-06	8.57	8.888	10.02	25.512	18.77	21.511	7.781	6.501	5.225	13.966	15.274	20.021
TRINITY_DN20025_c0_g1_i1^ARI1_XENLA	6.82412e-08	1.72723e-06	5.34	7.952	6.872	14.818	13.604	16.05	8.516	8.8	4.424	9.839	10.099	10.467
TRINITY_DN2850_c0_g1_i4	7.41051e-08	1.86895e-06	6.043	8.277	9.134	27.851	22.043	28.718	12.756	22.124	9.894	20.749	25.373	24.54
TRINITY_DN5171_c1_g1_i2	7.70125e-08	1.93766e-06	3.221	2.577	1.774	11.952	9.143	15.607	7.379	6.293	2.457	4.662	6.773	2.932
TRINITY_DN16207_c1_g1_i6	8.55796e-08	2.14811e-06	4.803	3.707	4.39	16.416	11.483	13.925	3.908	6.043	1.968	17.903	17.503	13.4
TRINITY_DN2443_c1_g1_i2^SEC62_PONAB	8.76891e-08	2.1973e-06	20.85	15.385	11.005	38.845	42.888	44.523	13.146	11.868	16.019	45.635	33.538	40.125
TRINITY_DN24845_c0_g1_i1^ASNS_CRIGR	8.79543e-08	2.1973e-06	152.375	130.238	136.678	241.096	230.613	225.809	238.721	186.437	257.285	263.623	250.234	266.867
TRINITY_DN3771_c0_g2_i1	9.76667e-08	2.43134e-06	5.821	5.098	4.93	11.934	9.856	12.722	10.493	10.11	8.293	11.036	11.915	9.847
TRINITY_DN899_c1_g1_i3^CLPF_ARATH	9.78711e-08	2.43357e-06	29.873	33.329	34.247	52.47	60.222	57.779	30.568	31.246	47.868	59.212	49.812	66.683
TRINITY_DN18861_c0_g1_i4^SMAD3_RAT	9.90972e-08	2.46117e-06	3.794	3.383	2.235	8.156	10.148	7.415	5.33	6.22	3.713	9.608	16.079	3.72
TRINITY_DN3115_c0_g2_i4^HS12A_HUMAN	1.02831e-07	2.54792e-06	13.53	13.652	13.896	24.91	21.686	26.168	36.289	13.304	10.383	15.478	13.926	12.443
TRINITY_DN25162_c0_g1_i4	1.07467e-07	2.6504e-06	1.934	1.038	1.374	4.003	6.83	8.518	2.677	1.737	0.845	2.489	3.794	2.407
TRINITY_DN5097_c1_g1_i1^SVEP1_HUMAN	1.10503e-07	2.72211e-06	18.972	19.936	18.622	32.86	34.193	33.926	33.02	37.331	22.278	28.131	37.604	31.518
TRINITY_DN58286_c0_g1_i1^MB212_DANRE	1.12484e-07	2.76769e-06	11.189	9.546	10.198	21.396	18.45	19.956	23.664	18.712	10.928	23.857	22.069	16.1
TRINITY_DN3171_c0_g1_i6	1.15118e-07	2.82593e-06	244.587	257.76	239.525	402.471	385.242	376.857	206.222	140.733	230.594	306.884	247.44	277.933
TRINITY_DN141950_c0_g1_i4^PPM1D_MOUSE	1.17562e-07	2.88259e-06	1.564	2.104	1.091	4.717	4.599	4.982	0.817	0.853	1.312	2.205	1.196	0.967
TRINITY_DN13237_c0_g1_i14	1.27437e-07	3.11389e-06	1.12	1.288	1.516	4.867	3.3	5.353	1.042	1.539	1.178	3.885	4.468	10.457
TRINITY_DN11572_c0_g1_i4	1.33912e-07	3.26084e-06	7.579	6.506	5.462	11.576	12.983	13.4	1.788	3.193	1.779	7.035	7.088	3.5
TRINITY_DN13450_c0_g1_i1	1.34966e-07	3.28273e-06	46.208	59.271	75.42	145.195	121.642	144.828	87.572	86.104	55.506	134.51	90.818	82.857
TRINITY_DN9425_c1_g1_i4^HMCN1_MOUSE	1.39537e-07	3.38226e-06	7.404	6.553	7.05	13.343	11.154	11.583	5.59	9.289	9.027	17.998	15.328	18.423
TRINITY_DN859_c0_g1_i4	1.40726e-07	3.40564e-06	79.616	71.097	74.56	138.138	116.897	133.109	134.295	115.53	124.796	200.316	160.992	160.616
TRINITY_DN5781_c0_g1_i5^PPHLN_MOUSE	1.40823e-07	3.40564e-06	6.83	7.999	9.125	15.955	13.549	16.411	5.673	9.476	5.814	10.101	11.589	9.059
TRINITY_DN19958_c0_g2_i3^ERO1B_MOUSE	1.41844e-07	3.42641e-06	31.215	34.126	31.312	54.706	54.234	50.771	35.211	31.538	39.386	64.85	53.617	70.666
TRINITY_DN1359_c0_g1_i23^NPHP3_DANRE	1.43224e-07	3.45581e-06	2.869	4.013	3.574	9.312	8.667	7.505	0.794	1.082	0.645	1.281	1.261	1.44
TRINITY_DN16049_c0_g1_i3^BAT36_CAEEL	1.44849e-07	3.49103e-06	6.672	8.082	11.501	21.931	20.507	25.716	58.65	43.218	23.856	52.008	72.076	33.988
TRINITY_DN7518_c0_g1_i5	1.50028e-07	3.61175e-06	2.045	3.151	3.645	7.254	7.332	8.12	3.826	5.898	4.591	7.287	5.294	4.614
TRINITY_DN2573_c0_g2_i2^ITF2_RAT	1.50285e-07	3.61383e-06	38.776	39.344	50.484	75.369	80.226	81.967	27.477	30.945	37.741	60.524	55.335	64.413
TRINITY_DN18115_c0_g1_i9^TPD54_HUMAN	1.50604e-07	3.61739e-06	54.5	55.971	54.35	88.449	86.974	91.163	69.297	64.115	80.251	91.059	88.546	87.239
TRINITY_DN1890_c0_g1_i4^CASP8_MOUSE	1.55298e-07	3.7175e-06	5.275	4.134	4.159	10.543	9.051	9.277	4.643	6.751	4.758	9.345	7.838	9.059
TRINITY_DN3965_c0_g1_i5	1.59522e-07	3.81431e-06	10.05	10.399	11.874	22.166	18.934	20.544	6.265	8.571	5.08	11.771	16.709	16.489
TRINITY_DN37172_c0_g1_i15^COX1_PLABE	1.59774e-07	3.81602e-06	7.024	4.643	8.344	17.13	18.98	32.886	0.261	0.78	2.012	5.082	4.914	3.783
TRINITY_DN22041_c0_g1_i3^NAT8L_DANRE	1.66759e-07	3.96943e-06	8.847	10.306	9.639	19.667	18.578	17.641	8.563	11.202	7.148	13.556	11.11	13.158
TRINITY_DN377_c0_g1_i1	1.68181e-07	3.99431e-06	21.202	20.186	26.027	44.408	44.936	60.338	16.913	16.07	14.841	18.88	27.145	31.245
TRINITY_DN1605_c0_g1_i6	1.75055e-07	4.14433e-06	3.952	3.151	3.414	10.599	8.439	10.769	1.575	5.066	2.835	10.521	12.556	12.716
TRINITY_DN30447_c0_g1_i6^LASP1_MOUSE	1.75085e-07	4.14433e-06	42.904	45.665	47.336	75.059	70.096	71.207	85.322	67.943	62.231	77.23	78.131	58.685
TRINITY_DN4988_c0_g2_i7	1.81019e-07	4.27524e-06	9.819	5.746	6.34	34.617	25.672	25.2	4.145	8.664	6.014	12.905	22.917	25.422
TRINITY_DN11888_c0_g1_i1^MTP9_ARATH	1.86965e-07	4.40584e-06	6.302	8.286	4.859	14.903	14.756	15.806	12.4	14.853	10.161	20.266	20.307	9.879
TRINITY_DN5861_c0_g2_i2	1.88963e-07	4.44539e-06	6.922	9.945	11.386	22.448	33.681	33.103	10.15	17.901	7.793	20.014	21.036	15.932
TRINITY_DN10308_c0_g1_i3^SERA_HUMAN	1.89063e-07	4.44539e-06	17.843	21.808	15.909	32.239	35.108	36.919	24.197	22.062	21.389	20.57	16.318	13.925
TRINITY_DN4154_c0_g1_i7^LIPR1_HUMAN	1.93325e-07	4.54057e-06	9.856	9.092	8.965	17.318	15.204	15.001	7.165	6.272	4.858	10.847	9.414	8.05
TRINITY_DN13087_c0_g1_i12^UBCD4_DROME	1.96646e-07	4.60894e-06	14.141	11.391	9.879	25.333	21.046	24.115	22.669	14.968	15.997	33.391	31.842	32.6
TRINITY_DN10963_c0_g1_i2^CALX_RAT	2.08201e-07	4.86835e-06	47.29	63.135	76.431	133.609	137.322	121.499	66.384	58.842	82.097	105.329	97.352	160.9
TRINITY_DN15341_c0_g3_i1	2.09296e-07	4.88334e-06	4.97	6.191	5.684	14.574	14.683	19.251	8.042	7.343	8.149	9.377	12.067	7.893
TRINITY_DN1436_c0_g1_i11	2.10894e-07	4.91506e-06	26.098	24.895	26.408	43.215	43.217	40.301	23.332	21.292	21.211	37.423	36.777	34.629
TRINITY_DN13966_c1_g1_i15^PRP39_HUMAN	2.15265e-07	5.00043e-06	5.756	7.702	8.078	12.77	17.709	15.815	5.318	5.523	2.134	13.136	10.078	8.408
TRINITY_DN8615_c0_g1_i11	2.22864e-07	5.15997e-06	3.739	3.568	5.516	18.079	11.3	13.048	3.079	3.869	4.802	10.017	10.893	15.008
TRINITY_DN5879_c2_g1_i12^TRAF6_BOVIN	2.26869e-07	5.23553e-06	4.442	4.532	5.143	10.092	12.361	13.319	3.6	4.015	2.735	6.521	10.567	5.791
TRINITY_DN10659_c0_g1_i10	2.38046e-07	5.46371e-06	6.376	6.868	8.096	13.916	14.784	13.364	2.416	5.773	2.857	6.783	8.034	5.328
TRINITY_DN100920_c0_g2_i3^RASD_DICDI	2.49697e-07	5.72295e-06	57.683	74.86	74.639	129.474	115.307	138.643	107.837	113.97	129.61	142.406	171.635	168.099
TRINITY_DN64516_c0_g3_i1	2.49881e-07	5.72295e-06	1.573	2.521	2.917	7.545	11.373	9.955	1.244	1.976	1.323	7.067	5.892	4.876
TRINITY_DN114642_c0_g1_i1	2.53826e-07	5.80702e-06	72.157	72.904	67.386	118.603	110.059	106.995	106.865	102.622	119.204	114.979	109.506	92.273
TRINITY_DN22707_c0_g1_i12	2.56078e-07	5.84593e-06	21.933	16.396	16.627	75.266	49.736	57.824	13.016	26.649	16.642	46.359	32.255	21.303
TRINITY_DN43231_c0_g1_i10^CFDP2_BOVIN	2.59228e-07	5.91147e-06	1.684	1.446	1.951	5.535	4.654	3.915	1.386	2.132	1.223	3.549	3.935	3.237
TRINITY_DN20824_c1_g3_i5^BI1_BOVIN	2.62105e-07	5.97063e-06	67.613	64.637	66.587	107.552	106.548	100.358	87.797	76.503	87.588	91.227	122.834	105.746
TRINITY_DN3784_c0_g1_i4^MYO1B_HUMAN	2.73974e-07	6.22094e-06	13.234	12.318	10.686	22.627	20.388	19.603	14.651	16.206	12.473	24.739	25.395	21.366
TRINITY_DN46851_c0_g1_i9^SYNC_BOVIN	2.82164e-07	6.3932e-06	57.878	50.308	54.581	93.552	82.978	88.423	92.771	77.627	102.474	103.261	87.231	94.186
TRINITY_DN11201_c0_g1_i3	2.84151e-07	6.43135e-06	0.944	4.792	3.618	21.255	15.524	23.446	1.35	3.921	1.423	10.637	13.948	5.906
TRINITY_DN155_c0_g1_i5^SECG_DICDI	2.88714e-07	6.52766e-06	0.861	2.067	1.995	5.093	5.998	6.61	2.381	3.526	1.078	2.615	3.99	4.456
TRINITY_DN30914_c0_g2_i4^MSI1H_RAT	2.90878e-07	6.56957e-06	11.985	19.185	15.678	30.52	38.39	32.081	6.834	13.917	11.661	14.743	17.405	29.994
TRINITY_DN724_c0_g1_i4	2.9146e-07	6.57072e-06	0.851	1.881	3.015	15.128	8.219	14.024	5.567	4.337	2.924	13.63	19.394	8.765
TRINITY_DN6172_c2_g1_i4	2.97679e-07	6.68753e-06	2.443	1.233	1.428	6.765	6.025	5.805	3.968	1.404	1.623	9.723	8.925	4.897
TRINITY_DN5487_c1_g1_i9^RNF17_HUMAN	3.22628e-07	7.20978e-06	8.348	9.778	9.187	14.865	14.912	15.679	3.482	6.355	4.336	8.967	7.186	8.87
TRINITY_DN1202_c0_g1_i4^GXN_ACRMI	3.24237e-07	7.23495e-06	0.546	0.315	0.257	2.847	1.682	1.51	74.852	67.059	75.983	94.094	101.102	46.778
TRINITY_DN61060_c0_g1_i6	3.24613e-07	7.23495e-06	12.938	7.711	9.382	22.119	21.54	23.302	4.477	3.921	2.012	9.471	6.664	7.262
TRINITY_DN4062_c0_g1_i6	3.35724e-07	7.47091e-06	8.995	13.865	6.571	29.514	25.855	27.515	14.982	27.325	21.477	50.087	53.78	86.115
TRINITY_DN6584_c1_g1_i3^MYOF_MOUSE	3.38215e-07	7.51845e-06	45.014	87.641	82.984	198.21	182.24	178.383	54.623	46.048	36.874	83.888	111.441	118.042
TRINITY_DN3372_c1_g2_i1^NLGNX_HUMAN	3.4451e-07	7.64236e-06	12.919	15.719	16.467	33.113	25.005	32.543	11.832	9.247	8.037	9.104	11.143	15.901
TRINITY_DN4175_c0_g1_i7^SPTN1_HUMAN	3.49924e-07	7.75434e-06	8.995	7.34	9.621	16.294	15.771	14.73	11.24	14.219	8.771	16.276	11.165	12.706
TRINITY_DN24415_c0_g1_i14^LMF1_MOUSE	3.53468e-07	7.82468e-06	6.83	8.036	6.358	14.273	12.324	13.997	5.353	6.813	8.893	12.59	10.436	11.813
TRINITY_DN11835_c0_g2_i8	3.80245e-07	8.365e-06	61.394	49.4	51.025	94.999	89.771	94.644	103.146	100.552	85.843	169.602	128.617	91.643
TRINITY_DN4197_c0_g1_i4	3.83469e-07	8.42718e-06	7.08	21.688	25.654	89.643	75.381	80.846	52.704	57.583	30.704	87.122	78.773	40.451
TRINITY_DN3110_c0_g1_i1	4.17254e-07	9.13401e-06	4.248	5.107	2.572	15.288	9.719	13.798	9.582	13.668	6.581	14.617	16.176	7.357
TRINITY_DN6324_c0_g1_i13^PPID_MOUSE	4.17358e-07	9.13401e-06	13.234	12.058	14.499	27.156	26.898	22.406	19.435	17.745	28.837	23.825	25.21	31.413
TRINITY_DN1855_c0_g1_i2^OGDHL_PONAB	4.37213e-07	9.54882e-06	57.572	42.143	37.714	90.347	87.294	97.022	29.242	47.764	23.523	98.515	96.917	76.183
TRINITY_DN8431_c0_g1_i3^PDIA3_BOVIN	4.64491e-07	1.01341e-05	10.124	9.046	6.527	20.973	19.428	20.824	7.71	6.875	8.126	21.725	13.883	12.38
TRINITY_DN155_c1_g1_i11	4.65288e-07	1.01411e-05	1.647	2.243	1.144	5.13	4.873	5.398	2.238	3.048	2.012	4.599	3.609	4.309
TRINITY_DN11353_c0_g2_i3	4.71101e-07	1.02572e-05	2.554	1.474	2.19	6.606	6.418	6.718	3.352	3.339	2.824	3.612	2.979	2.711
TRINITY_DN15341_c0_g1_i4	4.8901e-07	1.06362e-05	8.116	10.594	11.918	34.87	20.196	32.633	4.631	7.25	3.702	10.143	6.751	7.209
TRINITY_DN41632_c0_g1_i5^ORCT_DROME	5.01438e-07	1.08842e-05	20.61	49.52	48.923	129.268	140.54	120.323	46.854	36.613	27.547	43.545	113.626	58.748
TRINITY_DN2552_c0_g1_i19^NEP1_MOUSE	5.20726e-07	1.12913e-05	23.136	21.252	21.282	34.419	35.665	34.722	12.531	15.998	14.863	27.669	24.352	20
TRINITY_DN49275_c2_g1_i2	5.26269e-07	1.13998e-05	9.477	11.752	19.979	42.388	42.559	58.503	29.574	33.181	19.577	24.938	47.79	39.368
TRINITY_DN10962_c0_g1_i2^AMDA_XENLA	5.35503e-07	1.1588e-05	25.006	31.049	30.115	51.784	52.177	45.681	34.903	32.078	35.596	63.79	60.922	58.937
TRINITY_DN11835_c0_g2_i11	5.50551e-07	1.18531e-05	119.947	123.527	101.899	209.429	178.455	213.747	203.296	222.104	176.589	294.442	284.696	189.98
TRINITY_DN13237_c0_g1_i3^LMTK3_HUMAN	5.60021e-07	1.20447e-05	2.045	1.891	2.075	4.651	3.456	4.847	1.054	2.08	1.679	4.746	4.348	8.765
TRINITY_DN5171_c0_g1_i7^SIP1_CAEEL	5.75472e-07	1.23608e-05	2.869	2.706	1.428	9.509	6.08	11.122	10.872	4.556	2.123	4.064	5.327	2.112
TRINITY_DN6945_c1_g1_i3^MIB2_CHICK	5.75886e-07	1.23608e-05	6.524	8.999	12.096	21.199	23.076	27.75	6.455	9.933	5.592	15.488	13.817	10.856
TRINITY_DN574_c5_g1_i9	6.01791e-07	1.28907e-05	3.998	4.3	4.026	9.415	8.347	8.671	7.544	10.443	8.727	12.138	11.643	11.644
TRINITY_DN4103_c0_g1_i13^DEXH1_ARATH	6.37354e-07	1.3543e-05	7.774	7.294	7.857	11.962	13.275	12.171	3.814	5.69	4.035	9.975	8.762	9.501
TRINITY_DN3317_c0_g2_i1^UBP2_CHICK	6.46403e-07	1.37077e-05	3.433	3.068	1.711	7.79	9.38	7.894	1.125	1.591	1.623	6.888	5.207	5.129
TRINITY_DN3524_c0_g1_i13^RHBL4_HUMAN	6.59927e-07	1.39526e-05	15.27	16.599	16.175	25.418	26.203	28.239	16.889	19.586	15.319	22.691	22.395	20.052
TRINITY_DN20546_c0_g1_i9^SHLB1_CHICK	6.6903e-07	1.4131e-05	14.511	15.543	14.25	22.946	23.387	24.314	13.786	14.864	14.341	24.686	17.948	21.765
TRINITY_DN16682_c0_g1_i6	6.82054e-07	1.43917e-05	6.654	9.018	8.619	22.429	16.539	18.22	9.593	5.773	5.925	12.117	11.806	11.319
TRINITY_DN7371_c0_g1_i13	6.82887e-07	1.4395e-05	17.593	14.421	14.171	25.183	27.455	25.589	7.959	12.201	9.416	22.345	17.731	16.016
TRINITY_DN4524_c1_g1_i3^U430_DROME	6.94585e-07	1.4627e-05	22.683	22.142	21.229	58.474	54.417	62.996	4.82	9.559	8.349	33.78	33.559	35.448
TRINITY_DN23471_c0_g1_i5^ARP5L_RAT	7.11791e-07	1.49363e-05	26.829	24.718	27.428	44.615	39.953	47.173	17.161	21.51	13.885	43.64	41.974	31.266
TRINITY_DN39392_c0_g1_i2^GLU2B_HUMAN	7.12093e-07	1.49363e-05	59.321	55.6	64.326	93.232	101.309	93.134	65.839	61.868	68.812	89.904	88.296	100.386
TRINITY_DN91519_c0_g1_i5	7.34907e-07	1.53692e-05	3.304	10.177	6.731	27.015	25.16	37.706	7.26	13.678	5.781	9.692	17.514	9.553
TRINITY_DN30196_c0_g1_i5	7.7004e-07	1.60248e-05	12.438	11.011	11.475	21.668	19.519	19.929	19.85	16.913	14.719	25.568	21.84	15.775
TRINITY_DN51803_c0_g1_i4	7.72343e-07	1.60515e-05	2.804	3.735	2.953	14.424	8.695	16.656	6.739	4.057	4.158	9.219	12.98	6.211
TRINITY_DN4520_c0_g1_i8^NLRC5_MOUSE	7.72835e-07	1.60515e-05	5.978	5.95	6.03	11.53	15.067	10.67	4.287	5.918	4.18	4.935	9.186	6.989
TRINITY_DN14089_c0_g1_i5	7.76632e-07	1.61145e-05	5.145	4.977	4.141	11.567	10.331	8.906	1.398	2.33	1.868	2.982	3.925	3.174
TRINITY_DN1498_c0_g1_i2	8.08863e-07	1.67015e-05	0.509	0.936	1.25	2.96	2.651	3.535	0.77	1.81	0.745	2.405	5.033	7.756
TRINITY_DN12750_c0_g2_i8^DYN1_BOVIN	8.4946e-07	1.74605e-05	19.277	16.868	16.299	27.955	27.839	27.832	23.687	22.343	17.22	30.231	29.461	25.055
TRINITY_DN2200_c2_g2_i2^LRP4_RAT	8.49742e-07	1.74605e-05	5.034	11.298	11.164	30.022	26.239	26.05	17.256	15.935	8.638	21.683	33.549	76.173
TRINITY_DN11212_c0_g1_i5	8.65091e-07	1.77415e-05	12.123	18.981	16.866	33.461	30.024	31.675	5.247	7.167	6.47	10.448	14.48	14.219
TRINITY_DN2139_c0_g2_i1^TF26_SCHPO	8.66502e-07	1.77532e-05	29.133	36.99	34.3	56.952	53.155	55.473	15.645	28.261	17.253	46.842	40.06	40.115
TRINITY_DN30464_c0_g1_i1	8.84204e-07	1.80984e-05	3.896	4.514	4.115	8.842	7.186	9.133	6.786	9.642	4.38	6.762	7.795	4.719
TRINITY_DN2801_c0_g2_i6	8.8917e-07	1.81825e-05	9.014	8.249	12.938	26.977	21.513	21.574	19.116	12.243	18.509	27.606	23.547	14.198
TRINITY_DN4101_c3_g1_i1^CISY_BOVIN	9.19043e-07	1.87391e-05	15.335	12.466	15.669	34.156	31.131	28.618	9.724	12.846	9.005	32.509	24.102	31.15
TRINITY_DN1550_c1_g1_i1^TRAF6_XENTR	9.9017e-07	2.00734e-05	28.754	40.243	41.057	95.506	76.588	80.475	19.566	31.621	19.365	31.984	62.336	71.885
TRINITY_DN4758_c0_g2_i14^TTC28_HUMAN	1.0133e-06	2.05226e-05	2.767	4.764	3.946	9.97	10.724	9.133	3.139	3.724	2.323	3.959	6.631	5.055
TRINITY_DN26512_c0_g1_i17^SFSWA_RAT	1.0467e-06	2.11694e-05	53.315	37.62	39.364	79.166	79.138	80.945	21.721	33.909	21.911	62.53	49.834	42.647
TRINITY_DN52047_c1_g1_i2^TXN4A_MOUSE	1.04775e-06	2.11694e-05	52.094	58.631	65.142	97.639	97.223	97.013	93.032	74.579	88.122	108.889	114.691	121.594
TRINITY_DN1542_c0_g1_i13^TRM44_XENLA	1.11966e-06	2.24834e-05	7.626	10.362	11.759	18.906	19.958	20.797	5.259	6.709	4.369	16.097	14.122	15.008
TRINITY_DN33454_c0_g1_i2^ARL1_RAT	1.12691e-06	2.26076e-05	87.381	81.218	70.986	133.534	134.305	122.439	111.804	86.666	107.954	146.785	132.846	190.4
TRINITY_DN16049_c0_g1_i1^BAT36_CAEEL	1.17136e-06	2.34548e-05	7.533	9.973	7.378	15.448	15.881	15.878	55.973	32.952	19.199	33.937	55.4	20.861
TRINITY_DN25018_c0_g1_i16^HGD_DROME	1.18555e-06	2.37165e-05	3.026	3.439	4.026	6.812	6.052	7.152	5.448	4.036	4.802	7.256	7.642	6.642
TRINITY_DN8762_c0_g1_i1	1.19443e-06	2.38717e-05	25.209	27.462	21.327	46.936	44.936	44.876	30.213	32.401	22.678	44.637	51.138	38.727
TRINITY_DN1495_c0_g1_i11	1.21906e-06	2.43298e-05	30.392	32.263	27.206	48.195	48.319	48.665	18.523	28.698	20.877	40.815	35.886	34.576
TRINITY_DN1856_c0_g3_i1^ERGI2_DANRE	1.21965e-06	2.43298e-05	23.904	22.503	25.911	39.409	39.606	38.284	31.492	25.12	33.984	38.494	42.659	51.118
TRINITY_DN19111_c0_g1_i1^PCNP_HUMAN	1.22154e-06	2.43447e-05	4.081	6.052	6.411	13.691	12.114	12.288	11.251	9.486	9.26	14.26	16.013	15.155
TRINITY_DN8315_c0_g1_i16	1.23527e-06	2.45952e-05	51.733	42.884	34.699	88.337	75.884	82.491	129.866	103.599	95.092	110.853	114.42	81.059
TRINITY_DN507_c0_g2_i3	1.24113e-06	2.46887e-05	9.319	10.723	8.504	16.134	16.1	16.203	8.93	8.529	9.205	13.399	12.295	9.984
TRINITY_DN63758_c0_g1_i9^PIMT_MOUSE	1.26197e-06	2.50796e-05	9.254	7.859	8.3	15.213	16.219	17.487	5.199	4.067	6.392	15.457	9.969	10.919
TRINITY_DN25582_c0_g1_i15^GBP6_PONAB	1.31711e-06	2.60533e-05	25.783	20.01	24.608	38.855	44.991	54.479	30.486	42.355	29.548	58.12	38.234	37.782
TRINITY_DN13966_c1_g1_i18^PRP39_HUMAN	1.35868e-06	2.68254e-05	16.492	11.511	12.832	26.818	23.451	27.479	16.747	12.419	17.12	23.594	23.145	25.118
TRINITY_DN14584_c0_g1_i4^COT2_BOVIN	1.37696e-06	2.7161e-05	2.897	2.79	4.868	7.31	10.779	9.259	1.575	1.508	1.656	2.636	2.239	3.037
TRINITY_DN10017_c0_g1_i2	1.38782e-06	2.73497e-05	0.99	1.335	0.745	4.003	3.118	3.481	2.096	2.424	0.567	3.266	2.979	1.703
TRINITY_DN6289_c0_g1_i1	1.40383e-06	2.76138e-05	3.341	4.004	3.45	10.111	8.201	8.156	7.023	8.009	4.969	9.03	9.143	8.775
TRINITY_DN5171_c0_g1_i5^SIP1_CAEEL	1.42688e-06	2.80412e-05	4.488	3.707	2.102	11.915	10.898	10.118	19.447	6.085	3.591	4.893	9.241	4.414
TRINITY_DN4639_c1_g1_i3^ESYT3_XENTR	1.43853e-06	2.82441e-05	69.029	80.875	79.268	120.595	116.184	120.776	57.975	82.526	78.362	85.904	93.71	126.996
TRINITY_DN136055_c0_g1_i1	1.46265e-06	2.86645e-05	3.239	5.969	9.471	23.679	26.559	26.882	3.127	7.187	3.179	19.205	20.655	7.872
TRINITY_DN1171_c0_g2_i15	1.47683e-06	2.89156e-05	20.971	21.465	16.973	32.7	34.596	32.534	5.116	9.393	6.07	26.335	19.253	21.092
TRINITY_DN9289_c0_g1_i15^SRP68_MOUSE	1.4842e-06	2.90331e-05	17.704	15.459	14.818	26.244	26.322	24.884	21.105	21.552	24.023	31.018	24.33	22.69
TRINITY_DN14537_c0_g1_i5^CUL1_PONAB	1.48717e-06	2.90545e-05	2.943	4.069	3.343	6.906	10.45	8.183	2.487	2.538	1.345	8.043	8.045	6.61
TRINITY_DN19719_c0_g2_i2^RBM25_HUMAN	1.4998e-06	2.92572e-05	5.969	6.339	12.131	21.96	23.113	25.273	0.971	1.186	3.902	14.543	12.959	7.115
TRINITY_DN13062_c0_g1_i5^PR38B_HUMAN	1.54678e-06	3.01181e-05	32.261	26.09	28.776	50.675	47.999	46.594	28.377	33.659	34.128	47.157	36.256	40.567
TRINITY_DN10567_c0_g1_i4^TBC19_HUMAN	1.58694e-06	3.08434e-05	6.774	7.405	7.218	13.014	11.136	12.939	6.952	6.719	6.37	9.513	8.36	11.644
TRINITY_DN75208_c0_g1_i4	1.60706e-06	3.12058e-05	24.793	27.842	18.817	77.192	72.492	56.757	14.568	24.204	16.631	51.483	63.379	32.821
TRINITY_DN9759_c0_g1_i14	1.61734e-06	3.13767e-05	9.097	7.878	6.97	14.254	16.704	20.752	3.956	7.343	3.48	12.726	10.621	9.889
TRINITY_DN1458_c0_g1_i8^DHX8_MOUSE	1.65907e-06	3.21568e-05	4.377	2.16	1.977	8.814	8.475	14.495	4.406	7.884	9.105	14.732	8.23	11.392
TRINITY_DN25378_c1_g1_i5	1.66232e-06	3.21903e-05	2.989	4.245	5.143	10.637	12.269	11.411	2.511	5.96	2.701	9.282	7.686	4.666
TRINITY_DN5339_c0_g1_i4^VIR_DROPS	1.71674e-06	3.31836e-05	12.262	15.32	16.308	23.285	26.139	27.506	12.211	16.185	14.385	22.565	19.47	19.211
TRINITY_DN51998_c0_g1_i11	1.7359e-06	3.34928e-05	8.533	7.813	7.068	15.119	12.891	14.169	12.282	13.314	13.307	21.095	19.514	13.568
TRINITY_DN21291_c0_g1_i5	1.75931e-06	3.38827e-05	3.665	2.716	3.272	8.1	7.579	7.27	2.12	4.348	1.779	4.725	9.469	8.817
TRINITY_DN776_c1_g1_i10^JTB_RAT	1.76194e-06	3.39025e-05	2.795	5.135	3.148	9.002	11.136	11.42	6.265	2.299	4.336	10.416	7.729	8.628
TRINITY_DN32312_c0_g1_i1^HS12A_MOUSE	1.77013e-06	3.40291e-05	8.588	9.296	10.437	17.224	15.396	18.256	11.405	9.247	6.548	12.464	11.861	8.082
TRINITY_DN57561_c0_g1_i1	1.80163e-06	3.45721e-05	13.141	9.333	11.156	20.137	19.967	22.488	13.739	11.286	7.793	19.195	15.774	13.662
TRINITY_DN17496_c0_g1_i3	1.81079e-06	3.4685e-05	4.053	5.348	5.684	17.299	19.154	12.234	4.347	6.886	5.436	18.124	12.991	6.737
TRINITY_DN48650_c0_g1_i8	1.886e-06	3.5963e-05	42.099	40.456	50.626	87.679	82.457	83.169	43.123	29.332	34.651	48.869	53.399	43.089
TRINITY_DN15236_c3_g1_i4	1.93677e-06	3.68316e-05	5.849	8.999	6.376	16.698	14.747	15.381	31.623	16.164	11.139	13.567	20.753	9.994
TRINITY_DN15916_c0_g1_i10^GLTP_RAT	1.95802e-06	3.71691e-05	7.746	5.672	6.881	15.918	11.639	15.363	7.698	10.724	13.518	18.89	16.894	17.257
TRINITY_DN3270_c0_g1_i4	1.99626e-06	3.78271e-05	18.907	23.801	27.685	44.229	40.264	46.54	26.85	23.143	25.19	37.245	35.331	42.616
TRINITY_DN17535_c0_g1_i2	1.99963e-06	3.78572e-05	2.758	2.002	1.321	5.807	5.778	5.597	7.177	5.138	4.135	6.29	10.252	4.057
TRINITY_DN35057_c0_g1_i2^RS16_HETFO	2.0199e-06	3.82068e-05	19.009	18.305	17.345	36.985	40.008	42.1	23.45	14.905	27.581	44.963	38.343	52.863
TRINITY_DN51803_c0_g1_i5	2.02619e-06	3.82916e-05	5.414	7.832	8.433	17.083	13.348	18.365	8.658	8.904	5.725	16.927	10.034	11.34
TRINITY_DN20034_c0_g2_i1^HOIL1_DANRE	2.03825e-06	3.84509e-05	41.081	41.967	37.617	87.03	79.897	88.143	54.86	40.556	38.397	83.751	85.611	72.063
TRINITY_DN3714_c0_g1_i4	2.07186e-06	3.90153e-05	21.572	21.03	14.162	42.82	43.939	33.917	3.352	8.394	4.591	7.833	5.512	6.085
TRINITY_DN4853_c0_g1_i1	2.18744e-06	4.1046e-05	1.962	1.798	3.334	7.63	7.954	10.878	0.865	2.85	1.29	4.662	3.196	1.44
TRINITY_DN21533_c0_g1_i11^SEC13_BOVIN	2.21097e-06	4.14507e-05	30.771	31.716	32.961	46.738	53.731	50.41	47.991	39.432	59.808	59.758	52.193	59.389
TRINITY_DN54105_c0_g2_i1^6PGL_MOUSE	2.28389e-06	4.278e-05	40.202	36.202	38.326	77.643	58.12	65.248	68.563	70.45	83.92	73.849	66.836	86.514
TRINITY_DN859_c2_g1_i7^SSU72_DANRE	2.28999e-06	4.28563e-05	14.65	13.634	12.149	22.035	20.479	23.166	25.665	21.074	17.109	27.553	35.255	23.541
TRINITY_DN51938_c0_g1_i7	2.31394e-06	4.32282e-05	6.275	9.778	8.832	26.179	26.322	20.869	6.301	11.764	5.825	10.815	17.666	13.2
TRINITY_DN11231_c0_g1_i3^CSTF3_MOUSE	2.33206e-06	4.35284e-05	7.154	8.147	5.365	12.356	14.171	12.722	6.857	7.853	7.226	10.637	11.491	7.588
TRINITY_DN13157_c0_g1_i5^KLH20_XENLA	2.34521e-06	4.37353e-05	24.571	26.544	27.579	38.225	46.289	46.386	41.867	38.839	24.535	38.641	52.975	34.461
TRINITY_DN25757_c0_g1_i6^AHSA1_MOUSE	2.36329e-06	4.40275e-05	21.202	24.672	24.111	42.341	36.26	37.507	41.583	38.018	44.778	34.998	38.223	39.852
TRINITY_DN12876_c0_g1_i5^SIDT1_MOUSE	2.37017e-06	4.40844e-05	9.375	9.806	12.406	18.69	18.486	21.502	12.744	16.809	10.628	15.436	18.09	13.042
TRINITY_DN293204_c0_g1_i1^TBB_HALDI	2.38767e-06	4.43319e-05	63.625	64.275	58.864	118.809	107.362	102.655	156.917	129.635	148.686	81.116	153.013	136.318
TRINITY_DN13750_c0_g1_i2	2.40412e-06	4.45983e-05	64.485	58.473	50.422	102.76	91.627	97.23	94.607	105.981	89.456	111.808	127.813	60.45
TRINITY_DN60408_c0_g1_i9^DPOLB_MOUSE	2.4145e-06	4.47516e-05	17.056	13.541	14.978	28.349	27.41	26.548	12.732	13.137	11.128	21.337	21.275	27.009
TRINITY_DN8594_c4_g1_i10	2.46036e-06	4.54823e-05	349.625	315.093	253.146	554.046	622	555.946	194.461	239.933	186.638	451.58	425.913	287.371
TRINITY_DN14146_c1_g1_i5^YQAB_ECOLI	2.46709e-06	4.5567e-05	14.678	12.327	10.508	22.138	23.286	22.813	32.89	26.618	39.209	43.724	49.225	41.176
TRINITY_DN10355_c0_g1_i2	2.47052e-06	4.55905e-05	8.903	8.462	8.779	12.995	15.844	13.997	5.519	6.719	5.536	11.508	11.23	8.523
TRINITY_DN6389_c0_g2_i1^ARI1_XENLA	2.59095e-06	4.76884e-05	11.226	13.096	11.28	19.376	20.626	27.045	17.233	20.325	11.839	22.639	22.601	13.61
TRINITY_DN11653_c0_g1_i6^XYLA_HORVU	2.67514e-06	4.91524e-05	7.635	8.972	10.34	16.998	15.414	17.795	17.398	16.393	15.163	20.875	20.275	22.438
TRINITY_DN43076_c0_g1_i13^CEP70_RAT	2.68872e-06	4.93164e-05	4.553	5.181	4.203	9.443	9.289	10.38	1.137	4.577	3.146	8.348	6.479	3.584
TRINITY_DN12286_c1_g2_i1	2.76664e-06	5.06579e-05	45.68	60.234	57.117	86.476	99.563	97.528	43.833	29.988	50.759	49.908	59.879	68.669
TRINITY_DN18809_c0_g1_i2^CRY1_MOUSE	2.76988e-06	5.06736e-05	0	1.557	3.68	16.876	31.478	28.32	1.338	1.019	0	2.804	19.492	34.492
TRINITY_DN9847_c0_g1_i5^SYWC_HUMAN	2.86245e-06	5.22317e-05	50.918	56.397	58.163	85.997	82.384	84.137	77.529	72.041	62.32	86.261	94.721	83.182
TRINITY_DN15423_c0_g1_i21^GRHL2_MOUSE	2.90051e-06	5.27898e-05	38.434	39.983	38.007	62.477	56.346	63.467	34.655	26.722	30.104	48.396	48.094	49.626
TRINITY_DN4570_c0_g3_i2	2.92994e-06	5.3234e-05	1.721	2.085	2.58	8.57	4.681	6.8	7.533	3.953	2.746	4.274	6.36	3.731
TRINITY_DN4195_c0_g1_i4^RB18B_DANRE	3.01952e-06	5.48145e-05	6.895	7.637	6.748	13.08	13.092	12.451	4.583	5.96	4.436	10.122	9.154	7.598
TRINITY_DN2420_c2_g1_i6	3.02987e-06	5.49553e-05	33.881	34.941	41.776	60.438	56.355	62.553	40.813	39.755	28.803	45.96	47.083	39.011
TRINITY_DN40295_c0_g2_i2	3.04454e-06	5.51742e-05	3.628	3.059	3.121	7.574	6.372	7.577	34.489	20.481	10.683	11.12	30.265	19.001
TRINITY_DN794_c0_g1_i3	3.05997e-06	5.54064e-05	35.056	34.154	31.17	55.702	52.332	51.26	50.099	46.953	45.067	54.823	63.423	56.593
TRINITY_DN15599_c0_g1_i1^CDN1B_HUMAN	3.15915e-06	5.70073e-05	9.273	10.01	8.3	15.908	14.491	14.341	4.015	3.443	7.015	4.809	8.882	8.565
TRINITY_DN20179_c0_g1_i16^RHG15_HUMAN	3.17018e-06	5.71576e-05	33.816	30.131	29.911	51.794	46.819	47.562	41.536	41.232	34.773	44.028	46.855	44.875
TRINITY_DN9381_c0_g1_i10^CGAS_NEMVE	3.18446e-06	5.73662e-05	0.953	2.16	0.745	6.625	4.836	6.058	3.079	3.318	1.801	7.812	8.664	4.267
TRINITY_DN24114_c0_g1_i1^ATF6B_MOUSE	3.19682e-06	5.754e-05	24.635	24.811	25.202	38.028	36.973	40.952	44.129	30.165	29.037	26.545	36.136	63.183
TRINITY_DN14969_c0_g1_i5^TXD17_PONAB	3.2237e-06	5.79746e-05	44.051	46.925	38.681	75.52	70.27	66.007	80.691	72.478	78.495	103.45	92.677	81.89
TRINITY_DN11569_c0_g1_i3^LTN1_CHICK	3.24764e-06	5.83556e-05	5.756	4.912	5.516	8.523	11.099	9.35	3.873	4.327	3.869	6.216	4.827	6.652
TRINITY_DN15750_c0_g1_i11^DNJC3_HUMAN	3.58377e-06	6.40153e-05	9.606	7.118	12.06	24.478	17.389	22.868	5.709	6.449	12.573	23.468	20.46	24.119
TRINITY_DN18866_c0_g1_i3^DMD_PIG	3.71463e-06	6.61854e-05	16.723	18.37	21.921	31.864	29.622	33.438	11.784	17.256	11.306	18.019	15.97	18.759
TRINITY_DN4791_c1_g1_i7^NFKB1_CANLF	3.76389e-06	6.69505e-05	72.435	91.172	89.635	140.76	128.344	143.372	123.648	126.025	91.012	130.614	138.489	114.269
TRINITY_DN9392_c3_g1_i10^SFPQ_MOUSE	3.78052e-06	6.71898e-05	28.245	30.224	35.489	49.623	50.55	49.75	13.952	21.011	13.718	31.69	33.157	35.217
TRINITY_DN14015_c0_g1_i3^DDI2_DANRE	3.81333e-06	6.77162e-05	11.929	13.318	13.177	21.339	19.858	21.819	22.503	22.384	20.488	31.333	31.82	20.662
TRINITY_DN15129_c1_g1_i2	3.86355e-06	6.84931e-05	3.637	4.764	5.117	13.334	8.21	10.57	15.942	9.455	7.904	12.453	14.491	14.703
TRINITY_DN11333_c0_g2_i4^ECT_ACRMI	3.88318e-06	6.87836e-05	132.117	128.087	115.076	202.091	218.088	183.844	0.379	0	0	0	0	0
TRINITY_DN909_c0_g1_i1^TYBB_CYPCA	3.90419e-06	6.90403e-05	1253.93	1012.22	937.492	1876.56	1751.62	1720.61	4085.12	3334.62	2726.87	4034.24	4048.02	2747.63
TRINITY_DN6069_c0_g1_i11	3.9134e-06	6.91455e-05	1.777	4.551	2.935	10.947	10.34	12.695	4.43	6.324	3.279	5.019	6.294	6.642
TRINITY_DN3202_c0_g1_i7	3.94042e-06	6.95647e-05	20.887	22.55	21.673	36.083	37.631	39.713	24.303	24.995	24.523	31.774	32.896	22.059
TRINITY_DN235400_c0_g2_i1	3.99954e-06	7.05364e-05	14.002	14.551	15.244	28.396	22.363	29.179	13.324	14.479	9.538	30.693	22.764	15.817
TRINITY_DN46852_c0_g1_i1	4.00211e-06	7.05364e-05	15.039	12.132	11.847	25.295	29.165	28.691	6.514	9.684	6.292	15.173	11.556	13.904
TRINITY_DN13966_c1_g1_i4^PRP39_HUMAN	4.02991e-06	7.09563e-05	0.888	0.139	1.233	5.121	8.512	7.161	0.083	0.281	2.101	2.741	4.816	3.983
TRINITY_DN11224_c0_g3_i1	4.16446e-06	7.30938e-05	0.666	1.288	1.49	4.604	3.319	4.865	7.118	9.309	4.98	21.589	29.341	9.227
TRINITY_DN4466_c0_g1_i4^SGPL1_RAT	4.26974e-06	7.46941e-05	2.017	3.411	3.529	7.292	8.219	6.311	0.521	0.739	1.467	4.893	4.588	4.403
TRINITY_DN2973_c0_g1_i3^ABLM1_HUMAN	4.29746e-06	7.50977e-05	14.465	16.822	16.113	28.537	23.743	25.517	7.781	8.769	7.304	15.824	14.035	11.34
TRINITY_DN10503_c0_g1_i1	4.3528e-06	7.59589e-05	20.249	19.964	23.961	40.743	38.655	39.08	10.067	12.347	11.339	27.207	26.297	36.583
TRINITY_DN19990_c0_g1_i6^CLIC1_HUMAN	4.59811e-06	8.00418e-05	86.27	83.6	86.699	128.413	126.278	125.152	107.458	95.361	98.149	132.074	127.487	114.353
TRINITY_DN3525_c0_g3_i1	4.68913e-06	8.14924e-05	1.527	2.994	5.09	11.764	15.003	13.626	8.03	9.039	5.703	8.285	10.36	10.783
TRINITY_DN7854_c0_g1_i2^DL_DROME	4.71842e-06	8.19342e-05	68.909	95.732	122.826	189.866	197.023	210.012	121.315	149.678	78.806	165.927	176.907	130.885
TRINITY_DN6887_c2_g1_i4^CUL2_PONAB	4.74359e-06	8.23037e-05	3.035	3.133	3.192	5.243	5.193	4.973	1.161	2.32	1.701	4.599	4.446	5.433
TRINITY_DN28141_c0_g1_i1	4.75345e-06	8.24073e-05	7.126	9.741	8.939	15.298	16.731	16.203	12.495	11.036	7.404	12.926	14.633	9.648
TRINITY_DN21233_c0_g1_i2	4.80053e-06	8.30515e-05	17.593	17.98	19.083	29.392	27.72	29.233	27.69	25.754	27.681	35.649	37.103	38.318
TRINITY_DN2439_c0_g1_i5^BAX_HUMAN	4.89426e-06	8.44556e-05	83.577	72.255	71.651	124.212	110.187	126.617	180.118	188.029	157.846	229.717	193.856	143.517
TRINITY_DN11835_c0_g1_i1	4.89552e-06	8.44556e-05	6.867	6.108	5.817	11.558	10.962	11.321	18.192	11.109	11.684	11.634	16.089	10.573
TRINITY_DN290_c0_g2_i4^DHX15_MOUSE	4.95182e-06	8.53574e-05	33.511	27.749	33.227	49.078	51.4	50.193	39.688	36.717	42.699	39.649	43.55	48.743
TRINITY_DN12482_c0_g1_i1^NPHP3_HUMAN	4.96753e-06	8.55587e-05	11.337	9.602	10.313	23.905	23.067	30.571	0.817	8.342	3.09	14.743	17.687	10.215
TRINITY_DN14969_c0_g1_i4	5.09607e-06	8.763e-05	15.399	15.58	12.619	25.577	29.677	24.296	22.775	26.337	24.535	39.376	34.288	23.562
TRINITY_DN2141_c2_g1_i1	5.11608e-06	8.79028e-05	2.027	4.171	4.141	8.156	9.261	10.851	2.049	3.984	1.501	5.261	4.533	3.731
TRINITY_DN5151_c0_g1_i8	5.48923e-06	9.37817e-05	55.425	38.334	39.922	87.876	82.393	98.107	43.502	41.346	46.334	88.235	69.195	49.678
TRINITY_DN14020_c0_g1_i1^UBC12_SCHPO	5.52813e-06	9.42942e-05	2.684	3.985	2.669	7.32	6.775	7.243	4.915	3.942	6.103	5.334	4.055	3.825
TRINITY_DN30464_c0_g1_i8	5.55269e-06	9.46369e-05	3.174	2.78	2.439	7.188	5.038	6.275	2.381	4.587	2.835	5.418	5.979	2.743
TRINITY_DN29562_c0_g1_i5^IRF2_HUMAN	5.57563e-06	9.49516e-05	4.896	5.876	8.016	15.843	11.483	16.258	10.15	8.841	6.792	12.485	14.48	19.863
TRINITY_DN73229_c0_g2_i1^ZO1_RAT	5.5866e-06	9.50619e-05	2.601	6.469	4.602	13.738	17.124	18.979	9.238	8.737	4.536	9.954	17.959	10.467
TRINITY_DN1854_c0_g1_i3^FBP1_STRPU	5.63245e-06	9.57653e-05	9.023	5.172	6.376	19.441	13.074	15.851	25.689	12.711	8.426	16.853	38.028	58.401
TRINITY_DN38375_c0_g1_i5^MAD1_MOUSE	5.76716e-06	9.78985e-05	9.319	9.602	11.812	18.37	16.749	16.375	10.375	9.549	9.649	19.835	19.992	16.227
TRINITY_DN40306_c0_g1_i1	5.82006e-06	9.85595e-05	23.645	17.026	15.971	42.219	54.627	63.928	15.338	33.108	10.394	52.145	45.746	25.937
TRINITY_DN16131_c0_g2_i1^DPP2_HUMAN	5.82809e-06	9.86167e-05	76.22	50.169	56.815	136.747	148.33	138.281	54.564	80.591	29.148	117.51	91.014	77.98
TRINITY_DN4040_c0_g1_i2^MTNN_HISS2	5.88545e-06	9.95077e-05	7.098	8.999	9.71	16.256	14.93	15.788	9.582	9.393	8.015	11.466	13.763	13.442
TRINITY_DN2335_c0_g1_i1	5.99106e-06	0.000101132	0	0	0	1.795	1.774	0.081	15.326	14.021	10.238	13.041	9.414	11.97
TRINITY_DN20495_c0_g1_i5^MED13_DROME	6.17104e-06	0.000103837	3.424	5.468	6.606	12.385	10.532	12.171	3.612	3.901	3.646	7.067	8.153	10.247
TRINITY_DN14202_c0_g1_i3^TRAF3_MOUSE	6.1758e-06	0.000103837	17.602	18.092	18.844	26.789	27.501	29.405	18.997	20.137	15.23	25.925	25.308	17.278
TRINITY_DN4524_c1_g1_i13^ARGL1_RAT	6.19454e-06	0.000104069	34.306	33.19	38.521	52.47	63.669	57.508	14.698	18.993	15.619	37.056	32.277	36.394
TRINITY_DN4119_c0_g1_i6^POGK_HUMAN	6.27009e-06	0.000105172	4.192	6.154	5.995	10.58	11.867	10.507	2.511	3.755	3.357	10.28	8.512	7.945
TRINITY_DN13757_c0_g1_i9^C2CD2_HUMAN	6.34134e-06	0.000106031	16.371	14.672	18.915	28.265	30.481	26.204	14.106	16.434	14.218	12.264	13.23	13.263
TRINITY_DN22735_c0_g1_i5	6.39642e-06	0.000106699	5.377	4.273	6.261	13.418	9.243	10.2	9.842	14.021	5.447	14.554	13.317	9.606
TRINITY_DN65299_c0_g2_i1^CALX_CANLF	6.43327e-06	0.00010723	5.377	8.814	7.555	16.933	19.849	21.339	3.6	5.534	4.08	15.992	11.991	12.758
TRINITY_DN17421_c0_g1_i4	6.44546e-06	0.000107348	85.345	91.83	98.6	154.695	192.863	180.716	68.681	79.083	61.542	130.341	101.7	94.596
TRINITY_DN134239_c0_g2_i1^GET4_BOVIN	6.50885e-06	0.000108319	13.595	12.781	12.335	29.825	25.682	29.197	3.695	9.819	8.76	16.916	19.807	20.367
TRINITY_DN9392_c3_g1_i7^SFPQ_MOUSE	6.65124e-06	0.000110342	19.592	16.247	19.739	28.067	29.266	32.244	12.294	14.593	10.327	25.547	23.069	20.231
TRINITY_DN24774_c0_g1_i8^DCOR_RAT	6.66079e-06	0.000110414	102.891	89.467	91.71	144.687	147.47	142.26	94.702	81.943	109.299	120.975	113.452	115.52
TRINITY_DN13237_c0_g1_i8^LMTK3_HUMAN	6.75624e-06	0.000111908	1.268	0.334	0.461	3.148	3.054	3.942	0.782	1.279	1.345	2.804	3.403	5.202
TRINITY_DN6645_c0_g1_i5^ROC1_NICSY	6.77129e-06	0.00011207	5.636	6.163	7.431	12.234	11.693	12.397	8.35	5.378	5.136	9.629	9.121	9.07
TRINITY_DN15812_c0_g1_i6^DCAKD_MOUSE	6.82838e-06	0.000112839	0.796	2.215	0.647	8.842	4.096	10.29	0.722	0.52	0.589	4.599	1.609	3.216
TRINITY_DN2883_c0_g1_i1^HMCN1_HUMAN	6.87021e-06	0.000113441	31.53	62.107	62.287	120.369	117.089	151.736	51.994	58.852	35.974	76.159	87.829	60.156
TRINITY_DN909_c0_g1_i4^TYBB_CYPCA	6.88562e-06	0.000113583	14.067	11.836	11.865	22.26	19.455	19.929	40.695	37.217	29.092	71.497	47.029	34.072
TRINITY_DN42542_c0_g1_i4^TISB_HUMAN	6.88953e-06	0.000113583	168.413	154.854	157.198	261.871	223.702	271.951	222.353	229.604	178.99	247.022	292.469	238.88
TRINITY_DN14568_c0_g1_i9^RAB30_MOUSE	7.01034e-06	0.000115395	13.993	23.208	18.312	40.602	34.084	40.635	70.375	52.413	31.805	52.46	72.968	53.735
TRINITY_DN10774_c0_g1_i9^ZC3H1_HUMAN	7.09377e-06	0.000116678	14.65	13.819	12.805	21.79	20.059	20.824	3.837	5.554	3.379	15.772	15.937	12.012
TRINITY_DN20265_c0_g1_i4^CG031_HUMAN	7.15341e-06	0.000117568	53.38	36.443	33.484	86.871	82.256	73.802	45.882	48.367	31.671	112.89	105.146	78.148
TRINITY_DN38328_c0_g1_i10^LMAN1_CHLAE	7.33623e-06	0.000120293	2.619	3.068	3.343	5.563	9.371	10.932	3.435	2.746	1.901	8.379	6.468	4.876
TRINITY_DN180988_c0_g1_i1	7.34491e-06	0.000120342	2.008	3.096	3.29	7.489	8.731	7.83	1.765	2.725	1.634	6.206	6.697	2.753
TRINITY_DN3435_c1_g1_i3	7.4639e-06	0.000122197	2.092	1.872	1.091	9.086	7.908	3.382	1.433	2.309	0.545	7.466	8.697	4.656
TRINITY_DN38328_c0_g1_i1^LMAN1_MOUSE	7.5083e-06	0.000122639	52.482	69.456	65.036	99.612	104.016	98.188	90.841	63.387	103.196	120.755	106.495	144.799
TRINITY_DN28301_c1_g1_i3^IMSP1_RUDPH	7.52991e-06	0.000122803	216.601	204.198	178.462	325.269	381.229	295.252	107.481	109.466	95.504	299.66	249.81	253.562
TRINITY_DN40425_c0_g2_i4	7.55742e-06	0.000123157	2.212	3.485	3.246	10.214	7.524	10.362	5.389	5.024	5.28	8.883	10.252	6.789
TRINITY_DN23569_c0_g1_i6^PDE8B_HUMAN	7.81538e-06	0.000127067	6.043	5.524	4.859	8.316	9.847	9.341	7.805	5.523	9.916	5.408	12.187	0
TRINITY_DN4094_c2_g1_i3	7.86357e-06	0.000127753	26.857	33.384	27.924	56.088	54.481	48.294	51.769	47.452	34.117	68.431	72.37	47.829
TRINITY_DN2609_c0_g1_i4^SAFB1_MOUSE	8.55164e-06	0.000137769	39.424	39.742	50.635	74.439	66.805	72.59	37.935	40.264	35.207	55.694	49.562	54.639
TRINITY_DN3409_c0_g2_i1^UBC9_SCHPO	8.57807e-06	0.00013809	74.036	65.323	82	123.188	121.222	114.98	109.72	136.032	119.138	152.896	131.14	97.843
TRINITY_DN9671_c0_g1_i4	8.74679e-06	0.000140699	325.027	390.565	377.702	537.818	770.54	624.747	425.614	402.384	320.639	523.529	630.933	413.747
TRINITY_DN40695_c0_g2_i3^UPP2_MOUSE	8.94861e-06	0.000143618	6.839	7.795	7.777	14.969	12.525	12.767	6.822	5.565	6.114	7.875	6.795	7.903
TRINITY_DN10550_c0_g1_i7^FNBP4_MOUSE	9.1705e-06	0.000146598	27.477	14.208	19.872	45.705	43.135	46.187	18.275	19.243	13.34	41.739	42.42	42.679
TRINITY_DN332_c2_g1_i1^SYCC_MOUSE	9.38263e-06	0.000149452	23.766	24.7	23.854	36.806	37.192	34.993	40.636	33.441	35.885	45.666	41.528	52.327
TRINITY_DN4932_c0_g1_i5^RUVB2_XENLA	9.68431e-06	0.000153814	4.655	4.217	6.278	8.786	11.328	12.876	2.712	5.773	2.668	8.033	8.023	8.071
TRINITY_DN4936_c0_g3_i1	9.68554e-06	0.000153814	5.34	9.352	8.611	25.465	21.311	15.598	87.75	27.283	37.574	31.617	38.267	47.713
TRINITY_DN11959_c0_g1_i3^SC6A4_DROME	9.80483e-06	0.000155397	11.17	11.595	14.277	22.298	23.177	21.819	5.886	6.678	4.324	9.765	6.936	8.702
TRINITY_DN24015_c0_g1_i13^ATC1_ANOGA	9.82157e-06	0.000155508	112.535	97.002	104.018	157.326	161.312	155.118	118.46	108.467	140.315	153.169	135.977	154.479
TRINITY_DN5291_c2_g1_i2^NUP58_HUMAN	9.86716e-06	0.000156113	32.048	37.194	39.257	57.882	62.874	57.68	30.888	38.975	38.408	51.483	43.354	55.406
TRINITY_DN6671_c0_g1_i4^ACBP_CHICK	1.0071e-05	0.000158734	22.359	22.587	21.318	33.104	33.371	36.946	63.577	52.611	58.218	46.265	53.747	51.402
TRINITY_DN130273_c0_g1_i2^GPSM2_MOUSE	1.00778e-05	0.000158734	8.69	6.979	10.162	20.644	24.822	22.795	7.438	10.558	8.904	11.529	18.546	8.008
TRINITY_DN2235_c0_g1_i14	1.04793e-05	0.00016457	13.632	15.015	16.84	27.776	23.871	28.618	11.204	14.323	35.551	18.68	17.372	26.831
TRINITY_DN2512_c0_g1_i7	1.05492e-05	0.000165422	1.888	2.363	2.66	6.061	4.919	4.087	2.487	3.162	2.279	2.615	4.185	2.743
TRINITY_DN12275_c0_g1_i3^P4HTM_MOUSE	1.05618e-05	0.000165498	13.808	12.725	15.554	25.126	22.719	26.231	14.816	17.714	12.551	20.948	33.179	36.237
TRINITY_DN30438_c0_g1_i14^PBDC1_MOUSE	1.06762e-05	0.000167042	10.421	9.315	8.965	15.749	15.451	15.245	15.077	12.451	12.906	17.053	14.731	15.134
TRINITY_DN148486_c0_g1_i4^MCFD2_RAT	1.07124e-05	0.000167486	5.229	6.562	4.567	15.72	11.904	14.901	9.783	6.532	12.039	17.42	9.425	15.228
TRINITY_DN2200_c2_g2_i4^LRP4_RAT	1.09254e-05	0.000170312	3.822	1.316	2.226	10.064	6.537	9.82	5.176	2.954	1.968	4.662	10.654	26.232
TRINITY_DN5477_c1_g3_i6^DYRK4_MOUSE	1.0973e-05	0.000170928	18.981	14.56	14.747	29.731	26.669	25.833	6.668	10.963	8.66	23.51	18.144	18.991
TRINITY_DN1655_c2_g1_i2^NLRC5_MOUSE	1.11013e-05	0.000172801	43.552	35.423	44.534	66.715	63.971	71.695	18.654	30.882	29.793	41.855	52.138	37.603
TRINITY_DN22005_c0_g1_i6^IRF2_CHICK	1.11536e-05	0.000173486	2.175	3.244	5.684	9.34	11.913	12.062	5.792	6.21	2.246	11.277	9.23	4.488
TRINITY_DN3771_c0_g2_i8	1.11932e-05	0.000173975	3.97	4.273	7.475	13.324	14.637	13.898	9.439	12.284	8.615	10.889	12.067	14.156
TRINITY_DN36085_c0_g2_i26^SRR55_DROME	1.14614e-05	0.000177622	6.524	5.44	7.573	13.813	15.497	11.719	4.264	5.586	4.38	16.118	18.905	10.772
TRINITY_DN15755_c0_g1_i7^TNR16_HUMAN	1.14862e-05	0.000177876	4.96	6.516	3.361	13.606	10.496	15.046	9.226	9.653	6.248	13.588	13.97	10.972
[truncated: 1,888 more rows]
