# Supplementary material for: Genetic changes involving the coral gastrovascular system support the transition between colonies and bailed-out polyps: evidence from a Pocillopora acuta transcriptome
Source: BMC Genomics. 2021 Sep 26;22:694. doi: 10.1186/s12864-021-08026-x (PMC8466926; doi:10.1186/s12864-021-08026-x)
Supplement: Supplementary file 6 — Additional file 6. GO enrichment among DEGs in the hyperthermal experiment. Enriched biological processes among DEGs identified simultaneously in bailed-out polyps and colonies, specific to bailed-out polyps, or specific to colonies are listed separately. All biological processes with Bonferroni-adjusted p-values < 0.05 are listed with corresponding fold enrichment values. [file 12864_2021_8026_MOESM6_ESM.xlsx]

## Sheet: GO_Hyperthermal
Additional file 6. GO enrichment among DEGs in the hyperthermal experiment. Enriched biological processes among DEGs identified simultaneously in bailed-out polyps and colonies, specific to bailed-out polyps, or specific to colonies are listed separately. All biological processes with Bonferroni-adjusted p-values < 0.05 are listed with corresponding fold enrichment values.
Downregulated in both bailed-out polyps and colonies	GO Term	Fold Enrichment	Bonferroni-adjusted p-values
	GO:0055114~oxidation-reduction process	2.97322	7.87359e-07
Upregulated in both bailed-out polyps and colonies	GO Term	Fold Enrichment	Bonferroni-adjusted p-values
	GO:0006457~protein folding	6.45036	0.00153134
	GO:0080134~regulation of response to stress	2.88584	0.0229455
	GO:0008219~cell death	2.31778	0.0285978
	GO:0010941~regulation of cell death	2.59984	0.0292087
	GO:0002377~immunoglobulin production	12.3911	0.039892
	GO:0045454~cell redox homeostasis	9.52668	0.0403358
	GO:0042752~regulation of circadian rhythm	12.065	0.0466265
Downregulated specific to colonies	GO Term	Fold Enrichment	Bonferroni-adjusted p-values
	GO:0055085~transmembrane transport	1.81727	0.0259094
	GO:0006820~anion transport	2.54959	0.0364023
	GO:0015711~organic anion transport	2.92964	0.0433045
	GO:0008283~cell proliferation	1.69771	0.0482428
Upregulated specific to colonies	GO Term	Fold Enrichment	Bonferroni-adjusted p-values
	GO:0007249~I-kappaB kinase/NF-kappaB signaling	3.86532	0.000329512
	GO:0071345~cellular response to cytokine stimulus	3.35194	0.000717954
	GO:0043123~positive regulation of I-kappaB kinase/NF-kappaB signaling	4.23505	0.00321629
	GO:0043122~regulation of I-kappaB kinase/NF-kappaB signaling	3.65992	0.00353416
	GO:0034097~response to cytokine	2.82824	0.00453074
	GO:0019221~cytokine-mediated signaling pathway	4.0504	0.0133803
	GO:0006955~immune response	2.15564	0.0234108
	GO:0002763~positive regulation of myeloid leukocyte differentiation	6.7223	0.0389368
