# Supplementary material for: Genetic changes involving the coral gastrovascular system support the transition between colonies and bailed-out polyps: evidence from a Pocillopora acuta transcriptome
Source: BMC Genomics. 2021 Sep 26;22:694. doi: 10.1186/s12864-021-08026-x (PMC8466926; doi:10.1186/s12864-021-08026-x)
Supplement: Supplementary file 7 — Additional file 7. DEGs in bailed-out polyps and colonies in the hyposaline experiment. Results of DE analyses in bailed-out polyps (N = 3) and colonies (N = 3) in response to hyposaline treatment. Transcripts are presented as transcriptID^annotation. P-value and FDR for expression difference before and after the treatment are presented for each transcript. Expression levels are presented as TPM after TMM cross-sample normalization. RNAseq libraries are presented as coral morphotype (Colony/Polyp)_sampling time (pre/after)_biological replicate (rep1/rep2/rep3). [file 12864_2021_8026_MOESM7_ESM.xlsx]

## Sheet: DEG&Expr_Hyposalinity
Additional file 7. DEGs in bailed-out polyps and colonies in the hyposaline experiment. Results of DE analyses in bailed-out polyps (N = 3) and colonies (N = 3) in response to hyposaline treatment. Transcripts are presented as transcriptID^annotation. P-value and FDR for expression difference before and after the treatment are presented for each transcript. Expression levels are presented as TPM …
Upregulated in bailed-out polyps	PValue	FDR	Colony_pre_rep1	Colony_pre_rep2	Colony_pre_rep3	Colony_after_rep1	Colony_after_rep2	Colony_after_rep3	Polyp_pre_rep1	Polyp_pre_rep2	Polyp_pre_rep3	Polyp_after_rep1	Polyp_after_rep2	Polyp_after_rep3
TRINITY_DN9797_c0_g1_i5	1.706e-100	3.50941e-96	0.038	0.075	0.019	49.204	42.985	36.695	0.058	0	0.02	19.424	21.422	28.09
TRINITY_DN9857_c0_g1_i14	3.80546e-100	3.9141e-96	0	0	0	156.699	107.987	104.828	0.078	0.168	0.235	143.663	110.598	150.171
TRINITY_DN29833_c0_g1_i3	9.07023e-88	6.21946e-84	0.009	0.028	0	25.169	14.566	14.943	0.029	0	0.01	13.742	11.121	13.769
TRINITY_DN27771_c0_g2_i10	1.0708e-83	5.50687e-80	0.416	0.488	0.348	79.792	42.778	45.595	0.087	0.286	0.274	32.088	30.424	35.509
TRINITY_DN9664_c0_g1_i9	2.41507e-79	8.28007e-76	3.656	3.312	3.025	68.722	43.687	63.591	2.888	2.261	2.815	64.201	86.84	83.925
TRINITY_DN3980_c0_g1_i5^NPFF2_HUMAN	2.41272e-72	7.09029e-69	0.028	0.066	0.077	27.912	10.484	13.392	0.039	0	0.029	16.069	11.019	16.794
TRINITY_DN3709_c0_g1_i5	4.28379e-72	1.10152e-68	0	0	0	11.202	10.099	13.157	0	0	0	18.53	21.502	22.396
TRINITY_DN36491_c0_g1_i11	3.12757e-71	7.14859e-68	0.085	0.084	0.184	68.513	33.38	38.012	0.116	0.079	0.039	35.248	26.094	33.819
TRINITY_DN2801_c3_g1_i1^USOM5_ACRMI	4.00103e-70	7.48229e-67	0	0	0	87.668	47.689	48.484	0.097	0.306	0.098	104.875	71.366	92.437
TRINITY_DN56392_c1_g1_i3	3.56258e-69	5.63738e-66	0.406	0.103	0	84.518	31.928	36.389	0.291	0.405	0.342	35.297	38.674	51.153
TRINITY_DN7477_c0_g1_i5^MOXD1_DANRE	1.86262e-68	2.73686e-65	17.229	23.552	27.431	111.725	61.424	92.191	12.328	14.575	15.218	222.867	235.577	200.323
TRINITY_DN28023_c0_g1_i3^ADF2_CAEEL	2.44143e-68	3.34818e-65	8.208	2.918	7.684	50.019	96.267	85.138	7.967	6.053	7.77	556.304	1205.27	908.638
TRINITY_DN28529_c0_g1_i1^HSP20_NIPBR	1.06544e-67	1.36982e-64	4.94	4.701	4.968	635.342	320.828	460.15	17.755	19.305	15.697	481.705	450.768	354.911
TRINITY_DN5919_c0_g1_i9^FBN1_HUMAN	4.20728e-67	5.09105e-64	0.491	0.235	0.425	35.424	28.173	29.846	0.853	0.78	0.645	52.039	40.737	52.511
TRINITY_DN4349_c9_g1_i1	1.37911e-63	1.49314e-60	0	0.084	0.097	77.512	39.823	39.012	0.155	0	0.244	104.532	65.281	76.333
TRINITY_DN210_c0_g1_i5^H10A_XENLA	3.44037e-63	3.53859e-60	35.592	40.038	52.107	810.821	973.639	916.788	35.385	49.128	48.871	994.42	944.849	824.69
TRINITY_DN5171_c1_g1_i2	6.16401e-63	6.03809e-60	1.162	1.839	5.867	1410.97	347.637	619.259	8.306	4.315	3.48	608.282	565.435	674.899
TRINITY_DN8987_c3_g1_i4	2.60906e-61	2.33352e-58	0.076	0.15	0.174	112.408	55.456	62.733	0.727	1.382	0.557	101.96	74.967	109.002
TRINITY_DN28023_c0_g1_i1^ADF2_CAEEL	2.26069e-60	1.86019e-57	0.482	0	1.015	7.27	10.82	9.636	0.3	0.474	0.577	58.347	128.146	96.371
TRINITY_DN22996_c0_g1_i7	4.75058e-59	3.75862e-56	4.477	3.866	5.703	10.079	28.42	25.314	3.712	3.318	3.538	80.784	102.588	107.058
TRINITY_DN5171_c0_g2_i1^HSP12_CAEEL	7.85844e-59	5.98725e-56	4.298	2.121	12.063	2556.43	709.414	1260.92	17.6	9.944	12.354	840.286	784.831	1230.98
TRINITY_DN9797_c0_g1_i11	1.48964e-58	1.09441e-55	0.161	0.113	0.309	39.566	32.017	32.326	0.136	0.227	0.225	15.689	14.232	20.107
TRINITY_DN15607_c0_g1_i3	1.66025e-58	1.17769e-55	0.047	0.075	0.087	25.808	11.235	12.647	0.262	0.326	0.391	23.638	17.058	23.846
TRINITY_DN2211_c0_g1_i5	1.52454e-57	1.01165e-54	0.387	0.281	0.319	19.849	10.445	15.505	0.174	0.158	0.195	9.394	10.381	11.319
TRINITY_DN4441_c0_g1_i7	5.61729e-56	3.39419e-53	2.975	4.157	2.948	119.81	48.025	67.357	1.648	2.014	2.512	88.01	65.6	103.998
TRINITY_DN5171_c0_g1_i7^SIP1_CAEEL	5.77496e-56	3.39419e-53	1.549	1.257	3.683	832.091	208.463	398.355	4.555	2.775	2.463	280.859	244.043	424.308
TRINITY_DN5171_c0_g1_i5^SIP1_CAEEL	1.0221e-54	5.84043e-52	3.306	2.196	6.341	1466.99	382.163	728.496	9.672	7.386	5.542	438.594	376.36	661.487
TRINITY_DN9415_c0_g1_i1^MOT10_DANRE	5.70561e-54	2.93425e-51	0.009	0	0	200.791	191.052	239.94	0	0	0	50.313	140.635	192.156
TRINITY_DN17506_c0_g1_i8^HE_PARLI	1.36452e-50	6.37944e-48	1.275	2.374	2.687	39.731	59.586	50.087	4.914	4.473	6.138	54.82	70.705	61.184
TRINITY_DN5087_c0_g1_i8^TNR19_HUMAN	1.84229e-50	8.42174e-48	0.538	2.571	1.102	102.274	107.433	120.516	4.197	6.33	7.379	120.282	112.068	115.432
TRINITY_DN4441_c0_g1_i2	1.1383e-49	4.98211e-47	8.719	7.966	7.984	191.363	86.346	103.991	6.716	10.349	8.445	170.423	139.142	198.931
TRINITY_DN13958_c0_g4_i1	1.25088e-49	5.36082e-47	0	0	0	109.169	56.217	59.743	0	0	0	119.437	82.396	103.411
TRINITY_DN16835_c0_g1_i2	5.32937e-49	2.23735e-46	0.019	0.038	0	21.391	8.755	10.442	0.223	0.296	0.498	21.335	15.064	19.912
TRINITY_DN3881_c0_g1_i9^VMA5A_MOUSE	1.76249e-48	7.25122e-46	2.739	2.899	3.538	7.887	12.451	11.167	2.82	2.893	3.265	30.888	31.94	28.987
TRINITY_DN1900_c0_g1_i6^FGFR1_HUMAN	2.13831e-48	8.62495e-46	3.835	5.067	5.548	40.634	38.232	41.615	4.168	5.263	4.936	43.981	51.368	50.636
TRINITY_DN9797_c0_g1_i15	1.57809e-45	5.69524e-43	0	0	0	12.381	13.36	8.186	0	0	0	6.638	6.028	8.443
TRINITY_DN210_c0_g1_i16^H1D_STRPU	4.89683e-45	1.70733e-42	10.466	3.247	6.979	160.939	121.416	138.001	8.665	6.982	8.367	131.746	127.827	117.238
TRINITY_DN89998_c0_g2_i3	1.02423e-43	3.33097e-41	25.872	38.743	28.861	73.393	129.242	129.039	14.77	16.57	24.601	257.099	290.135	256.883
TRINITY_DN3980_c0_g1_i6^MTR1L_SHEEP	2.40662e-43	7.501e-41	0.142	0.122	0.145	42.22	17.708	27.906	0.339	0.523	0.127	56.057	31.792	50.084
TRINITY_DN3489_c2_g1_i12^FBN1_HUMAN	1.62754e-42	4.99702e-40	0	0.169	0.039	29.95	14.684	18.618	0.388	0.237	0.743	36.816	29.581	34.566
TRINITY_DN4002_c2_g1_i3	1.88751e-42	5.70999e-40	2.258	0.554	2.532	191.44	120.951	151.056	2.249	3.486	1.701	235.984	179.093	258.85
TRINITY_DN40144_c0_g1_i15^NAT8L_XENTR	3.78634e-42	1.1127e-39	0.038	0.056	0.106	2.908	1.038	2.868	0.155	0.069	0.108	19.29	10.848	23.869
TRINITY_DN46923_c0_g1_i4^CATL_SARPE	1.8867e-41	5.39045e-39	8.142	9.74	11.454	97.361	65.367	88.843	20.314	20.303	23.741	134.93	142.424	146.754
TRINITY_DN7477_c0_g1_i1^MOXD1_DANRE	2.34595e-41	6.61077e-39	6.187	6.418	7.52	22.801	12.589	20.037	2.568	2.883	2.678	21.813	19.884	24.858
TRINITY_DN11554_c0_g1_i2	6.67961e-41	1.85684e-38	0.52	2.177	0	5.43	14.249	20.986	1.754	1.313	1.994	20.502	30.983	29.954
TRINITY_DN24255_c0_g2_i4^CBX2_HUMAN	3.40427e-40	8.75364e-38	9.701	9.627	7.993	58.588	43.736	53.424	9.692	8.206	8.748	59.082	64.996	77.438
TRINITY_DN24101_c0_g1_i5^CYHR1_DANRE	5.18415e-40	1.28486e-37	4.336	0	0.802	8.482	6.443	6.186	0	0	0	4.899	3.943	2.588
TRINITY_DN84352_c0_g1_i3	1.01831e-39	2.46444e-37	0	0	0	60.99	55.436	45.453	0.194	0	0	33.791	34.435	35.843
TRINITY_DN18583_c0_g1_i8	1.31657e-39	3.14921e-37	0.501	0.319	0.329	20.168	9.882	9.023	0.456	0.454	0.655	16.179	9.982	12.768
TRINITY_DN24472_c0_g1_i13^MK10_MOUSE	4.40669e-39	1.01854e-36	0.963	0.31	0.29	20.356	21.977	20.067	0.727	1.106	0.85	12.774	17.149	14.977
TRINITY_DN15448_c0_g1_i8^ITA4_MOUSE	4.94196e-39	1.12957e-36	4.052	5.508	6.428	35.523	34.082	31.387	8.742	7.13	10.204	71.084	80.778	71.353
TRINITY_DN51062_c0_g3_i2	3.33164e-38	7.36937e-36	23.095	34.502	26.841	67.367	159.668	136.102	32.129	27.581	40.015	385.452	334.359	344.466
TRINITY_DN37101_c1_g1_i1^CRYAB_PIG	3.46348e-38	7.57948e-36	0	10.697	0	4200.76	961.228	1765.56	37.013	6.004	12.1	1557.83	1464.24	1783.89
TRINITY_DN2801_c3_g2_i1^USOM5_ACRMI	1.05807e-37	2.24388e-35	8.756	1.229	8.438	242.406	195.271	224.946	2.588	6.577	5.19	372.702	285.236	361.583
TRINITY_DN17858_c0_g1_i10^RAN_CHICK	1.58391e-37	3.30821e-35	2.003	3.444	4.736	55.57	51.306	62.009	6.435	5.757	6.627	55.114	68.54	68.017
TRINITY_DN2446_c2_g1_i16	1.59211e-37	3.30821e-35	0	0	0	41.581	14.091	25.671	0	0	0	26.05	16.203	24.501
TRINITY_DN36085_c0_g2_i5^RSP1_CAEEL	1.82832e-37	3.76103e-35	8.992	0	2.813	4.053	15.158	24.028	0	0	0	16.387	6.666	13.01
TRINITY_DN13856_c0_g1_i8^CRT_CLOAB	2.13607e-37	4.3506e-35	16.644	20.352	19.65	3250.08	640.292	1421.87	38.893	28.124	43.505	2328.98	1052.39	1900.07
TRINITY_DN15451_c0_g1_i7^ADF2_CAEEL	2.45037e-37	4.94181e-35	5.819	3.153	9.782	74.494	175.35	133.204	9.895	9.905	22.49	622.379	1049.11	661.234
TRINITY_DN39521_c0_g1_i7^PA24A_CHICK	6.2516e-37	1.21322e-34	2.04	1.783	3.151	85.09	62.66	64.805	6.804	4.384	8.416	164.312	127.782	123.323
TRINITY_DN65974_c0_g2_i2	6.7616e-37	1.29993e-34	2.815	2.487	3.47	67.489	61.375	72.818	6.503	7.238	5.112	54.109	64.381	54.823
TRINITY_DN69829_c0_g2_i1	2.29361e-36	4.36869e-34	40.041	38.161	26.194	117.133	155.616	143.043	35.22	38.67	42.918	238.115	302.875	258.401
TRINITY_DN14682_c0_g1_i9^CLHC1_MACFA	8.49883e-36	1.56098e-33	4.751	3.369	3.721	131.375	48.578	67.878	4.468	7.041	8.122	83.883	75.217	91.161
TRINITY_DN5933_c0_g3_i2	1.40745e-35	2.56218e-33	0.142	0	0	59.613	37.797	40.073	0	0	0.205	21.764	22.721	40.513
TRINITY_DN14422_c0_g1_i21^MFS12_MOUSE	1.59095e-35	2.87082e-33	0.652	1.332	1.121	55.67	45.851	42.421	3.014	5.234	5.601	56.142	62.41	71.065
TRINITY_DN4728_c0_g2_i3	1.61898e-35	2.896e-33	50.318	49.271	40.856	529.169	182.998	255.475	41.791	42.857	40.279	457.442	314.133	408.135
TRINITY_DN55812_c0_g1_i1^UNC4_CAEEL	5.50735e-35	9.36295e-33	0.047	0	0.029	4.571	3.903	4.42	0	0.03	0.049	6.087	12.888	13.803
TRINITY_DN20023_c0_g1_i1	5.88061e-35	9.85891e-33	0.803	1.06	0.976	32.208	27.906	33.041	1.967	1.935	2.962	31.917	33.683	35.763
TRINITY_DN7302_c0_g1_i2	5.89493e-35	9.85891e-33	23.218	29.135	25.701	58.886	146.565	137.307	31.77	26.109	42.977	418.361	386.547	338.726
TRINITY_DN17147_c1_g1_i1	6.98e-35	1.15795e-32	0	0	1.141	126.606	96.969	71.869	0	1.56	1.007	110.166	88.196	105.493
TRINITY_DN23511_c0_g1_i17^POL3_DROME	7.50326e-35	1.2348e-32	25.098	13.118	17.031	2208.33	920.081	965.241	23.038	31.076	43.123	1472.95	765.631	1213.43
TRINITY_DN20893_c0_g1_i12	7.85067e-34	1.1788e-31	1.644	1.079	3.074	488.535	139.529	263.958	2.171	1.689	5.474	183.651	167.185	249.579
TRINITY_DN12234_c0_g1_i10	1.82903e-33	2.68751e-31	0	0	0	38.09	25.267	28.06	0.039	0	0.039	7.593	17.708	15.023
TRINITY_DN20683_c0_g1_i6	2.00928e-33	2.93142e-31	16.03	25.588	20.008	30.842	48.183	52.087	25.742	27.63	25.696	130.19	129.366	148.445
TRINITY_DN5614_c0_g1_i6^PXDNL_HUMAN	2.3791e-33	3.44651e-31	0.179	0.3	0.203	11.18	7.945	12.473	0.63	1.007	0.655	17.918	21.684	28.803
TRINITY_DN14051_c0_g1_i3	2.92272e-33	4.20442e-31	15.387	35.018	27.605	89.331	138.432	172.501	12.27	16.066	14.456	82.34	109.459	112.268
TRINITY_DN6678_c0_g1_i4	3.55319e-33	5.07588e-31	0.822	2.383	0.909	10.222	16.127	20.955	8.558	7.09	11.074	66.357	71.241	71.663
TRINITY_DN4070_c1_g1_i3	1.03866e-32	1.44367e-30	5.866	12.573	6.302	18.02	32.105	36.909	13.937	16.777	17.75	107.373	104.297	96.636
TRINITY_DN50260_c0_g1_i1^GST4_CAEEL	1.10014e-32	1.51886e-30	118.791	131.28	121.767	2359.48	750.373	1257.74	633.334	470.944	516.387	3934.62	3908.32	3152.5
TRINITY_DN9992_c0_g1_i7	1.17891e-32	1.59851e-30	1.445	0.92	1.141	6.774	10.554	9.911	2.152	1.837	2.062	28.61	73.633	49.048
TRINITY_DN9726_c0_g1_i1^LONF3_MOUSE	1.18115e-32	1.59851e-30	8.936	12.911	14.518	125.218	97.581	110.34	7.201	10.171	11.954	76.718	83.182	96.187
TRINITY_DN5015_c5_g1_i1^USOM5_ACRMI	1.41096e-32	1.88473e-30	0	0	0.754	103.232	78.618	70.093	2.026	0	0	107.226	101.414	98.764
TRINITY_DN13293_c0_g1_i1^LRP6_MOUSE	1.66386e-32	2.20821e-30	1.899	0.441	0.29	3.492	2.945	1.654	1.328	1.066	1.398	17.404	13.298	11.744
TRINITY_DN22497_c1_g2_i1^GLBL2_MOUSE	2.27043e-32	2.99391e-30	7.566	7.066	6.969	25.191	19.566	27.937	9.12	7.772	8.621	57.759	68.061	65.762
TRINITY_DN5892_c0_g1_i7^XPO6_HUMAN	3.14015e-32	4.06264e-30	12.006	14.225	14.199	42.969	57.185	54.813	19.374	18.822	21.063	89.235	101.915	106.897
TRINITY_DN9419_c0_g1_i8^IFIH1_MOUSE	4.49055e-32	5.66718e-30	3.419	5.78	5.848	28.121	28.35	27.672	6.901	7.159	9.628	49.308	71.309	62.829
TRINITY_DN8633_c0_g1_i6^DD3_DICDI	6.69446e-32	8.34617e-30	11.6	13.577	12.459	30.974	42.353	44.33	5.524	6.695	7.81	39.951	43.711	42.503
TRINITY_DN72887_c0_g2_i1^USOM5_ACRMI	8.1195e-32	9.94204e-30	0	0	0	122.916	72.848	113.116	1.008	0	1.007	176.535	134.037	178.514
TRINITY_DN11132_c2_g1_i10	8.2658e-32	1.00613e-29	0.246	0.826	0.28	40.194	15.07	16.75	0.601	1.215	0.362	38.408	28.601	44.378
TRINITY_DN24255_c0_g2_i3^CBX2_HUMAN	9.07128e-32	1.09126e-29	2.173	1.267	1.682	10.079	10.099	10.922	1.221	1.373	1.085	13.754	10.802	16.783
TRINITY_DN5087_c0_g1_i11^TNR19_HUMAN	1.30783e-31	1.56415e-29	1.152	0.929	1.662	34.19	35.762	48.168	4.274	2.143	3.04	41.384	50.08	45.229
TRINITY_DN24472_c0_g1_i9^MK10_MOUSE	2.4508e-31	2.91419e-29	2.173	2.759	3.683	55.647	51.602	46.473	1.677	1.501	2.444	24.238	48.2	38.523
TRINITY_DN7215_c2_g1_i13	2.63287e-31	3.0949e-29	0.718	21.835	6.921	1271.98	1870.61	1342.48	285.677	143.334	190.371	6547.47	4872.3	4056.32
TRINITY_DN3771_c0_g2_i10	2.75513e-31	3.22022e-29	0	3.322	1.266	27.912	25.643	43.227	3.489	4.839	4.525	37.22	35.563	42.02
TRINITY_DN3695_c0_g1_i12^FCNV2_CERRY	3.54919e-31	4.0788e-29	0	0.319	0	95.433	29.665	34.245	0.291	0.662	0.626	36.326	24.305	35.509
TRINITY_DN9438_c1_g1_i4	5.68719e-31	6.42808e-29	50.942	85.115	68.683	515.4	541.337	688.903	185.754	152.073	169.923	848.602	1137.26	1147.39
TRINITY_DN27413_c0_g1_i3^S12A3_RAT	6.08943e-31	6.84512e-29	23.775	20.587	24.512	232.592	186.457	259.211	26.187	24.796	44.57	357.246	399.48	454.963
TRINITY_DN2243_c1_g1_i5	6.35255e-31	7.10208e-29	37.661	19.62	20.288	356.466	334.642	327.814	24.549	22.633	40.299	330.743	324.32	429.979
TRINITY_DN23762_c0_g1_i10^BTBD8_HUMAN	9.08856e-31	9.9979e-29	2.617	2.177	2.349	17.514	15.366	19.649	3.111	2.676	2.883	15.811	20.59	21.591
TRINITY_DN3332_c5_g1_i3	1.50129e-30	1.62889e-28	0	0	0	121.264	22.678	33.592	0.737	0.78	0.557	48.084	31.871	40.686
TRINITY_DN18809_c0_g1_i1^CRY1_CHICK	1.5045e-30	1.62889e-28	26.883	33.601	29.799	183.553	217.94	248.953	15.691	17.844	14.886	80.331	118.518	120.194
TRINITY_DN17490_c1_g1_i1	1.72018e-30	1.85266e-28	0.132	0	0.145	115.36	26.374	27.539	0.252	0.267	0.645	54.746	32.054	33.14
TRINITY_DN16049_c0_g1_i1^BAT36_CAEEL	4.11842e-30	4.34461e-28	5.951	6.446	6.718	43.509	46.434	52.057	13.578	13.203	16.851	73.852	80.858	78.277
TRINITY_DN602_c0_g1_i6	4.80054e-30	5.01278e-28	6.546	14.506	13.029	140.573	123.955	119.618	29.454	25.517	36.057	169.211	223.43	194.215
TRINITY_DN3140_c2_g1_i2^GST1_ONCVO	5.73316e-30	5.95641e-28	5.904	6.887	6.302	104.091	36.345	61.641	26.895	26.149	20.369	163.369	154.537	137.391
TRINITY_DN9834_c3_g2_i2	6.77846e-30	6.9373e-28	26.713	24.133	26.638	195.692	183.068	229.294	34.28	21.903	26.977	236.89	209.517	270.526
TRINITY_DN50218_c0_g1_i6^BP10_PARLI	9.51652e-30	9.64356e-28	0.085	0.038	0.28	6.499	27.204	11.31	4.943	4.542	5.571	41.641	54.98	35.878
TRINITY_DN5097_c1_g1_i1^SVEP1_HUMAN	1.143e-29	1.15258e-27	18.259	28.178	22.772	71.079	112.769	100.826	17.31	19.345	21.523	91.574	120.056	112.13
TRINITY_DN3489_c2_g1_i2^FBN1_HUMAN	1.43683e-29	1.42788e-27	0.104	0.432	0.116	52.673	40.001	46.249	0	1.215	0.743	84.03	62.136	69.271
TRINITY_DN4682_c0_g2_i8^LPIN3_MUSSP	2.46845e-29	2.40656e-27	1.011	1.783	1.952	5.034	5.247	6.573	1.405	1.659	1.701	8.169	9.378	9.03
TRINITY_DN9415_c0_g1_i6^MOT10_DANRE	2.84998e-29	2.73958e-27	3.353	1.257	0.938	74.076	57.768	57.344	1.938	4.157	3.597	95.052	54.65	80.992
TRINITY_DN89998_c0_g2_i4	3.09434e-29	2.96063e-27	2.796	6.953	5.374	14.055	26.009	22.139	4.419	2.35	5.229	70.239	83.285	58.722
TRINITY_DN12463_c0_g1_i7	4.60857e-29	4.30923e-27	1.048	0.516	0.348	6.785	4.891	6.318	0.33	0.227	0.606	7.985	10.153	10.56
TRINITY_DN9148_c0_g1_i12	4.90679e-29	4.56731e-27	2.314	3.275	4.504	7.655	18.261	28.08	4.933	5.342	5.474	28.39	34.948	34.923
TRINITY_DN18809_c0_g1_i4^CRY1_ERIRU	5.1367e-29	4.75978e-27	4.628	8.06	6.225	47.529	56.316	63.866	3.121	2.804	3.431	25.83	39.928	32.116
TRINITY_DN653_c1_g1_i4	5.55142e-29	5.121e-27	0	0.291	0	5.992	1.887	2.072	0	0	0	3.699	2.78	2.347
TRINITY_DN2792_c0_g2_i3	6.27974e-29	5.76699e-27	1.077	0.366	0.831	16.842	9.249	12.473	1.357	1.096	1.583	31.66	24.431	29.747
TRINITY_DN6266_c0_g2_i10^AB22G_ARATH	8.29729e-29	7.58594e-27	16.039	15.942	16.915	36.911	57.403	89.466	26.187	17.113	21.923	147.398	228.934	190.281
TRINITY_DN13146_c0_g2_i2^HEY_DROME	1.13356e-28	1.02725e-26	55.617	59.724	70.22	379.938	347.004	425.721	48.169	46.037	54.383	212.91	248.909	261.588
TRINITY_DN10992_c0_g3_i9^PA24A_PONAB	1.38652e-28	1.24551e-26	0	0.047	0	2.093	2.777	0.418	0	0	0	3.135	2.484	1.714
TRINITY_DN10551_c0_g1_i7^MTR1A_SHEEP	2.18774e-28	1.93771e-26	0	0	0	175.193	83.036	100.479	1.192	0	1.192	262.941	152.178	224.514
TRINITY_DN13207_c0_g1_i15^VWA5A_RAT	2.19477e-28	1.93771e-26	1.247	1.942	2.329	4.571	7.579	8.247	1.318	1.392	2.453	21.947	24.328	20.268
TRINITY_DN16938_c0_g1_i13^PDK3_MOUSE	2.45441e-28	2.1485e-26	0	0	0	20.521	14.338	5.89	0	0	0	10.729	7.304	3.278
TRINITY_DN19197_c0_g2_i4^LECT2_HUMAN	2.68216e-28	2.33791e-26	0.52	0.788	0.532	4.098	6.799	10.115	2.452	1.274	1.808	28.561	28.373	28.999
TRINITY_DN7623_c2_g1_i3	2.6955e-28	2.33963e-26	0.123	0.122	0.058	43.432	13.676	12.555	0.048	0.276	0.117	20.674	10.107	15.115
TRINITY_DN4728_c0_g1_i6^HEXD_BOVIN	2.92922e-28	2.53181e-26	16.096	9.167	14.382	309.189	105.427	138.185	6.3	12.857	16.03	295.188	211.545	265.74
TRINITY_DN20187_c0_g1_i5	4.32972e-28	3.69571e-26	0.756	0.479	1.643	9.33	11.186	12.922	0.804	0.602	0.733	5.916	8.956	8.167
TRINITY_DN4501_c0_g1_i3	4.87933e-28	4.13056e-26	0.727	1.07	1.315	10.431	12.817	12.024	3.828	3.713	4.516	30.79	29.672	27.25
TRINITY_DN3738_c1_g1_i2^NPHP3_DANRE	6.25553e-28	5.27387e-26	1.228	2.496	2.629	21.6	34.704	50.668	3.305	4.641	5.376	29.798	46.092	43.964
TRINITY_DN9759_c2_g1_i1	6.59232e-28	5.53513e-26	0.368	0	0.628	118.51	30.327	31.346	0.174	0.375	0.176	51.758	27.177	40.019
TRINITY_DN22497_c1_g1_i8^GLBL2_HUMAN	9.3984e-28	7.79575e-26	14.055	10.753	10.448	31.514	33.044	36.103	10.196	12.126	10.282	48.39	60.552	65.429
TRINITY_DN47204_c0_g2_i2	1.27649e-27	1.05457e-25	0.34	0.178	0.425	8.592	12.688	16.434	0.853	0.513	1.114	11.635	21.046	15.368
TRINITY_DN10694_c0_g1_i1^P1254_THEMA	2.54814e-27	2.08007e-25	22.396	32.175	30.765	104.664	129.934	183.382	16.069	19.483	22.334	101.372	121.48	153.391
TRINITY_DN8633_c0_g1_i5^DD3_DICDI	3.82674e-27	3.075e-25	4.251	6.887	7.771	16.776	27.807	27.692	3.276	4.957	4.555	33.411	45.602	30.069
TRINITY_DN22728_c0_g1_i4^ECD_MOUSE	5.03563e-27	4.03066e-25	0.538	3.115	0.812	11.61	12.688	12.463	3.189	3.081	2.717	16.007	19.018	25.134
TRINITY_DN2879_c1_g1_i5^T151B_XENTR	5.69152e-27	4.52048e-25	0.463	0.657	0.522	5.618	6.344	4.706	2.026	1.264	2.668	28.316	23.508	24.248
TRINITY_DN2667_c0_g2_i3	6.02562e-27	4.76742e-25	0	0.056	0.058	30.93	11.226	15.739	0.126	0.138	0.528	14.281	12.899	14.402
TRINITY_DN9415_c0_g1_i8^MOT10_DANRE	7.94553e-27	6.21473e-25	15.727	10.472	22.25	772.445	511.652	590.148	35.085	34.997	72.446	1032.38	881.687	781.404
TRINITY_DN3195_c0_g1_i7^ELK3_MOUSE	9.48538e-27	7.36316e-25	16.606	27.052	20.143	61.849	97.66	91.15	21.875	20.461	26.312	115.445	162.069	121.091
TRINITY_DN6383_c0_g1_i3^KMO_DANRE	9.54157e-27	7.37894e-25	0	0	0	1.817	3.745	5.614	0	0	0	5.854	9.23	15.817
TRINITY_DN43558_c0_g1_i2	9.57861e-27	7.37983e-25	2.003	1.914	2.3	49.391	28.252	43.411	3.974	5.184	5.386	29.051	24.841	28.987
TRINITY_DN3771_c3_g1_i2^CATB_SHEEP	1.40024e-26	1.0708e-24	3.401	5.123	2.552	29.939	20.248	35.511	3.925	3.96	3.851	28.622	30.014	24.386
TRINITY_DN45747_c0_g1_i3	1.59209e-26	1.20852e-24	3.533	10.124	6.167	14.209	43.183	43.187	10.894	14.457	15.306	62.217	78.351	75.701
TRINITY_DN9843_c0_g1_i4^ABCA3_HUMAN	1.97515e-26	1.49378e-24	28.63	29.313	36.681	186.902	156.881	193.242	38.099	32.597	43.358	211.232	218.325	185.496
TRINITY_DN61405_c0_g1_i1^RTJK_DROME	2.35076e-26	1.76487e-24	0.718	0.544	0.87	15.619	13.983	15.076	0.804	0.75	1.466	11.317	14.335	15.874
TRINITY_DN7642_c0_g1_i13	2.72332e-26	2.02976e-24	2.38	2.139	1.788	19.64	34.289	46.269	2.287	4.039	4.33	34.758	54.729	64.06
TRINITY_DN16044_c0_g2_i5^ETS2_LYTVA	3.28299e-26	2.4293e-24	19.024	27.427	29.2	35.303	82.472	73.145	21.002	23.522	24.005	93.362	127.474	105.413
TRINITY_DN12034_c0_g1_i8	3.71439e-26	2.73866e-24	0.605	1.107	0.812	2.908	8.093	3.368	1.735	1.629	2.238	15.469	26.311	19.532
TRINITY_DN2693_c0_g1_i1^NCAM1_MOUSE	3.94677e-26	2.8996e-24	14.027	18.175	16.615	220.475	145.329	172.522	1.948	4.908	4.584	94.563	67.127	87.687
TRINITY_DN117744_c0_g1_i3^SNED1_MOUSE	4.04869e-26	2.9639e-24	2.579	8.191	5.645	25.026	34.191	42.125	4.555	6.093	7.858	69.994	79.251	58.044
TRINITY_DN4070_c1_g1_i11	4.90738e-26	3.56712e-24	2.768	6.334	2.726	8.79	12.382	12.667	5.873	3.743	4.154	34.917	48.633	44.229
TRINITY_DN11165_c0_g1_i2^CHRD_XENLA	7.28059e-26	5.25505e-24	6.688	7.619	9.511	2.6	2.204	3.828	2.626	2.962	2.531	54.354	27.929	31.645
TRINITY_DN13470_c1_g1_i3^IOLG_THEMA	8.32448e-26	5.98752e-24	5.545	6.193	5.268	26.898	31.868	31.316	8.122	8.759	6.451	39.853	39.563	44.309
TRINITY_DN2456_c0_g2_i6^NRF6_CAEEL	1.06139e-25	7.60762e-24	23.719	32.128	32.119	182.297	112.256	148.3	32.991	36.261	31.17	133.999	135.382	136.494
TRINITY_DN3771_c0_g2_i1	1.151e-25	8.22127e-24	1.974	6.784	6.592	48.411	42.373	64.713	7.783	7.604	9.999	39.743	50.901	48.577
TRINITY_DN71183_c0_g1_i5	1.36559e-25	9.65344e-24	0.113	0.225	0	13.141	5.919	8.941	0.33	0.346	0.225	19.914	13.252	23.316
TRINITY_DN2243_c1_g1_i1	1.37919e-25	9.71622e-24	6.659	3.894	6.534	69.229	44.151	49.821	7.094	5.372	10.077	61.433	64.745	78.208
TRINITY_DN10388_c0_g1_i1	1.65461e-25	1.15772e-23	1.587	1.511	1.382	21.986	24.625	31.06	3.392	2.913	5.014	26.773	30.242	36.683
TRINITY_DN15755_c0_g1_i2^TNR16_HUMAN	1.67671e-25	1.16921e-23	0.246	1.304	0.648	12.05	8.301	9.523	0.688	0.829	0.88	9.859	10.666	8.202
TRINITY_DN471814_c0_g1_i1	1.96562e-25	1.35687e-23	1.842	0	6.234	642.281	189.56	324.221	1.958	0	1.955	278.532	199.262	349.378
TRINITY_DN49008_c0_g1_i2	2.23557e-25	1.53806e-23	2.522	1.736	0	522.791	200.123	207.89	8.131	9.361	18.405	459.084	269.91	283.018
TRINITY_DN10739_c0_g1_i4	4.16099e-25	2.81565e-23	3.807	2.58	3.625	12.987	15.603	21.313	3.14	2.034	2.786	23.405	31.906	22.787
TRINITY_DN9599_c0_g1_i4^GP2_CANLF	6.6693e-25	4.42562e-23	0.746	0	0	199.987	79.389	102.837	0.746	0.77	0.753	131.44	75.502	113.706
TRINITY_DN14925_c0_g1_i8^PRDM6_MOUSE	1.56761e-24	1.02698e-22	0	0	0	1.95	2.54	2.286	0	0	0	4.323	2.245	2.094
TRINITY_DN12582_c1_g1_i2^LR74A_RAT	1.80547e-24	1.17162e-22	7.859	8.511	10.139	28.352	24.457	23.966	5.282	6.488	6.793	31.929	32.874	40.318
TRINITY_DN19893_c0_g4_i1	2.77072e-24	1.7646e-22	25.948	24.19	25.623	99.3	74.448	83.24	21.497	20.905	22.813	118.274	93.187	106.425
TRINITY_DN6836_c0_g1_i2	2.99629e-24	1.90236e-22	3.939	2.533	3.915	23.517	12.668	19.087	2.549	1.945	3.059	27.863	19.098	25.168
TRINITY_DN12418_c0_g2_i1^RHBT1_HUMAN	3.78155e-24	2.38168e-22	13.536	27.633	27.45	79.803	51.157	43.268	10.836	13.627	11.221	53.019	48.109	53.235
TRINITY_DN7362_c23_g1_i1^IST1_MOUSE	3.78596e-24	2.38168e-22	60.51	69.651	69.892	269.26	289.977	332.795	101.028	94.987	123.516	489.065	486.286	470.308
TRINITY_DN6879_c0_g1_i7^MSH5_MOUSE	4.24846e-24	2.66448e-22	0.992	1.117	1.257	6.312	5.692	5.91	1.328	1.215	1.73	21.862	16.785	12.067
TRINITY_DN7669_c0_g1_i5^TRAF3_MOUSE	4.53355e-24	2.83464e-22	11.25	16.608	15.958	50.404	55.94	61.998	15.875	13.736	17.994	65.965	69.588	70.766
TRINITY_DN33466_c0_g3_i5^GXN_ACRMI	4.80096e-24	2.9837e-22	0.331	1.154	0.464	5.023	20.356	11.361	0.475	0.671	0.557	13.68	34.834	29.114
TRINITY_DN5614_c0_g1_i1^SDK2_CHICK	5.52116e-24	3.40047e-22	0	0	0.251	62.047	37.768	47.28	1.26	3.101	5.366	121.617	144.475	169.967
TRINITY_DN8896_c0_g1_i2	6.94499e-24	4.26464e-22	2.191	2.993	2.716	8.074	26.75	18.934	1.27	2.706	2.492	31.635	58.718	32.852
TRINITY_DN3195_c0_g1_i9^ELK3_MOUSE	8.38883e-24	5.07549e-22	1.001	1.361	1.373	3.525	6.146	5.961	1.425	1.422	1.28	7.716	8.341	7.695
TRINITY_DN3194_c0_g2_i1^ZC12C_HUMAN	9.41956e-24	5.6824e-22	16.417	26.958	27.392	14.242	55.525	45.167	10.428	10.843	13.987	58.004	95.876	71.64
TRINITY_DN15423_c0_g1_i21^GRHL2_MOUSE	9.52171e-24	5.72723e-22	39.521	48.098	42.48	171.238	167.326	219.495	34.028	31.787	37.015	141.642	164.712	214.943
TRINITY_DN9555_c0_g1_i7	1.23856e-23	7.40651e-22	0.161	1.839	1.431	17.415	19.249	37.562	0.271	0.454	0.313	7.14	9.777	11.445
TRINITY_DN1682_c0_g1_i6	1.30219e-23	7.76446e-22	1.672	5.47	4.388	16.456	25.01	30.05	4.4	4.513	5.034	18.408	22.995	26.859
TRINITY_DN40829_c0_g1_i1	1.54151e-23	9.13843e-22	11.807	11.654	12.594	156.368	68.796	71.42	12.357	13.39	19.548	151.207	149.694	150.355
TRINITY_DN29217_c0_g1_i10	1.64609e-23	9.73038e-22	0.548	1.304	1.585	17.932	17.757	26.049	1.037	1.521	1.72	10.961	13.332	15.138
TRINITY_DN13237_c0_g1_i14	2.0009e-23	1.17266e-21	1.492	1.473	2.117	22.482	23.933	28.09	1.948	1.738	2.229	13.166	24.841	20.487
TRINITY_DN46923_c0_g1_i2^CATL1_CANLF	2.17437e-23	1.26711e-21	7.491	7.863	7.046	81.456	55.011	64.632	12.134	12.432	21.581	124.63	118.221	119.596
TRINITY_DN14015_c0_g1_i7^DDI2_DANRE	2.3556e-23	1.36499e-21	2.021	1.989	2.89	25.191	27.708	29.733	8.568	5.194	8.425	59.302	72.141	52.844
TRINITY_DN7347_c1_g1_i9^MYO9B_RAT	2.59947e-23	1.49786e-21	32.154	31.49	34.429	114.732	91.425	98.54	33.592	32.192	40.885	190.901	155.483	174.787
TRINITY_DN13237_c0_g1_i3^LMTK3_HUMAN	2.86463e-23	1.6369e-21	1.936	1.999	2.078	21.38	20.445	24.14	1.725	1.906	2.668	12.198	20.579	19.118
TRINITY_DN1470_c1_g1_i1	3.33479e-23	1.89503e-21	11.326	9.918	12.024	123.081	109.667	128.753	13.026	16.353	9.999	76.951	99.785	121.356
TRINITY_DN10382_c0_g1_i10	3.4391e-23	1.94892e-21	4.893	4.485	6.118	54.348	44.27	48.688	6.726	6.991	10.478	56.473	49.408	54.938
TRINITY_DN10326_c0_g2_i1^C330_FUNHE	3.58977e-23	2.02871e-21	13.035	16.083	14.895	112.551	135.398	174.706	32.07	26.376	33.183	190.938	425.449	407.64
TRINITY_DN470_c0_g1_i6	4.01368e-23	2.26207e-21	10.56	13.784	12.797	38.718	57.61	54.659	30.714	28.963	27.798	106.492	120.865	142.303
TRINITY_DN17574_c0_g1_i2^BIG1_HUMAN	4.15626e-23	2.33602e-21	0.444	0.366	0.512	2.644	1.63	2.225	0.552	0.227	0.469	6.111	7.247	9.639
TRINITY_DN6547_c0_g1_i3	4.17316e-23	2.33913e-21	1.672	1.999	1.112	28.055	14.911	16.005	1.463	1.066	0.987	12.603	10.597	13.458
TRINITY_DN32989_c0_g1_i2^CRY1_ERIRU	4.86939e-23	2.69269e-21	4.279	8.004	8.37	66.707	75.931	86.506	5.524	3.782	5.073	33.742	58.25	40.467
TRINITY_DN9428_c0_g1_i13^XPO1_RAT	4.91191e-23	2.70893e-21	29.594	30.195	34.709	150.387	132.582	163.223	35.375	34.187	37.728	122.671	146.948	159.522
TRINITY_DN5465_c0_g1_i17	5.00566e-23	2.75325e-21	0	0	0	9.396	2.065	2.848	0.136	0.168	0.332	11.549	7.737	8.386
TRINITY_DN2792_c0_g2_i15	5.09802e-23	2.78913e-21	3.334	2.243	4.833	85.157	60.831	55.027	8.606	4.75	10.585	151.183	100.297	109.312
TRINITY_DN118031_c0_g1_i4	5.57843e-23	3.04387e-21	10.891	10.791	10.951	134.592	67.857	80.575	18.657	16.303	13.498	133.497	114.381	153.173
TRINITY_DN8298_c0_g1_i14^ZN106_MOUSE	6.01694e-23	3.25722e-21	4.345	3.125	2.078	22.79	14.052	17.413	5.553	5.441	6.197	24.164	30.458	22.626
TRINITY_DN17706_c0_g1_i2^CPMD8_HUMAN	6.70573e-23	3.60166e-21	9.975	14.272	15.378	120.834	187.929	137.235	13.288	6.685	7.272	114.906	106.473	88.273
TRINITY_DN27323_c0_g1_i2	7.79881e-23	4.1562e-21	47.021	50.022	64.45	370.763	208.74	292.527	42.353	39.144	45.772	175.371	157.249	179.273
TRINITY_DN2416_c0_g1_i6^BHMT1_PIG	1.25193e-22	6.62044e-21	1.181	0.807	1.315	16.126	19.744	27.018	1.202	1.274	2.053	14.391	17.423	22.028
TRINITY_DN20774_c1_g1_i6^PTN4_HUMAN	1.34274e-22	7.08244e-21	25.438	22.285	25.401	228.417	103.589	134.724	27.06	26.178	34.747	183.418	133.627	180.446
TRINITY_DN48839_c0_g1_i8^TF2B_XENLA	1.50101e-22	7.89702e-21	26.278	24.471	22.579	67.599	74.893	93.702	31.285	31.323	30.046	108.329	127.132	152.126
TRINITY_DN10992_c0_g3_i10^PA24A_RABIT	1.76856e-22	9.23378e-21	0.34	0	0.126	3.679	2.737	0.663	0	0	0	5.083	2.735	1.886
TRINITY_DN21538_c0_g1_i6	1.80715e-22	9.38762e-21	3.844	2.496	3.18	13.868	14.071	16.944	1.56	2.232	2.805	14.734	25.388	22.155
TRINITY_DN13442_c1_g1_i8	1.85194e-22	9.59605e-21	0	0.263	0	12.612	10.079	7.523	2.665	0.869	2.356	100	58.034	54.179
TRINITY_DN3316_c0_g1_i3^ELK1_MOUSE	1.94848e-22	1.00709e-20	0.057	1.361	0.744	8.217	6.127	6.247	1.551	2.686	3.128	27.116	19.645	29.597
TRINITY_DN5194_c0_g1_i4	2.17198e-22	1.1198e-20	0.217	0.432	0.387	80.046	111.238	53.925	4.662	2.034	2.922	143.014	154.981	60.804
TRINITY_DN14916_c1_g1_i3^NPY2R_CHICK	2.20206e-22	1.13246e-20	0.86	2.289	1.807	19.331	9.22	9.482	0.494	1.007	0.479	10.912	8.956	10.824
TRINITY_DN18515_c0_g1_i4^CADN_ACRMI	2.55576e-22	1.30783e-20	5.242	7.666	6.631	47.232	56.009	43.585	13.85	11.534	20.36	136.302	120.113	100.904
TRINITY_DN24472_c0_g1_i2^JNK_DROME	2.65558e-22	1.35553e-20	30.699	31.452	31.007	230.378	222.752	200.53	28.746	26.771	33.33	112.383	168.131	160.523
TRINITY_DN7112_c1_g1_i1^CERK1_HUMAN	2.81085e-22	1.43124e-20	0.557	0.253	0	2.522	3.854	7.298	0.194	0.237	0.586	6.957	9.56	7.81
TRINITY_DN5039_c3_g1_i2^UBE2F_HUMAN	3.51995e-22	1.78347e-20	0.765	1.407	1.72	15.223	12.006	13.198	1.202	1.521	1.398	15.126	16.807	19.44
TRINITY_DN19808_c2_g1_i4	4.27876e-22	2.15732e-20	32.031	36.228	33.762	88.99	87.117	87.067	51.086	42.788	55.732	368.832	319.181	238.49
TRINITY_DN19400_c0_g1_i1	4.97924e-22	2.48009e-20	0	1.07	0.174	36.096	23.212	28.468	1.473	0.306	0.743	48.267	28.92	59.666
TRINITY_DN4070_c1_g1_i5^RTP3_HUMAN	5.2939e-22	2.63046e-20	2.664	12.677	7.085	10.651	24.032	24.916	5.011	8.275	9.921	93.669	102.064	64.198
TRINITY_DN11554_c0_g1_i17	5.4046e-22	2.67899e-20	5.072	26.479	16.992	58.875	160.715	221.924	18.618	41.188	47.991	466.224	845.691	684.78
TRINITY_DN479440_c0_g1_i1	7.0163e-22	3.43649e-20	12.27	20.183	16.576	12.887	30.258	24.997	9.401	10.112	11.162	42.192	57.658	42.285
TRINITY_DN51998_c0_g1_i5	7.75541e-22	3.76266e-20	0.992	1.201	0.996	15.454	8.034	9.727	1.444	0.829	1.261	10.374	12.079	10.778
TRINITY_DN5171_c1_g2_i1^HSP17_CAEEL	8.10472e-22	3.92288e-20	5.139	10.603	7.027	98.991	141.258	111.319	3.382	2.113	2.287	29.406	36.726	26.928
TRINITY_DN10017_c0_g1_i7	1.04605e-21	5.00425e-20	0.737	2.177	1.431	13.042	17.787	25.191	1.686	2.093	2.297	16.203	21.855	16.392
TRINITY_DN9522_c0_g1_i5	1.32872e-21	6.29795e-20	5.781	13.427	12.092	46.549	54.013	81.708	6.503	9.638	8.367	40.955	49.465	55.916
TRINITY_DN9201_c0_g2_i3^NSF_MOUSE	1.36334e-21	6.44721e-20	35.809	44.176	42.316	118.367	115.833	128.753	54.148	48.387	49.164	172.701	196.72	177.847
TRINITY_DN6545_c0_g1_i17^UNC5B_RAT	1.63724e-21	7.707e-20	3.844	4.645	3.808	26.623	23.667	25.395	7.841	6.063	8.455	31.28	33.136	35.912
TRINITY_DN16049_c0_g1_i3^BAT36_CAEEL	1.91557e-21	8.99662e-20	8.634	8.82	11.347	91.149	86.781	97.509	22.776	12.877	28.003	201.63	209.369	177.467
TRINITY_DN1943_c0_g2_i3^NAS30_CAEEL	2.01537e-21	9.44377e-20	1.568	1.361	0.87	46.307	215.292	93.049	5.99	2.103	4.301	144.936	295.764	112.464
TRINITY_DN24071_c1_g1_i9^RIPL1_RAT	2.11065e-21	9.86777e-20	26.788	32.897	29.296	83.813	104.054	91.722	33.001	30.553	43.035	152.04	172.541	150.044
TRINITY_DN15423_c0_g1_i6	2.29328e-21	1.06731e-19	20.838	20.296	23.371	165.356	153.492	201.377	13.927	15.731	25.765	138.384	143.313	206.949
TRINITY_DN9664_c0_g1_i7	2.32178e-21	1.07813e-19	79.761	114.315	121.129	446.094	388.981	447.534	86.122	71.82	123.701	504.999	618.706	637.802
TRINITY_DN45309_c0_g1_i1	2.58975e-21	1.1918e-19	7.018	0.995	2.532	6.719	4.131	7.472	1.745	1.481	2.131	19.559	13.172	18.623
TRINITY_DN25079_c0_g1_i7	2.64365e-21	1.2085e-19	0.803	0.647	0.986	10.134	15.415	21.823	0.485	0.8	0.489	8.316	9.925	9.237
TRINITY_DN18722_c0_g1_i4^CECR2_MOUSE	2.94846e-21	1.33596e-19	1.332	0.497	1.624	5.596	5.593	5.971	1.144	0.958	1.261	5.83	7.646	7.856
TRINITY_DN8659_c4_g3_i1^LRP6_HUMAN	3.19298e-21	1.43726e-19	0.86	1.642	2.02	13.207	8.024	10.799	1.231	1.797	2.072	15.787	15.691	20.579
TRINITY_DN9415_c0_g1_i5^MOT10_DANRE	3.25947e-21	1.46399e-19	25.523	10.65	23.458	287.358	149.994	163.539	34.59	36.942	55.048	422.084	285.372	301.273
TRINITY_DN43377_c1_g3_i1^MDR1_CRIGR	3.29321e-21	1.47271e-19	7.113	13.108	15.011	53.467	94.854	129.468	16.118	16.807	16.88	70.533	98.28	94.876
TRINITY_DN10775_c7_g1_i2^BTBD8_HUMAN	3.48537e-21	1.55526e-19	2.021	1.886	2.271	13.053	11.967	17.24	2.878	2.093	2.737	16.963	22.528	19.854
TRINITY_DN2882_c0_g2_i7	3.86289e-21	1.71999e-19	0.217	0.694	0.532	2.644	5.218	3.828	0.795	0.662	0.88	15.897	10.802	8.961
TRINITY_DN44685_c0_g2_i1	4.07516e-21	1.81059e-19	0.595	0.366	0.551	7.424	12.392	19.404	0.368	0.632	0.508	7.018	13.822	22.534
TRINITY_DN1655_c6_g1_i6	4.11995e-21	1.82481e-19	7.207	14.807	14.402	52.795	84.113	93.814	15.652	17.192	23.429	82.144	102.451	88.377
TRINITY_DN11046_c0_g2_i1	4.53402e-21	1.9972e-19	1.899	1.473	1.073	6.069	8.419	11.779	2.481	2.321	2.033	11.709	16.796	13.792
TRINITY_DN2693_c0_g1_i3^PXDNL_HUMAN	4.77989e-21	2.09653e-19	17.097	17.546	18.829	98.077	77.877	94.416	22.446	21.053	27.798	92.676	95.375	111.049
TRINITY_DN7608_c0_g3_i2	4.9758e-21	2.17781e-19	16.918	20.643	22.753	39.158	78.421	62.692	13.258	14.526	17.202	68.671	63.64	64.301
TRINITY_DN6266_c0_g2_i6^WHITE_LUCCU	6.4748e-21	2.81592e-19	1.568	6.662	9.84	26.469	35.445	50.617	8.287	6.883	16.968	136.865	213.653	150.217
TRINITY_DN876_c3_g1_i1^NPTX1_HUMAN	7.12289e-21	3.08474e-19	12.799	9.74	11.995	50.217	53.796	58.528	5.883	7.495	7.399	24.397	26.721	28.194
TRINITY_DN50690_c0_g1_i1^MRP1_CHICK	8.44797e-21	3.62804e-19	4.562	2.73	3.48	7.424	12.342	18.056	3.722	2.617	2.492	16.791	31.518	28.596
TRINITY_DN9522_c0_g1_i1	9.05538e-21	3.87273e-19	5.904	15.097	14.141	42.606	66.662	82.168	5.534	6.715	10.722	49.48	78.886	65.463
TRINITY_DN9560_c2_g1_i2^FGR1A_DANRE	9.28151e-21	3.9612e-19	34.666	44.776	44.549	95.136	123.481	143.166	38.118	33.94	50.034	166.235	230.335	212.309
TRINITY_DN5171_c0_g2_i2^CRYAB_PIG	9.82259e-21	4.1748e-19	0	0	7.723	1685.56	411.383	766.406	24.52	7.347	7.321	479.757	380.326	636.606
TRINITY_DN13473_c0_g2_i1^GHSR_HUMAN	1.23336e-20	5.19906e-19	0.888	3.378	1.943	5.882	8.172	8.217	1.706	1.224	3.245	25.083	30.287	30.241
TRINITY_DN19907_c0_g1_i1	1.25508e-20	5.2798e-19	29.745	27.033	25.681	113.608	146.239	189.251	24.036	25.477	34.424	129.235	159.118	177.087
TRINITY_DN806_c0_g2_i1	1.47145e-20	6.1398e-19	4.373	6.362	4.842	9.308	14.467	11.555	6.038	6.488	5.288	24.115	25.331	23.017
TRINITY_DN34179_c0_g1_i19^LRSM1_HUMAN	1.5458e-20	6.43697e-19	9.54	8.764	9.791	51.484	34.25	44.238	8.616	9.608	10.722	50.509	36.589	48.68
TRINITY_DN23358_c2_g1_i4^HGS_MOUSE	1.5914e-20	6.61349e-19	6.395	7.047	7.056	54.238	35.93	40.543	7.182	6.596	10.331	50.655	40.725	45.989
TRINITY_DN14672_c0_g3_i3^AGO2_HUMAN	1.70024e-20	7.05156e-19	9.37	38.677	21.458	68.039	74.389	78.064	18.298	18.17	28.071	137.11	153.796	109.427
TRINITY_DN11553_c0_g1_i7	1.72407e-20	7.12165e-19	1.587	1.492	2.204	19.496	17.392	17.24	2.539	2.577	3.137	25.438	16.477	16.656
TRINITY_DN61736_c0_g1_i3	1.77425e-20	7.28503e-19	2.626	2.918	2.213	12.557	11.265	16.821	2.452	2.745	2.111	15.53	15.463	14.252
TRINITY_DN2331_c4_g1_i3^VIAAT_XENLA	1.79331e-20	7.34865e-19	2.144	1.651	1.778	115.337	101.564	129.294	3.809	6.034	13.127	192.163	174.318	215.289
TRINITY_DN4178_c2_g1_i5^SBNO1_CHICK	2.14195e-20	8.70793e-19	13.177	16.824	15.977	33.596	36.216	43.187	18.948	15.168	19.284	63.834	75.206	67.752
TRINITY_DN27795_c0_g2_i2^MDR2_CRIGR	2.27118e-20	9.19693e-19	337.293	293.57	341.687	817.981	697.991	821.963	337.538	306.704	377.174	1120.45	1567.39	1470.18
TRINITY_DN9305_c3_g1_i5	2.69243e-20	1.08387e-18	2.994	10.565	7.326	185.382	134.845	143.727	16.399	14.269	21.093	190.742	114.974	119.964
TRINITY_DN8299_c0_g1_i2^MYO1E_MOUSE	2.74672e-20	1.10142e-18	11.873	17.734	19.563	44.853	56.118	54.955	16.185	15.928	24.386	84.311	95.124	103.515
TRINITY_DN10355_c0_g1_i8	2.81455e-20	1.12642e-18	3.967	7.094	9.414	17.227	14.882	15.729	6.494	5.994	7.575	24.568	27.701	25.79
TRINITY_DN33153_c0_g1_i1	2.82338e-20	1.12776e-18	2.739	2.083	2.9	9.164	12.135	13.116	2.626	3.249	2.033	29.529	25.581	30.494
TRINITY_DN8568_c1_g1_i5^GNMT_RAT	2.91562e-20	1.1601e-18	0.179	0.3	1.17	82.546	107.483	121.69	2.239	4.424	6.832	65.095	101.642	126.314
TRINITY_DN16805_c0_g1_i1	3.06909e-20	1.21881e-18	17.626	15.501	17.785	85.906	61.988	63.519	17.116	16.679	22.373	85.83	74.921	99.822
TRINITY_DN27701_c0_g1_i16^SBDS_XENLA	3.3497e-20	1.32513e-18	7.453	8.088	9.153	56.859	35.357	40.972	15.003	11.82	14.495	63.356	58.193	58.883
TRINITY_DN1967_c1_g1_i2^LYAM2_PIG	3.44525e-20	1.35771e-18	1.332	1.323	3.528	29.553	32.54	29.631	1.037	2.469	3.499	36.51	57.054	62.357
TRINITY_DN20965_c0_g1_i1	3.70388e-20	1.45684e-18	6.659	23.683	15.059	29.024	51.77	50.515	52.704	49.602	62.349	219.952	228.558	194.1
TRINITY_DN27795_c0_g1_i6^MDR3_HUMAN	4.0947e-20	1.60748e-18	57.488	41.276	47.303	107.869	97.868	117.25	46.007	42.186	44.697	142.07	195.068	215.783
TRINITY_DN6129_c0_g1_i10^PTHD3_MOUSE	4.20387e-20	1.6472e-18	1.134	0.694	0.812	9.286	6.68	5.063	1.997	2.113	2.747	22.597	22.949	12.941
TRINITY_DN43359_c0_g2_i1	4.26023e-20	1.66294e-18	0.642	1.004	0.87	4.406	3.399	4.542	0.552	0.563	1.3	11.917	11.52	17.68
TRINITY_DN6129_c0_g1_i6^PTHD3_MOUSE	4.30805e-20	1.67842e-18	1.389	1.483	1.488	9.924	6.166	5.491	3.092	2.864	2.766	19.804	16.078	13.654
TRINITY_DN12034_c0_g1_i3	4.41807e-20	1.71479e-18	1.011	1.145	0.793	1.928	4.555	3.032	1.483	1.175	1.769	7.863	10.233	8.938
TRINITY_DN22197_c0_g1_i3^YPEL1_MOUSE	4.81066e-20	1.86366e-18	1.785	2.139	0.793	13.692	18.192	19.73	1.502	0.849	1.407	9.063	13.514	14.586
TRINITY_DN18447_c0_g2_i2	5.08564e-20	1.96648e-18	67.963	59.677	58.37	325.569	295.481	385.127	43.768	48.792	54.315	226.272	233.23	378.423
TRINITY_DN3195_c0_g1_i2^ELK3_MOUSE	5.19283e-20	2.00041e-18	4.09	8.801	6.834	15.806	25.999	25.875	6.649	5.362	8.689	39.363	57.293	39.075
TRINITY_DN7642_c0_g1_i14	6.7897e-20	2.60095e-18	0.708	0.873	0.435	13.515	12.797	18.618	1.318	1.402	2.307	13.154	19.667	28.895
TRINITY_DN43776_c0_g1_i2^ZC12B_HUMAN	8.09117e-20	3.07659e-18	92.05	73.292	67.504	77.402	147.948	119.281	56.484	55.013	63.981	203.798	251.131	201.727
TRINITY_DN20608_c0_g1_i9^CHST3_CHICK	8.57658e-20	3.24318e-18	1.436	2.346	1.691	2.038	3.785	4.45	2.268	2.202	2.531	9.271	12.329	11.215
TRINITY_DN1116_c0_g1_i5	9.19112e-20	3.46918e-18	1.747	4.138	4.301	40.557	38.183	38.828	8.558	8.897	11.885	49.982	50.992	44.056
TRINITY_DN1423_c6_g1_i5^TRPA1_HUMAN	9.90338e-20	3.73118e-18	0.094	0	0	2.258	0	0	0.174	0.138	0.313	32.59	9.731	12.481
TRINITY_DN5194_c0_g1_i3	1.0074e-19	3.78854e-18	1.294	0	0	57.795	69.764	36.072	4.894	2.232	1.779	108.77	98.258	52.66
TRINITY_DN3771_c0_g2_i8	1.01151e-19	3.79703e-18	3.202	8.689	5.026	56.198	56.167	62.019	10.38	11.652	13.713	48.426	59.014	53.42
TRINITY_DN3140_c1_g3_i1^GST_ANOGA	1.01989e-19	3.82152e-18	59.216	118.762	102.175	6108.17	1677.89	2930.1	528.865	565.901	555.767	5911.45	3191.1	3594.66
TRINITY_DN16738_c0_g1_i7^DICER_CRIGR	1.14688e-19	4.28176e-18	7.509	19.77	17.321	20.697	47.857	47.29	7.773	7.93	12.843	81.74	102.326	64.347
TRINITY_DN577_c0_g1_i10	1.15712e-19	4.31217e-18	0.123	1.013	1.382	1.983	3.795	2.95	1.037	0.642	0.674	9.602	11.463	7.109
TRINITY_DN4090_c0_g2_i1	1.31393e-19	4.85258e-18	3.467	3.19	3.963	27.846	42.066	49.801	4.788	4.74	5.513	21.678	30.458	29.62
TRINITY_DN19907_c0_g1_i7	1.39466e-19	5.13229e-18	12.79	17.359	14.74	45.811	72.709	62.478	13.927	13.232	15.404	54.048	65.634	69.006
TRINITY_DN13293_c0_g1_i2^LRP6_MOUSE	1.47201e-19	5.39762e-18	3.127	0.788	0.425	10.442	8.716	6.502	3.508	1.432	2.434	30.949	25.422	24.973
TRINITY_DN50349_c0_g1_i12^BHMT1_XENTR	1.54836e-19	5.65741e-18	2.909	0.741	1.411	20.003	15.455	14.076	0.523	0.79	0.704	7.067	10.757	12.688
TRINITY_DN54416_c0_g1_i2^GP2_CANLF	2.14631e-19	7.78689e-18	9.814	5.555	7.162	50.327	10.593	14.361	15.207	21.33	25.364	123.405	99.249	106.828
TRINITY_DN6289_c0_g1_i1	2.16107e-19	7.82666e-18	3.665	3.125	4.436	62.84	49.398	53.873	6.949	4.75	10.234	54.771	58.809	58.32
TRINITY_DN21309_c1_g1_i1^ACT1_PODCA	2.35612e-19	8.50312e-18	206.675	279.927	323.516	181.196	309.523	215.861	107.211	155.421	126.008	710.475	985.38	591.549
TRINITY_DN16412_c0_g1_i5	2.47923e-19	8.91614e-18	20.167	20.69	20.965	79.924	110.526	108.461	36.868	35.372	34.991	128.219	170.41	191.167
TRINITY_DN16183_c1_g1_i1	2.59128e-19	9.28661e-18	2.777	1.042	2.271	72.776	23.252	33.684	0.737	2.044	2.229	52.199	32.396	59.988
TRINITY_DN39521_c0_g1_i20^PA24A_XENTR	2.717e-19	9.70336e-18	0.151	0.15	0.57	6.73	5.109	4.358	0.339	0.316	0.929	13.191	10.985	9.743
TRINITY_DN7347_c1_g1_i7^MYO9B_RAT	3.09208e-19	1.09479e-17	3.646	1.135	1.083	34.719	12.807	20.343	1.347	2.014	0.948	79.364	56.461	36.085
TRINITY_DN17319_c0_g1_i6	3.50728e-19	1.23542e-17	0	0	0	2.214	5.326	4.685	1.599	0.958	0.235	54.085	29.216	40.145
TRINITY_DN7362_c0_g1_i12	3.53733e-19	1.24387e-17	7.698	10.537	9.588	41.648	45.436	57.844	17.94	17.133	18.649	61.078	75.65	82.809
TRINITY_DN14015_c0_g1_i3^DDI2_DANRE	3.71704e-19	1.30483e-17	11.08	12.132	12.478	57.377	49.408	51.373	18.405	13.815	19.353	65.205	71.651	78.553
TRINITY_DN4427_c0_g1_i4	3.8934e-19	1.36442e-17	2.494	1.924	4.862	18.747	14.407	14.453	5.195	4.503	5.835	35.505	30.732	30.425
TRINITY_DN17574_c0_g1_i14^BIG1_HUMAN	4.20999e-19	1.47035e-17	4.09	4.738	4.379	9.153	6.71	11.299	3.547	2.844	3.695	15.334	13.503	19.981
TRINITY_DN21538_c0_g1_i2	4.69702e-19	1.62938e-17	0.954	2.834	2.339	9.253	7.293	10.677	1.056	1.531	1.593	12.725	8.637	13.976
TRINITY_DN7857_c1_g1_i4^NCPR_MUSDO	5.42959e-19	1.87718e-17	4.014	3.894	7.665	17.745	22.224	29.182	4.788	2.567	2.043	32.015	34.823	49.854
TRINITY_DN70840_c0_g1_i3^RTBS_DROME	6.19867e-19	2.12168e-17	22.424	21.788	14.228	45.932	59.735	50.668	20.43	20.026	21.601	65.475	99.169	91.552
TRINITY_DN11680_c0_g1_i6^ADAL_DANRE	7.12538e-19	2.41875e-17	2.361	1.989	1.817	10.079	10.563	12.984	3.305	3.427	2.541	12.468	16.397	14.505
TRINITY_DN45647_c0_g1_i1	7.78418e-19	2.63369e-17	0	0	1.817	3.558	0	2.297	0	0	0	3.209	1.185	4.992
TRINITY_DN21554_c0_g1_i4^ATS2_MOUSE	8.10141e-19	2.73652e-17	1.417	2.824	1.595	5.331	6.68	8.074	1.221	0.997	1.398	7.41	11.178	6.626
TRINITY_DN7277_c0_g1_i1^AGO2_RABIT	8.68787e-19	2.92981e-17	43.867	78.865	54.011	130.395	145.537	159.375	48.624	59.496	57.648	204.557	202.669	182.586
TRINITY_DN1435_c0_g1_i1	8.70384e-19	2.93039e-17	7.925	12.217	10.68	72.677	59.418	64.336	10.118	11.09	19.499	123.565	97.711	95.198
TRINITY_DN2726_c0_g2_i4	8.88042e-19	2.98495e-17	16.974	18.063	14.034	38.53	73.836	64.601	22.786	26.534	17.72	87.9	121.936	143.108
TRINITY_DN21_c1_g1_i3^DICER_XENTR	8.98499e-19	3.01517e-17	6.244	13.793	9.743	20.818	33.163	40.135	5.098	6.833	9.285	35.395	45.978	37.626
TRINITY_DN4397_c0_g1_i4	1.3266e-18	4.40866e-17	35.819	44.335	40.267	141.388	166.842	175.982	41.559	64.078	68.917	242.745	335.487	330.444
TRINITY_DN5233_c0_g1_i10^UDB33_MACMU	1.34296e-18	4.45582e-17	0.52	0.629	0.551	18.042	8.646	14.341	3.169	2.291	2.356	32.676	18.505	19.233
TRINITY_DN6671_c1_g1_i2	1.49659e-18	4.94692e-17	3.127	3.932	5.103	77.094	60.703	67.878	6.338	3.743	5.845	43.589	59.527	53.73
TRINITY_DN19899_c0_g1_i10^CSMD3_MOUSE	1.49819e-18	4.94692e-17	10.069	11.091	10.564	41.967	61.928	71.032	7.482	9.658	7.272	27.691	36.327	34.279
TRINITY_DN1744_c0_g1_i5^GSK3B_SPECI	1.56812e-18	5.16124e-17	2.314	1.792	1.865	10.013	7.826	10.105	2.016	1.412	1.339	12.064	8.295	11.491
TRINITY_DN56257_c1_g1_i1	1.80796e-18	5.92223e-17	0	0	0	24.651	21.512	16.73	4.119	1.886	4.809	187.251	87.843	76.862
TRINITY_DN14019_c0_g1_i2	1.86426e-18	6.09693e-17	43.073	37.298	42.2	398.036	221.319	260.579	45.92	42.472	78.398	450.535	329.71	423.043
TRINITY_DN7338_c0_g1_i6	2.1418e-18	6.94938e-17	7.764	7.61	11.009	96.249	51.612	67.051	10.341	8.167	17.505	122.315	88.697	108.323
TRINITY_DN1029_c0_g1_i8^ZN363_HUMAN	2.41497e-18	7.77437e-17	58.564	40.995	47.352	485.363	265.441	301.428	45.193	50.372	83.334	504.62	348.887	499.307
TRINITY_DN24717_c0_g1_i5	2.45517e-18	7.88897e-17	21.99	13.624	18.597	92.823	83.095	98.367	12.086	13.835	27.446	209.456	150.97	201.945
TRINITY_DN2547_c0_g2_i11	2.59561e-18	8.30392e-17	1.644	3.143	2.948	17.161	22.421	26.396	1.541	1.076	0.821	10.496	13.309	16.794
TRINITY_DN19589_c0_g2_i4^Y9801_DROME	2.62507e-18	8.37213e-17	11.344	9.74	12.894	56.727	36.938	41.962	12.076	12.748	16.606	56.938	52.496	67.672
TRINITY_DN23511_c0_g1_i31^POL3_DROME	2.65885e-18	8.46676e-17	6.933	7.891	11.212	608.157	271.923	301.826	19.277	21.735	44.081	296.266	277.362	260.081
TRINITY_DN23561_c0_g1_i4^B2CL1_RAT	2.6895e-18	8.5511e-17	66.404	71.809	82.215	388.552	288.228	362.661	61.243	52.9	74.684	282.524	251.609	243.977
TRINITY_DN5925_c1_g1_i3^ACT1_NAEFO	2.86712e-18	9.08774e-17	10.06	9.224	9.463	36.856	31.552	32.949	9.072	9.885	9.979	34.048	29.809	38.776
TRINITY_DN17914_c0_g1_i5	3.03379e-18	9.60123e-17	5.309	5.226	2.977	10.508	16.631	21.282	2.578	2.765	2.639	17.012	26.926	25.168
TRINITY_DN21217_c0_g1_i4^CSMD3_MOUSE	3.2758e-18	1.03195e-16	5.431	7.544	7.839	32.571	55.367	63.152	4.284	4.049	6.998	30.202	47.357	33.784
TRINITY_DN5919_c0_g1_i5^FBN1_BOVIN	3.47332e-18	1.09083e-16	0.576	0.535	0.435	59.987	34.457	51.107	0.504	0.494	2.219	83.589	54.205	80.405
TRINITY_DN210_c0_g1_i2^H1D_STRPU	3.57869e-18	1.12221e-16	14.887	9.402	13.464	70.947	125.457	115.474	17.067	21.567	17.623	106.43	132.636	102.882
TRINITY_DN13237_c0_g1_i13^LMTK3_HUMAN	3.59703e-18	1.12625e-16	10.098	8.229	6.969	85.773	83.559	102.99	8.054	10.25	10.321	37.134	64.096	76.253
TRINITY_DN22959_c0_g1_i2^KC2D1_DANRE	3.83313e-18	1.19835e-16	5.781	16.214	9.559	15.399	37.442	31.489	7.502	9.875	8.044	37.293	58.467	37.373
TRINITY_DN17051_c0_g1_i4^K132L_XENLA	4.15213e-18	1.29414e-16	109.874	129.572	129.625	504.484	404.357	442.205	106.455	105.79	144.11	487.045	481.067	453.364
TRINITY_DN10620_c0_g1_i5	4.18137e-18	1.30129e-16	4.732	3.369	2.929	10.872	33.489	16.668	60.448	72.413	41.618	254.306	290.42	288.792
TRINITY_DN28500_c0_g1_i3^GRD2I_HUMAN	4.49906e-18	1.39593e-16	2.9	1.201	1.923	8.658	9.971	5.553	0.998	1.56	1.134	7.544	5.868	7.903
TRINITY_DN2352_c0_g1_i9	4.53739e-18	1.4057e-16	10.4	17.331	16.924	69.526	65.476	84.832	18.589	18.96	24.768	77.367	127.713	127.521
TRINITY_DN9014_c0_g1_i5^SLOB_DROME	4.55902e-18	1.40858e-16	5.006	5.142	4.881	13.824	12.619	14.76	5.379	6.083	6.363	18.518	20.784	22.649
TRINITY_DN7857_c1_g1_i3^NCPR_MUSDO	4.56037e-18	1.40858e-16	50.743	51.776	58.97	107.164	105.734	132.489	49.942	39.934	63.024	198.752	227.601	224.537
TRINITY_DN13063_c0_g1_i1^MOT10_DANRE	4.92408e-18	1.51637e-16	1.946	1.239	0.812	16.754	13.291	14.729	1.076	1.501	0.88	8.647	7.589	6.58
TRINITY_DN980_c1_g1_i2^PAR14_HUMAN	4.93801e-18	1.51838e-16	90.86	64.8	69.215	240.511	169.54	217.729	68.357	62.143	83.93	262.402	257.569	262.462
TRINITY_DN49456_c1_g2_i1	5.10666e-18	1.56091e-16	8.123	17.284	12.836	98.54	92.146	86.006	12.871	7.337	16.245	130.203	157.055	103.756
TRINITY_DN55860_c0_g1_i1^PHNX_SYNFM	5.31483e-18	1.62213e-16	147.507	110.956	115.484	570.927	417.164	462.048	251.32	202.583	221.716	764.756	788.318	781.347
TRINITY_DN4682_c1_g1_i8^SVEP1_RAT	5.93449e-18	1.80056e-16	5.394	13.54	10.052	21.964	28.775	37.562	7.443	8.591	8.464	26.712	29.911	36.361
TRINITY_DN1290_c1_g2_i2^YRD6_CAEEL	6.68714e-18	2.01113e-16	7.415	16.355	9.076	80.541	95.852	87.741	62.735	66.28	65.526	223.822	198.133	251.477
TRINITY_DN5338_c0_g1_i5^ABCA5_HUMAN	6.75674e-18	2.02614e-16	2.702	1.661	2.513	13.67	10.504	13.667	1.803	1.481	2.659	10.521	12.751	15.598
TRINITY_DN27566_c1_g1_i2^ACT10_SOLTU	7.06799e-18	2.11331e-16	277.548	438.193	390.266	235.731	376.975	229.202	126.101	217.761	170.275	935.865	1174.4	801.604
TRINITY_DN43776_c0_g1_i1	7.15608e-18	2.13654e-16	2.569	3.181	3.789	6.697	11.453	10.228	1.88	1.61	3.616	37.587	41.295	23.029
TRINITY_DN148925_c0_g1_i2^KBTB8_DANRE	8.02564e-18	2.3892e-16	3.892	6.793	5.828	3.976	15.643	10.422	4.642	4.493	5.19	17.845	23.633	17.634
TRINITY_DN2542_c0_g1_i1^STAM1_HUMAN	8.95652e-18	2.65482e-16	24.106	25.485	26.754	66.718	54.695	66.428	26.09	24.184	30.896	93.681	88.333	97.821
TRINITY_DN15451_c0_g1_i2^ADF2_CAEEL	9.51329e-18	2.81175e-16	1.379	0.704	2.059	13.031	17.767	17.965	2.161	2.518	3.294	36.571	25.73	26.595
TRINITY_DN2752_c0_g1_i1	9.53337e-18	2.81364e-16	8.53	13.193	6.805	27.802	34.912	35.501	7.734	10.043	12.257	43.699	61.145	51.176
TRINITY_DN1605_c0_g1_i20	1.10608e-17	3.2558e-16	6.499	2.487	1.315	56.848	25.465	25.253	7.647	5.392	5.513	91.488	42.583	53.512
TRINITY_DN10894_c0_g1_i4^FBX4_MOUSE	1.10632e-17	3.2558e-16	4.175	4.335	4.398	14.22	15.01	19.189	5.505	4.533	6.48	21.507	25.536	28.7
TRINITY_DN16784_c0_g1_i2	1.12509e-17	3.30159e-16	2.05	5.123	2.02	3.404	18.044	11.248	2.297	2.735	3.773	17.428	34.982	21.43
TRINITY_DN98583_c1_g1_i1^ADRB1_SHEEP	1.20656e-17	3.5306e-16	0	0.751	0	168.738	38.262	46.31	1.531	3.95	2.316	181.654	84.208	94.531
TRINITY_DN10017_c0_g1_i2	1.31583e-17	3.83941e-16	0.491	1.567	1.498	14.375	14.585	18.853	1.977	1.926	2.991	17.024	17.411	13.343
TRINITY_DN13405_c0_g1_i6^H3_URECA	1.65087e-17	4.78309e-16	6.688	5.33	5.877	32.031	38.272	37.971	5.776	5.856	4.398	18.653	23.747	28.148
TRINITY_DN9377_c0_g1_i3	1.70282e-17	4.92668e-16	19.458	22.585	17.881	39.599	34.724	43.605	29.89	29.032	29.391	86.136	100.719	94.358
TRINITY_DN10635_c0_g2_i5	1.82747e-17	5.2799e-16	3.523	3.95	3.402	16.302	14.378	14.617	2.801	2.745	2.365	12.456	14.711	12.642
TRINITY_DN3021_c0_g1_i8	2.01422e-17	5.79502e-16	11.515	13.446	13.251	34.51	43.173	44.228	9.702	8.739	12.227	36.546	48.872	48.887
TRINITY_DN12999_c0_g1_i16^GP2_RAT	2.03305e-17	5.84104e-16	0.406	0.629	0.454	0.76	1.136	0.837	0.33	0.148	0.606	6.785	12.523	8.018
TRINITY_DN3438_c5_g1_i5^ACTC_PISOC	2.66214e-17	7.56825e-16	163.224	250.586	233.153	136.453	231.349	150.005	79.822	130.131	94.653	468.906	572.294	406.455
TRINITY_DN39150_c1_g1_i2	2.737e-17	7.75521e-16	3.353	2.299	3.857	10.53	11.73	14.168	2.975	2.834	2.874	15.897	15.953	20.82
TRINITY_DN14763_c0_g1_i6^TSP1_XENLA	2.83385e-17	8.00757e-16	29.122	30.017	27.528	83.725	57.976	51.077	19.752	20.471	23.683	169.26	127.052	90.493
TRINITY_DN27362_c0_g1_i3^RHN2B_XENLA	3.09872e-17	8.72007e-16	22.018	18.719	22.385	43.839	38.805	42.891	17.416	15.01	18.336	55.322	59.322	54.156
TRINITY_DN40023_c2_g1_i2	3.61372e-17	1.00321e-15	1.492	1.483	2.02	11.125	8.054	10.809	1.745	1.096	1.535	11.782	9.731	11.192
TRINITY_DN3795_c0_g2_i3^CP3AS_BOVIN	4.13668e-17	1.1453e-15	66.045	50.941	81.548	556.838	485.199	661.425	86.083	60.168	142.429	684.878	1168.56	1060.91
TRINITY_DN14682_c0_g1_i4^CLHC1_MACFA	4.1445e-17	1.14592e-15	0.208	0	1.305	18.758	6.65	7.941	0.397	0.504	1.134	20.71	9.708	15.54
TRINITY_DN7042_c0_g1_i12^PARK7_CHICK	4.15377e-17	1.14694e-15	0.368	0	0.377	6.268	4.575	6.012	0.572	0.168	0.626	9.737	11.873	7.649
TRINITY_DN7770_c0_g1_i3	4.26021e-17	1.17476e-15	9.059	13.446	3.818	64.823	67.66	74.717	8.5	11.564	10.703	87.079	79.912	64.623
TRINITY_DN14508_c0_g2_i8^ST1C4_HUMAN	4.35497e-17	1.19725e-15	0.34	0.554	0.193	4.769	7.036	5.41	2.219	1.797	2.199	11.868	13.594	21.752
TRINITY_DN3224_c0_g1_i10^TTC5_BOVIN	4.35923e-17	1.19725e-15	50.195	93.653	60.506	44.897	127.355	108.921	60.448	57.195	67.246	183.099	252.225	206.926
TRINITY_DN6893_c1_g1_i4^ANM9_HUMAN	5.65101e-17	1.54174e-15	11.08	7.356	8.921	141.013	98.668	128.988	23.028	21.893	37.044	156.78	129.821	183.886
TRINITY_DN14568_c0_g1_i9^RAB30_MOUSE	6.13426e-17	1.66915e-15	19.411	19.432	19.06	68.359	87.196	92.446	28.756	18.278	31.776	131.085	138.709	122.356
TRINITY_DN2492_c0_g1_i1^PZP_MOUSE	6.66333e-17	1.80595e-15	104.348	89.45	80.263	488.27	684.888	506.47	79.396	61.521	50.307	366.885	268.155	316.974
TRINITY_DN43776_c0_g1_i5^ZC12C_HUMAN	7.35472e-17	1.98809e-15	9.531	7.826	5.973	6.851	10.514	9.687	5.466	4.118	5.825	23.932	22.915	20.073
TRINITY_DN9753_c0_g1_i6	8.49186e-17	2.28348e-15	9.162	6.812	6.737	43.542	26.463	28.478	8.287	7.841	10.331	42.695	32.076	37.546
TRINITY_DN29780_c0_g1_i7^PV21_POMCA	8.7076e-17	2.33843e-15	4.336	16.12	11.183	6.488	25.663	25.202	4.613	9.391	12.648	92.885	128.659	78.657
TRINITY_DN7642_c0_g1_i1	9.02148e-17	2.41957e-15	1.436	1.708	1.972	29.575	17.678	33.316	3.111	3.812	5.317	22.829	29.604	38.305
TRINITY_DN2783_c1_g1_i5	9.71363e-17	2.59505e-15	21.593	30.692	27.421	133.854	103.412	110.911	20.208	27.827	21.181	132.224	88.515	106.241
TRINITY_DN53491_c0_g1_i3^CC177_PONAB	1.04316e-16	2.78324e-15	17.985	12.104	14.141	54.425	47.284	54.425	14.858	12.482	14.28	55.077	45.5	65.383
TRINITY_DN3903_c0_g1_i4^FGFR3_MOUSE	1.26031e-16	3.33236e-15	1.445	6.221	8.235	2.159	4.467	4.246	1.551	2.093	2.375	12.235	15.417	11.1
TRINITY_DN102501_c0_g1_i2	1.30517e-16	3.44213e-15	3.164	2.702	2.271	10.817	7.283	8.309	1.337	1.234	1.525	11.488	10.403	11.825
TRINITY_DN6787_c1_g1_i6^SFXN2_BOVIN	1.35536e-16	3.56537e-15	41.108	39.287	37.56	153.394	149.213	152.985	66.854	69.411	79.131	224.594	217.63	218.222
TRINITY_DN2416_c0_g1_i5^BHMT1_XENLA	1.45255e-16	3.80964e-15	2.522	0.882	1.305	25.72	24.961	26.671	2.307	3.555	4.037	19.094	21.194	16.564
TRINITY_DN12662_c0_g2_i3	1.45378e-16	3.80964e-15	6.858	11.401	2.059	0.551	9.259	4.42	4.739	3.802	2.307	32.578	51.243	25.053
TRINITY_DN2752_c0_g1_i2	1.48783e-16	3.89392e-15	50.639	77.974	53.557	138.766	196.843	197.856	75.122	80.085	101.631	259.732	373.842	341.153
TRINITY_DN91661_c1_g1_i3^CTR2_YEAST	1.49898e-16	3.91313e-15	0.406	1.051	1.005	30.798	15.613	15.26	1.153	1.629	0.86	15.897	13.924	10.916
TRINITY_DN7215_c2_g1_i10	1.67613e-16	4.35899e-15	0	8.37	0	586.039	976.139	624.026	159.528	60.158	60.433	1903.1	1278.39	1496.37
TRINITY_DN18616_c1_g1_i3	1.79673e-16	4.66673e-15	0.992	1.68	1.305	12.59	16.809	13.28	0.727	0.395	0.88	12.737	8.125	10.203
TRINITY_DN36819_c0_g1_i1^FSCN1_HUMAN	1.8101e-16	4.69554e-15	63.599	97.472	103.847	249.511	231.636	199.346	112.241	101.85	134.345	423.541	483.859	371.245
TRINITY_DN31839_c0_g1_i1	2.00593e-16	5.19698e-15	11.25	7.366	10.023	21.556	16.413	27.151	5.728	4.503	5.591	35.015	35.917	49.037
TRINITY_DN58401_c0_g1_i5	2.12163e-16	5.48292e-15	39.588	21.018	29.934	285.276	222.387	239.736	42.208	49.74	51.705	335.36	254.31	443.38
TRINITY_DN9859_c0_g2_i1	2.48526e-16	6.36665e-15	8.86	9.017	8.361	35.755	41.79	45.146	5.505	7.149	5.376	19.314	27.188	28.723
TRINITY_DN33845_c1_g1_i1^METK2_PONAB	2.56173e-16	6.54626e-15	300.369	198.454	181.229	1807.84	1522.11	1831.87	214.151	253.222	360.441	1145.71	1420.3	1773.54
TRINITY_DN17660_c1_g2_i2^DI3L2_MOUSE	2.62171e-16	6.69121e-15	33.703	43.05	42.973	85.983	103.56	133.377	38.254	40.941	42.293	120.515	209.152	160.753
TRINITY_DN43610_c0_g2_i2^USOM8_ACRMI	3.08662e-16	7.82921e-15	95.29	43.988	135.27	159.342	164.984	177.768	77.428	28.538	114.533	2155.23	2146.5	1333.24
TRINITY_DN13750_c0_g1_i7	3.09756e-16	7.84728e-15	37.151	45.518	45.824	137.731	132.888	140.114	47.48	43.45	63.493	168.035	200.811	209.882
TRINITY_DN11591_c1_g2_i1	3.28692e-16	8.29635e-15	130.92	149.811	110.777	261.946	360.157	374.828	170.993	192.037	184.506	475.703	639.718	666.249
TRINITY_DN5166_c1_g2_i1	3.38299e-16	8.52837e-15	2.89	3.228	2.581	5.485	15.662	11.973	5.108	4.197	5.61	367.779	116.535	94.22
TRINITY_DN937_c1_g1_i7	3.40061e-16	8.56229e-15	18.599	31.959	29.606	153.658	105.012	115.178	27.98	26.149	31.541	191.869	130.175	114.316
TRINITY_DN14817_c0_g1_i5^RBCC1_MOUSE	3.68543e-16	9.23421e-15	12.147	12.151	12.933	19.783	22.066	24.028	11.931	12.768	10.624	38.371	36.213	36.395
TRINITY_DN130357_c0_g1_i5	3.7784e-16	9.45566e-15	5.97	9.477	7.926	24.828	24.25	24.987	8.897	10.428	8.973	31.978	29.775	29.275
TRINITY_DN7327_c1_g2_i1^NCOA4_HUMAN	3.81355e-16	9.53202e-15	14.159	13.418	15.736	67.687	55.248	57.089	18.415	17.676	17.877	65.316	57.1	53.949
TRINITY_DN6879_c0_g1_i2^MSH5_HUMAN	4.41701e-16	1.09605e-14	2.862	3.209	3.286	11.136	11.591	8.88	4.061	2.814	5.249	41.556	29.843	23.719
TRINITY_DN2887_c0_g1_i1^MYL9_PONAB	5.39553e-16	1.32765e-14	70.901	101.141	95.815	234.651	209.175	200.04	73.997	88.005	84.37	327.938	249.991	280.153
TRINITY_DN46715_c0_g1_i4^MMP25_HUMAN	5.43419e-16	1.33397e-14	1.88	3.997	3.818	61.75	75.763	79.83	65.1	21.122	36.037	906.165	696.396	508.705
TRINITY_DN3881_c0_g1_i17^VMA5A_MOUSE	5.45826e-16	1.33828e-14	0.255	1.304	0.551	4.869	4.19	4.961	0.533	1.59	1.339	12.982	12.899	16.978
TRINITY_DN8043_c0_g1_i12	5.99796e-16	1.46363e-14	15.671	14.534	20.849	286.708	162.128	215.045	23.958	23.028	48.03	338.177	220.49	270.733
TRINITY_DN399141_c0_g1_i2	6.06207e-16	1.47752e-14	5.176	8.632	12.333	39.522	45.89	69.388	11.785	9.391	11.602	49.357	61.874	71.157
TRINITY_DN10382_c0_g1_i6	6.32181e-16	1.53719e-14	0.916	0.732	1.672	6.587	7.273	10.248	3.208	2.044	2.756	13.288	15.759	18.577
TRINITY_DN3370_c0_g2_i5	7.52915e-16	1.82644e-14	236.675	347.955	213.677	411.188	606.892	477.808	245.786	249.795	216.888	736.635	781.994	741.098
TRINITY_DN14439_c0_g1_i5^YR665_MIMIV	7.54034e-16	1.827e-14	0.151	0.394	0.271	3.271	6.67	12.402	0.63	0.118	0.352	6.442	11.965	8.811
TRINITY_DN2681_c0_g1_i7^PTPRS_RAT	7.92835e-16	1.9165e-14	44.188	77.28	53.886	101.756	117.542	109.839	62.978	62.528	71.439	194.796	225.868	189.2
TRINITY_DN13237_c0_g1_i8^LMTK3_HUMAN	8.07838e-16	1.95047e-14	1.644	1.558	1.827	16.611	19.111	20.598	0.989	1.56	2.189	8.941	15.748	17.22
TRINITY_DN4728_c0_g2_i1	8.80608e-16	2.11871e-14	0.378	0.253	0.29	15.201	5.939	5.277	0.136	0.583	0.43	15.603	6.575	12.504
TRINITY_DN2883_c0_g1_i1^HMCN1_HUMAN	9.04747e-16	2.17425e-14	32.9	67.868	48.753	83.02	114.667	138.675	31.867	34.819	49.086	140.784	174.284	146.674
TRINITY_DN24071_c1_g1_i8^RIPL1_RAT	9.1706e-16	2.20126e-14	8.87	8.708	7.858	21.545	28.192	25.896	9.74	8.937	8.875	30.239	28.692	40.479
TRINITY_DN2485_c0_g1_i10^G3ST3_MOUSE	9.47113e-16	2.26811e-14	0.869	1.473	2.697	17.293	14.852	13.055	7.56	3.654	5.083	38.824	34.412	33.612
TRINITY_DN11993_c1_g1_i8^ACCO1_DICMU	1.17988e-15	2.80918e-14	9.276	10.378	6.737	47.166	45.515	41.849	10.981	11.722	12.364	36.24	46.126	49.946
TRINITY_DN37195_c0_g1_i2^CHM2B_DANRE	1.24944e-15	2.96109e-14	12.11	10.359	12.304	46.604	29.813	41.104	16.466	16.639	16.596	53.656	47.471	56.215
TRINITY_DN37113_c0_g1_i1^MDR1_HUMAN	1.29719e-15	3.07072e-14	4.893	7.675	11.357	32.406	55.406	72.879	6.959	7.949	10.263	40.478	70.762	63.163
TRINITY_DN26455_c0_g2_i6	1.33532e-15	3.15371e-14	12.875	12.846	10.603	41.978	63.905	77.207	8.8	10.685	8.474	42.511	84.117	117.364
TRINITY_DN2212_c0_g1_i1	1.36876e-15	3.21672e-14	29.736	23.524	18.742	75.463	39.062	58.579	37.624	34.572	44.199	108.365	131.542	145.834
TRINITY_DN6389_c0_g2_i1^ARI1_XENLA	1.36982e-15	3.21672e-14	11.666	11.945	19.766	79.352	115.032	148.657	16.922	13.331	22.285	85.157	111.931	182.195
TRINITY_DN1079_c0_g1_i3^SPON2_HUMAN	1.38019e-15	3.23569e-14	16.766	17.518	18.635	186.34	105.882	153.751	31.44	23.789	51.676	335.58	212.776	300.64
TRINITY_DN9917_c0_g2_i1	1.38104e-15	3.23569e-14	42.884	35.909	40.537	568.382	212.624	286.444	38.758	50.579	39.233	667.205	298.647	304.448
TRINITY_DN159851_c0_g1_i1^EXD1_MOUSE	1.38811e-15	3.24857e-14	11.344	17.424	15.32	36.261	52.422	58.048	12.599	16.511	18.757	51.28	63.64	68.247
TRINITY_DN46841_c0_g1_i7^SPSB3_BOVIN	1.44407e-15	3.37185e-14	15.255	14.638	15.562	118.983	112.582	130.019	17.639	20.332	33.037	103.613	138.197	157.176
TRINITY_DN34807_c0_g1_i13^VDAC2_MELGA	1.4619e-15	3.40961e-14	17.843	22.088	15.591	53.753	63.569	57.323	28.436	24.983	26.908	80.209	80.607	75.77
TRINITY_DN13473_c0_g2_i3^GHSR_HUMAN	1.56515e-15	3.63616e-14	1.351	1.473	1.208	2.445	3.142	2.878	1.347	1.748	1.31	7.312	6.393	8.961
TRINITY_DN63250_c2_g1_i1	1.56611e-15	3.63616e-14	0	0	2.996	26.337	15.791	16.546	11.737	3.703	9.979	181.581	145.831	104.331
TRINITY_DN18515_c0_g1_i6^CADN_ACRMI	1.57845e-15	3.6607e-14	6.291	7.666	7.162	39.4	51.602	46.892	10.467	10.28	20.105	140.197	120.865	82.246
TRINITY_DN13750_c0_g1_i5	1.61902e-15	3.73791e-14	31.398	45.274	49.913	152.502	137.286	147.004	44.631	43.311	68.781	196.829	242.266	213.23
TRINITY_DN28023_c0_g1_i4	1.63568e-15	3.77215e-14	1.766	0.366	0.174	1.961	0.741	0.684	0.485	0.681	0.88	13.582	16.158	7.787
TRINITY_DN65574_c0_g2_i7	1.65806e-15	3.81949e-14	0	1.614	0.918	234.046	56.652	66.775	0.834	3.407	6.676	249.162	105.733	146.524
TRINITY_DN4728_c0_g2_i4	1.71183e-15	3.93453e-14	1.067	0.394	0.532	18.803	3.696	10.156	1.047	0.385	0.577	14.256	8.934	10.238
TRINITY_DN1670_c0_g1_i8	1.74131e-15	3.99783e-14	4.241	10.096	7.955	17.635	26.532	23.048	8.238	7.149	8.23	31.366	46.457	31.921
TRINITY_DN663643_c0_g1_i1^HM10_CAEEL	1.97984e-15	4.51022e-14	0.151	0	0	0.518	1.423	1.633	1.56	0.968	1.583	16.852	13.264	10.813
TRINITY_DN7440_c0_g1_i6^CLIP2_HUMAN	1.99553e-15	4.53091e-14	11.326	11.044	11.144	26.315	28.262	29.284	7.792	8.818	9.823	24.532	33.66	30.92
TRINITY_DN5257_c0_g1_i4	1.99907e-15	4.53394e-14	13.404	13.136	12.913	60.439	51.987	54.986	12.377	12.324	19.754	100.245	77.348	66.648
TRINITY_DN8098_c0_g1_i7^FA13A_HUMAN	2.00643e-15	4.54063e-14	13.602	16.664	17.949	31.106	26.483	29.233	19.897	14.605	23.702	73.472	73.542	82.844
TRINITY_DN6545_c0_g1_i20^UNC5B_MOUSE	2.03368e-15	4.59724e-14	4.893	8.595	10.294	57.024	48.074	63.325	10.554	8.334	17.134	60.49	69.497	71.629
TRINITY_DN1593_c0_g1_i11	2.03731e-15	4.60039e-14	22.056	30.064	25.971	93.638	87.047	113.636	33.35	29.931	39.478	106.896	173.76	177.939
TRINITY_DN12271_c1_g1_i5^CHM1B_CHICK	2.08669e-15	4.70673e-14	33.845	38.921	36.826	74.483	87.176	110.574	49.39	51.409	62.74	167.227	165.134	184.357
TRINITY_DN30679_c0_g2_i2^C10_DANRE	2.12405e-15	4.78574e-14	11.108	9.871	10.284	30.214	39.151	44.718	9.818	10.369	11.465	36.203	61.646	75.908
TRINITY_DN11292_c0_g1_i1^VWKA_DICDI	2.17944e-15	4.89982e-14	11.401	16.955	14.779	40.678	44.794	50.393	18.434	16.876	22.813	58.384	65.258	64.773
TRINITY_DN45590_c1_g2_i2	2.22493e-15	4.99662e-14	10.343	10.622	12.014	41.758	54.774	56.864	8.674	7.811	11.416	32.811	52.872	49.831
TRINITY_DN2416_c0_g1_i12^BHMT1_XENLA	2.2932e-15	5.13871e-14	10.834	7.507	9.356	94.971	67.897	73.584	22.776	33.733	43.163	147.913	149.876	153.311
TRINITY_DN74643_c0_g1_i3	2.42447e-15	5.42106e-14	2.21	7.797	5.683	7.887	17.708	14.617	1.192	2.735	2.053	20.71	29.957	14.563
TRINITY_DN55375_c0_g2_i3^MDR3_HUMAN	2.44504e-15	5.46113e-14	14.197	14.319	16.596	37.594	29.823	41.707	14.615	10.803	17.789	52.468	68.323	66.74
TRINITY_DN50713_c0_g1_i4^MSRA_DROME	2.46632e-15	5.50268e-14	2.881	3.622	4.214	20.785	12.708	18.638	1.696	3.308	2.717	19.326	13.469	16.886
TRINITY_DN9834_c3_g2_i4	2.55633e-15	5.69116e-14	99.04	106.405	126.822	449.96	447.422	455.311	93.837	71.731	131.55	413.548	539.249	453.986
TRINITY_DN6580_c0_g1_i6	2.65578e-15	5.88613e-14	0	0	0.464	6.212	3.32	6.114	7.531	3.436	4.799	62.989	38.856	49.255
TRINITY_DN12392_c0_g1_i5	2.65822e-15	5.88613e-14	1.039	0.723	0.957	3.47	7.065	6.91	0.901	0.741	1.144	5.413	7.281	10.433
TRINITY_DN26141_c0_g1_i9	2.7588e-15	6.09574e-14	0	0.272	0.309	26.326	17.53	13.137	6.174	2.242	3.792	131.464	75.479	57.883
TRINITY_DN4753_c2_g1_i2	2.86606e-15	6.32594e-14	4.525	4.279	3.731	49.81	49.794	33.888	6.212	3.219	3.704	25.609	23.849	25.352
TRINITY_DN4455_c2_g1_i3^MCLN3_MOUSE	2.93523e-15	6.46472e-14	30.009	33.592	35.405	55.57	53.875	62.948	27.292	31.333	31.531	77.245	99.899	108.611
TRINITY_DN1332_c0_g2_i8^CP17A_ORYLA	3.05978e-15	6.70316e-14	10.901	15.417	16.18	137.588	186.526	320.628	12.318	14.2	23.771	117.759	271.972	387.683
TRINITY_DN6176_c0_g1_i4^RAB24_DICDI	3.09605e-15	6.7754e-14	47.626	47.038	56.167	132.653	121.248	131.162	41.249	38.423	48.089	152.505	136.67	133.261
TRINITY_DN2142_c0_g1_i10^MOXD1_MOUSE	3.11708e-15	6.81417e-14	4.506	4.663	4.92	9.22	5.623	8.441	1.027	1.076	1.691	8.206	7.031	9.927
TRINITY_DN21267_c0_g1_i3^SC5AC_MOUSE	3.17324e-15	6.92959e-14	2.55	2.693	2.03	8.68	7.204	8.135	3.731	3.318	3.284	21.36	19.93	12.952
TRINITY_DN10875_c0_g1_i6^DTX3L_HUMAN	3.29597e-15	7.17475e-14	3.608	11.71	5.741	4.902	14.734	15.311	6.3	7.594	8.318	35.346	44.542	24.892
TRINITY_DN9418_c0_g1_i2^GABT_PIG	3.31002e-15	7.19773e-14	9.786	8.126	8.332	25.808	27.412	29.57	13.065	12.274	14.241	42.192	42.15	44.309
TRINITY_DN4077_c0_g1_i5	3.33303e-15	7.2401e-14	0	0.966	0.976	6.003	8.291	12.402	3.412	3.269	4.613	21.972	20.727	29.079
TRINITY_DN9381_c0_g1_i1^CGAS_NEMVE	3.41687e-15	7.40612e-14	1.332	1.351	3.905	6.223	10.899	10.789	4.313	3.634	5.913	25.181	31.974	27.227
TRINITY_DN3438_c5_g1_i4^ACTC_PISOC	3.42736e-15	7.40612e-14	66.442	95.905	93.437	55.163	96.84	67.275	26.827	44.21	40.973	164.165	184.665	144.465
TRINITY_DN1711_c2_g1_i3^NCAM2_MOUSE	3.46322e-15	7.47553e-14	28.952	39.888	37.937	78.085	86.049	92.508	18.773	23.65	23.155	61.384	70.204	63.853
TRINITY_DN7277_c0_g1_i5^AGO2_HUMAN	3.7766e-15	8.11792e-14	21.083	36.51	28.059	65.506	72.353	73.706	20.973	26.425	31.052	90.619	99.101	83.569
TRINITY_DN19597_c0_g1_i4	4.13212e-15	8.8636e-14	1.927	4.86	4.214	7.16	15.168	11.84	3.101	3.792	4.965	20.245	24.544	15.92
TRINITY_DN9859_c0_g2_i4	4.67124e-15	9.96806e-14	2.692	2.796	2.01	16.611	19.714	24.538	1.454	2.044	2.16	8.843	14.483	11.526
TRINITY_DN68589_c0_g1_i1	4.703e-15	1.00254e-13	3.835	2.843	4.842	11.489	31.76	23.14	6.629	5.411	6.207	850.133	247.667	172.337
TRINITY_DN1967_c0_g1_i9^LRP4_HUMAN	4.86439e-15	1.03587e-13	0.066	0.46	0.164	4.935	4.575	4.481	0.504	0.889	0.596	4.874	8.478	7.787
TRINITY_DN6251_c0_g1_i4^MYO15_MOUSE	5.23957e-15	1.10888e-13	4.902	1.332	2.465	5.089	2.312	2.174	1.628	1.017	1.74	12.309	7.543	8.742
TRINITY_DN8618_c0_g1_i1	6.12892e-15	1.28651e-13	2.824	5.545	4.949	40.689	25.03	25.896	5.922	5.639	6.47	42.646	27.689	24.708
TRINITY_DN249086_c0_g1_i3	6.18038e-15	1.29599e-13	11.911	11.992	11.444	21.865	67.511	60.304	13.258	16.017	20.956	70.08	127.713	109.991
TRINITY_DN59238_c0_g4_i1^CP9E2_BLAGE	6.28308e-15	1.31618e-13	0.85	0.281	1.266	15.256	16.384	26.508	3.828	2.864	3.597	25.891	54.091	50.705
TRINITY_DN15236_c3_g1_i4	6.65472e-15	1.3912e-13	6.064	9.674	9.173	14.187	23.252	24.609	9.324	8.206	11.905	39.314	46.445	35.498
TRINITY_DN17706_c0_g1_i4^CPMD8_HUMAN	6.90974e-15	1.44163e-13	0.916	2.196	2.146	9.649	12.688	9.646	0.882	0.701	1.437	11.206	8.592	6.959
TRINITY_DN2243_c1_g1_i6	7.03012e-15	1.46521e-13	15.094	10.96	10.622	149.164	99.488	100.673	14.092	6.152	18.757	129.737	118.529	147.145
TRINITY_DN1655_c0_g2_i7	7.29205e-15	1.51827e-13	14.811	15.689	16.402	202.752	120.793	139.042	21.865	15.316	41.384	268.893	210.246	239.054
TRINITY_DN7396_c0_g3_i1	7.91811e-15	1.64197e-13	3.098	7.328	4.862	118.466	90.229	103.378	27.176	18.515	24.875	165.108	167.39	115.512
TRINITY_DN26287_c0_g1_i6^NPC1_PIG	8.62217e-15	1.78258e-13	1.256	3.331	4.823	13.747	14.872	17.975	1.764	2.34	3.128	11.562	22.55	16.564
TRINITY_DN11286_c0_g1_i1^HMCN1_HUMAN	9.19262e-15	1.89861e-13	7.179	9.815	14.537	51.253	36.918	47.229	9.692	8.384	17.31	79.694	62.318	77.104
TRINITY_DN21684_c0_g1_i3^LEXM_RAT	9.2124e-15	1.90078e-13	8.369	8.36	8.95	30.511	22.313	17.822	8.839	9.924	10.077	38.726	31.347	30.759
TRINITY_DN10269_c0_g1_i9^BAKOR_HUMAN	9.49339e-15	1.9568e-13	16.766	13.24	19.592	42.672	43.815	51.046	21.535	17.903	22.334	61.862	71.844	64.347
TRINITY_DN41744_c0_g1_i2	1.00569e-14	2.06839e-13	10.712	14.431	13.251	44.588	41.127	43.605	18.793	17.39	20.633	50.337	65.441	76.874
TRINITY_DN2243_c1_g1_i4	1.05501e-14	2.16378e-13	2.881	1.464	1.199	29.586	31.285	20.557	1.347	1.521	3.362	17.171	18.585	18.451
TRINITY_DN18187_c0_g1_i1^TNR16_CHICK	1.05897e-14	2.16972e-13	23.341	23.486	23.826	51.12	65.98	75.217	24.404	18.97	22.891	61.837	70.033	70.697
TRINITY_DN1766_c0_g1_i4^CALU_RABIT	1.08654e-14	2.2218e-13	6.895	6.624	5.306	3.668	7.253	8.533	4.507	4.849	5.395	18.187	15.11	16.012
TRINITY_DN4991_c0_g1_i3^MDR1_CRIGR	1.1243e-14	2.29444e-13	2.985	3.068	3.451	9.649	19.22	28.253	2.268	3.14	3.773	14.354	27.997	24.329
TRINITY_DN2693_c0_g1_i6^NCAM1_MOUSE	1.1503e-14	2.34286e-13	67.642	73.113	78.987	339.635	227.071	298.948	115.178	109.68	122.441	370.081	315.694	411.057
TRINITY_DN16344_c1_g1_i1^LENG9_MOUSE	1.16349e-14	2.36737e-13	4.931	5.161	4.958	14.165	41.612	60.457	6.377	4.167	6.715	33.95	109.994	110.808
TRINITY_DN5166_c1_g1_i3^Y856_MIMIV	1.20526e-14	2.44762e-13	2.768	2.928	2.02	5.563	16.977	10.615	3.547	2.36	3.89	400.063	118.62	77.691
TRINITY_DN206_c0_g1_i4^DNJ10_ARATH	1.29801e-14	2.62293e-13	0	3.509	0.831	4.803	3.123	9.084	5.02	4.888	6.979	24.164	29.273	22.868
TRINITY_DN17319_c0_g1_i4^GXN_ACRMI	1.41159e-14	2.84128e-13	0.161	0.122	0.048	5.496	10.741	7.655	4.245	1.076	1.623	55.481	38.423	59.125
TRINITY_DN14508_c0_g2_i5^ST1C4_HUMAN	1.44512e-14	2.90593e-13	0.897	0.338	0.242	6.939	5.652	4.154	2.578	1.748	2.404	14.538	12.318	21.671
TRINITY_DN8518_c1_g1_i17^TMC7_MACFA	1.46104e-14	2.9322e-13	1.058	1.492	2.861	4.769	5.81	6.288	1.522	1.442	2.013	8.524	8.033	7.707
TRINITY_DN9176_c0_g1_i1	1.48969e-14	2.98679e-13	35.989	49.337	36.806	136.024	194.234	212.177	44.592	41.06	42.537	124.838	157.613	183.656
TRINITY_DN10759_c0_g1_i3^CTK2_XENLA	1.52152e-14	3.04468e-13	25.419	26.01	21.709	62.179	51.642	40.196	30.588	30.563	29.244	138.813	160.576	89.792
TRINITY_DN21921_c0_g1_i6	1.59571e-14	3.18693e-13	38.086	53.709	42.828	163.781	117.908	131.683	73.552	52.989	73.433	222.879	227.316	215.151
TRINITY_DN9165_c0_g2_i5^LRMDA_MOUSE	1.64839e-14	3.28895e-13	25.731	26.573	26.397	78.019	62.808	77.432	32.594	34.177	35.333	87.912	90.11	93.875
TRINITY_DN2221_c1_g2_i1	1.66105e-14	3.31099e-13	9.767	12.048	10.12	27.592	32.669	30.274	11.136	9.164	15.081	44.091	65.555	54.42
TRINITY_DN14016_c1_g1_i4^ACKL_DROME	1.82009e-14	3.6175e-13	21.404	29.585	25.295	59.095	89.192	79.259	28.775	30.79	36.712	87.569	126.266	102.422
TRINITY_DN4460_c6_g2_i1	1.91879e-14	3.79533e-13	12.695	8.604	8.022	123.632	117.048	96.458	1.599	1.649	8.054	66.651	102.975	97.855
TRINITY_DN7219_c0_g2_i4^VP13D_DROME	1.93457e-14	3.8192e-13	9.247	11.091	13.512	26.227	22.056	25.773	8.694	8.423	8.689	35.432	31.062	25.329
TRINITY_DN6289_c0_g2_i1	2.05786e-14	4.04319e-13	7.689	5.273	8.767	57.795	54.379	64.06	10.361	11.129	14.309	55.934	46.138	62.116
TRINITY_DN19907_c0_g1_i2	2.07749e-14	4.07786e-13	55.372	56.618	56.988	136.773	212.505	199.897	55.37	49.839	69.015	162.413	210.155	220.154
TRINITY_DN5948_c0_g2_i6	2.10265e-14	4.1194e-13	15.425	24.096	21.989	103.926	142.138	210.829	30.568	34.868	30.583	109.762	139.997	164.434
TRINITY_DN26455_c0_g2_i5	2.12058e-14	4.15057e-13	1.71	0.854	1.672	7.6	12.105	12.218	0.989	1.343	0.801	6.577	13.435	17.312
TRINITY_DN98067_c0_g2_i2	2.48198e-14	4.82579e-13	4.6	2.609	1.624	24.729	26.453	13.994	40.357	20.372	18.581	318.789	180.916	235.12
TRINITY_DN23806_c0_g1_i9	2.4996e-14	4.85546e-13	2.428	2.158	1.633	9.616	8.538	10.391	2.152	2.222	2.834	9.382	13.503	19.866
TRINITY_DN1142_c0_g2_i2^NAAA_HUMAN	2.55217e-14	4.95289e-13	14.14	23.739	21.506	57.597	74.725	84.025	19.975	25.003	26.722	67.177	99.329	97.407
TRINITY_DN11888_c0_g1_i1^MTP9_ARATH	2.574e-14	4.98585e-13	6.801	5.142	5.335	20.972	19.408	20.812	5.515	7.465	7.018	22.168	21.491	26.273
TRINITY_DN30276_c0_g1_i5	2.57797e-14	4.98885e-13	16.861	20.446	18.964	45.47	44.062	42.901	12.861	16.175	15.042	41.029	52.929	44.758
TRINITY_DN9364_c0_g1_i1	2.64947e-14	5.12238e-13	11.335	15.191	20.839	69.229	96.939	128.631	17.193	12.146	21.679	74.122	107.704	131.455
TRINITY_DN10066_c0_g1_i3	2.87717e-14	5.54179e-13	20.941	18.41	19.389	43.057	36.928	39.614	17.474	19.898	22.246	52.982	60.712	70.651
TRINITY_DN6186_c0_g1_i13^S11IP_XENTR	2.92998e-14	5.63823e-13	7.406	9.364	8.651	22.47	20.07	24.977	7.405	7.485	9.442	23.515	23.884	26.698
TRINITY_DN46572_c2_g4_i1^IST1_RAT	3.0739e-14	5.90964e-13	68.057	66.114	94.848	298.891	306.084	305.235	100.757	102.432	145.439	414.307	451.52	431.739
TRINITY_DN2416_c0_g1_i4^BHMT1_XENLA	3.18152e-14	6.09944e-13	17.72	9.946	15.948	191.33	191.269	256.384	23.086	48.634	47.395	194.343	216.65	262.554
TRINITY_DN9291_c0_g1_i7^DIP2C_HUMAN	3.21057e-14	6.14941e-13	48.486	32.259	34.023	169.454	103.965	120.873	34.115	45	32.812	131.146	110.803	155.473
TRINITY_DN50713_c0_g1_i1^MSRA_DROME	3.3953e-14	6.49718e-13	1.559	0.188	1.807	28.066	11.058	14.515	2.626	2.429	4.076	28.059	15.053	22.684
TRINITY_DN7468_c3_g1_i1^PUM1_CHICK	3.49977e-14	6.67845e-13	51.489	68.037	70.056	205.385	195.252	219.832	77.079	70.625	90.42	245.574	253.512	222.788
TRINITY_DN27907_c3_g1_i3	3.55879e-14	6.77851e-13	3.429	2.487	1.904	2.379	4.822	3.715	1.725	2.459	1.916	14.305	58.478	34.049
TRINITY_DN6705_c0_g3_i1	3.5683e-14	6.79034e-13	1.927	2.787	3.364	20.873	13.33	14.637	4.1	2.488	3.724	16.093	14.175	17.519
TRINITY_DN13305_c0_g1_i9^MLRP1_ACRMI	3.62811e-14	6.89364e-13	64.317	58.016	66.76	310.897	185.577	220.414	143.255	118.518	194.065	538.374	718.274	553.106
TRINITY_DN8299_c0_g1_i1^MYO1E_MOUSE	3.62929e-14	6.89364e-13	13.489	12.63	13.107	35.424	32.985	35.501	18.473	14.763	17.75	44.862	51.117	54.926
TRINITY_DN39521_c0_g1_i21^PA24A_XENLA	3.64923e-14	6.92512e-13	0	0.113	0.213	5.706	3.735	4.971	0.252	0.158	0.792	12.137	11.053	9.03
TRINITY_DN3504_c1_g1_i1^TLR6_HUMAN	3.89445e-14	7.37008e-13	5.469	15.811	9.579	78.801	49.626	75.605	17.513	13.736	20.838	74.501	62.307	60.816
TRINITY_DN17869_c0_g2_i10^TBCEL_HUMAN	3.95401e-14	7.47591e-13	12.299	11.738	10.217	41.174	37.195	47.382	15.41	10.892	14.935	45.487	65.874	54.34
TRINITY_DN15604_c0_g1_i7^TPRGL_MOUSE	4.11001e-14	7.73532e-13	6.281	4.898	4.659	14.375	13.795	14.719	4.768	5.915	6.314	18.506	16.329	21.591
TRINITY_DN193_c0_g1_i4^IF1AY_PANTR	4.14358e-14	7.79137e-13	69.871	67.268	65.987	151.753	164.866	185.311	84.203	83.828	73.208	198.96	230.563	241.987
TRINITY_DN1435_c0_g1_i9	4.28212e-14	8.02696e-13	2.059	3.303	4.726	20.146	16.038	19.71	3.615	3.841	6.901	33.644	25.308	26.031
TRINITY_DN3296_c1_g1_i8^CREG2_HUMAN	4.32519e-14	8.09586e-13	91.228	106.152	94.723	207.687	240.954	255.557	113.085	125.125	130.387	297.087	348.921	358.454
TRINITY_DN61795_c0_g1_i6^SRF_XENLA	4.33005e-14	8.09759e-13	21.111	19.601	30.794	82.976	99.765	107.247	25.335	20.352	25.686	64.936	102.348	95.923
TRINITY_DN67494_c0_g1_i1	4.52731e-14	8.44345e-13	3.731	3.096	2.803	4.67	5.613	5.941	1.677	1.442	1.574	7.202	6.62	6.603
TRINITY_DN12897_c0_g1_i9^CLK2_MOUSE	5.11005e-14	9.45312e-13	10.702	8.933	8.912	27.471	27.758	33.122	7.502	6.132	8.073	20.931	24.977	22.879
TRINITY_DN5367_c0_g1_i1^S22FL_XENLA	5.36048e-14	9.8986e-13	4.364	3.247	3.441	12.469	12.224	11.84	3.664	3.91	3.812	13.264	16.203	17.024
TRINITY_DN34387_c0_g1_i10^HRH2_MOUSE	5.52712e-14	1.01972e-12	1.804	4.57	2.474	6.543	7.362	8.043	2.239	2.844	2.571	9.712	15.201	12.699
TRINITY_DN2084_c0_g1_i3^UCPB_DICDI	5.6056e-14	1.03142e-12	23.501	18.006	20.172	112.991	84.192	105.512	33.175	36.33	42.625	101.507	106.849	129.603
TRINITY_DN19508_c0_g1_i4^MMP19_HUMAN	5.94479e-14	1.09285e-12	1.474	3.537	2.01	3.128	4.526	2.705	2.694	1.995	2.512	14.697	22.562	10.847
TRINITY_DN3787_c0_g1_i2	5.97187e-14	1.09685e-12	6.3	8.257	8.187	34.102	33.835	41.4	5.709	4.552	8.015	28.818	30.561	24.271
TRINITY_DN6521_c1_g1_i8	6.52208e-14	1.19364e-12	4.61	19.798	13.609	16.071	32.57	41.043	6.513	9.756	15.248	54.538	81.519	67.557
TRINITY_DN13850_c0_g1_i1	6.59722e-14	1.20632e-12	2.333	3.988	2.291	14.187	23.785	25.324	3.101	3.634	4.447	12.223	19.121	20.464
TRINITY_DN148925_c0_g1_i3^KBTB8_DANRE	6.77548e-14	1.23672e-12	6.924	15.858	13.136	20.961	27.511	31.755	16.195	16.234	24.904	66.81	85.906	67.959
TRINITY_DN6678_c0_g1_i8	7.29626e-14	1.32473e-12	0.538	3.838	4.388	6.345	5.395	5.44	4.633	2.232	4.819	33.313	22.539	26.836
TRINITY_DN21_c1_g1_i5^DICER_XENTR	7.48195e-14	1.35724e-12	3.344	7.403	3.915	8.504	14.358	15.709	2.035	3.614	3.353	13.362	19.987	13.021
TRINITY_DN9035_c0_g1_i3^FGF20_HUMAN	7.50042e-14	1.35939e-12	25.457	19.752	19.669	41.504	27.738	33.837	20.159	15.968	18.639	59.204	56.541	52.89
TRINITY_DN54416_c0_g1_i4^GP2_CANLF	7.61737e-14	1.37574e-12	5.762	7.347	17.775	68.755	10.909	18.301	20.392	22.732	45.098	260.54	188.072	189.511
TRINITY_DN9291_c0_g1_i1^DIP2B_HUMAN	7.65492e-14	1.38131e-12	0.803	2.402	1.788	173.573	75.634	101.378	3.925	8.878	15.736	143.038	112.205	140.554
TRINITY_DN4928_c0_g1_i2	7.68663e-14	1.38582e-12	0.491	1.473	1.759	3.91	4.644	5.43	1.667	1.965	1.261	12.921	9.401	7.58
TRINITY_DN59547_c0_g1_i3^CSMD3_MOUSE	7.77679e-14	1.40084e-12	7.349	10.65	16.451	51.484	88.312	93.784	5.679	6.004	10.409	39.559	62.421	51.648
TRINITY_DN2971_c1_g1_i4^CD63_RAT	7.91104e-14	1.42378e-12	115.513	131.289	138.45	226.643	287.971	318.403	156.824	147.274	146.094	373.106	418.908	440.067
TRINITY_DN4117_c0_g1_i1^EXT1A_DANRE	7.94607e-14	1.42883e-12	26.543	30.223	34.042	63.898	60.733	59.732	24.239	21.764	29.352	100.417	83.444	76.816
TRINITY_DN40179_c0_g1_i12	8.67276e-14	1.55272e-12	10.381	6.484	9.298	6.29	6.433	6.237	2.103	3.535	2.307	12.529	26.003	18.577
TRINITY_DN4728_c0_g1_i1^HEXD_HUMAN	8.7705e-14	1.56885e-12	2.446	0.544	0.831	29.333	5.692	9.952	1.454	1.471	0.743	27.312	13.355	21.338
TRINITY_DN28107_c0_g2_i9	8.93222e-14	1.59639e-12	2.966	3.528	3.402	7.898	10.099	9.799	2.471	2.558	3.509	11.562	12.546	14.195
TRINITY_DN9438_c1_g1_i9	9.0333e-14	1.61306e-12	3.929	3.678	4.659	19.893	22.886	42.227	6.736	6.014	7.116	31.047	35.073	39.812
TRINITY_DN20025_c0_g1_i1^ARI1_XENLA	9.06797e-14	1.61784e-12	6.754	7.657	8.042	18.186	51.533	77.054	7.327	5.056	7.702	32.248	83.798	105.562
TRINITY_DN577_c0_g1_i14	9.45806e-14	1.68452e-12	0.51	0	0.213	1.531	9.773	1.643	0.252	0.355	1.368	24.85	37.683	16.737
TRINITY_DN72753_c0_g1_i5^TM243_HUMAN	9.52326e-14	1.69466e-12	26.892	32.025	30.959	77.754	79.142	92.069	43.575	38.127	44.541	115.371	116.364	134.285
TRINITY_DN959_c0_g5_i1^MAFA_XENTR	9.54841e-14	1.6962e-12	14.707	16.599	26.764	162.118	154.203	218.832	28.62	27.946	52.888	157.417	209.665	244.632
TRINITY_DN8365_c0_g1_i9^HMCN1_HUMAN	9.70633e-14	1.7198e-12	16.993	11.25	12.614	37.726	33.311	31.305	14.78	13.124	13.811	80.49	61.908	46.587
TRINITY_DN20799_c0_g2_i4^TSN17_RAT	9.91131e-14	1.75461e-12	33.476	39.953	48.038	119.204	94.656	107.339	33.951	29.299	42.879	152.799	114.757	132.168
TRINITY_DN1341_c4_g1_i1	9.98497e-14	1.76613e-12	14.14	7.966	10.584	90.939	64.231	60.171	7.424	8.354	14.26	72.958	86.111	108.173
TRINITY_DN3140_c1_g1_i3	1.00542e-13	1.77684e-12	0.727	0.826	0.773	60.362	17.352	38.481	5.835	8.176	7.174	54.489	26.949	44.436
TRINITY_DN41585_c0_g1_i6^QRFPR_BRAFL	1.02427e-13	1.80861e-12	0.208	0.985	1.943	6.378	9.417	8.645	1.405	2.034	2.786	20.992	22.505	13.182
TRINITY_DN3064_c0_g1_i4	1.03448e-13	1.82507e-12	6.319	9.458	10.564	238.022	451.424	242.757	149.856	99.539	123.144	647.119	457.172	470.872
TRINITY_DN15604_c0_g1_i5^TPRGL_HUMAN	1.05109e-13	1.84961e-12	17.862	18.813	23.555	58.478	51.819	52.894	34.319	23.157	32.597	101.605	106.998	101.088
TRINITY_DN898_c1_g1_i1	1.0888e-13	1.90943e-12	5.337	6.568	6.002	20.433	26.226	27.345	4.797	3.506	5.874	20.208	32.065	22.04
TRINITY_DN18809_c0_g1_i3^CRY1_CHICK	1.10378e-13	1.93241e-12	1.048	2.59	0.899	15.696	16.611	19.894	0.397	1.096	0.567	5.279	8.785	7.776
TRINITY_DN3815_c0_g1_i20	1.13851e-13	1.98814e-12	2.569	3.641	5.983	27.989	16.166	22.772	2.743	1.254	2.316	15.75	12.751	13.102
TRINITY_DN7014_c0_g1_i1^S47A1_DANRE	1.18334e-13	2.06292e-12	2.484	2.402	1.672	13.152	12.095	15.852	3.77	3.12	3.294	13.154	16.682	18.37
TRINITY_DN3504_c1_g1_i2^TLR6_HUMAN	1.2817e-13	2.22872e-12	5.054	8.398	5.567	33.915	27.866	28.172	7.802	7.189	11.367	43.356	39.996	31.541
TRINITY_DN8423_c0_g1_i1^TBC15_MOUSE	1.32379e-13	2.29609e-12	7.613	10.65	9.675	31.139	28.943	32.357	13.414	9.747	14.563	50.411	46.297	42.262
TRINITY_DN6991_c0_g1_i2^HUTH_RAT	1.32683e-13	2.29942e-12	3.297	2.346	2.416	14.066	17.886	25.089	1.425	2.33	3.812	16.963	27.405	31.852
TRINITY_DN5326_c0_g1_i12^EFNB2_MOUSE	1.42397e-13	2.45948e-12	2.078	2.064	1.952	8.603	8.903	11.412	1.657	1.501	1.515	5.622	7.646	9.283
TRINITY_DN9256_c0_g2_i1	1.5199e-13	2.61639e-12	1.738	4.1	0	6.025	9.447	16.199	1.095	2.696	2.238	14.085	26.801	22.615
TRINITY_DN12876_c0_g1_i5^SIDT1_MOUSE	1.60991e-13	2.75979e-12	7.084	15.623	13.348	31.249	40.367	54.598	11.65	14.131	17.466	45.756	85.302	63.439
TRINITY_DN1903_c0_g1_i7^CSMD3_MOUSE	1.61694e-13	2.76953e-12	0.775	2.121	2.89	11.114	19.299	14.851	0.523	0.553	2.297	25.793	34.082	24.697
TRINITY_DN2954_c0_g1_i2	1.62904e-13	2.78793e-12	9.559	9.177	10.081	63.743	101.376	112.963	18.124	8.117	31.072	246.113	255.415	215.139
TRINITY_DN8489_c1_g2_i3^ABCB1_DICDI	1.66756e-13	2.84913e-12	44.131	40.16	46.656	129.558	149.243	185.332	61.766	51.893	53.738	142.328	232.922	230.691
TRINITY_DN50690_c0_g1_i7^MRP1_MOUSE	1.72046e-13	2.93706e-12	6.357	5.724	6.457	11.4	16.275	22.323	6.988	4.345	3.968	20.796	42.286	38.362
TRINITY_DN16635_c0_g1_i7^PADC1_HUMAN	1.80235e-13	3.06921e-12	14.018	16.317	18.104	68.05	44.092	64.469	24.142	18.703	23.692	70.288	68.164	84.65
TRINITY_DN8489_c1_g2_i5^ABCB1_DICDI	1.8608e-13	3.16351e-12	3.986	3.125	2.484	7.27	6.897	10.401	1.745	1.906	2.043	6.148	11.418	11.319
TRINITY_DN21554_c0_g1_i3^ATS2_MOUSE	1.9374e-13	3.28559e-12	3.259	5.696	9.598	25.411	28.765	29.366	4.39	5.145	7.419	40.417	46.229	22.5
TRINITY_DN43646_c0_g1_i1	1.9754e-13	3.34727e-12	0.973	0.713	1.488	2.104	6.996	3.45	2.413	2.706	3.186	18.579	81.633	43.216
TRINITY_DN3896_c0_g1_i3^AGRG2_HUMAN	1.9785e-13	3.34977e-12	21.867	26.536	23.565	66.2	78.194	67.837	25.809	28.677	31.336	91.231	76.596	81.142
TRINITY_DN1202_c0_g1_i7^GXN_ACRMI	2.17072e-13	3.66315e-12	1.936	1.314	0.735	123.951	97.552	80.708	51.803	36.29	30.613	176.143	147.837	158.441
TRINITY_DN5171_c0_g1_i4^HSP11_CAEEL	2.1931e-13	3.69487e-12	0.349	0.122	0.309	140.407	47.659	87.394	1.735	0.523	0.411	27.826	15.805	33.427
TRINITY_DN13928_c0_g1_i6^RER1_CHICK	2.27609e-13	3.83155e-12	1.162	0.535	2.755	4.384	2.668	3.328	1.841	1.264	1.701	9.198	7.475	8.501
TRINITY_DN5892_c0_g1_i4^XPO6_HUMAN	2.31697e-13	3.89716e-12	2.106	1.67	1.102	5.078	5.642	6.594	2.103	2.4	2.414	7.41	8.102	10.606
TRINITY_DN828_c0_g2_i1	2.33629e-13	3.92645e-12	2.163	2.918	3.828	10.398	14.595	14.28	2.665	2.646	4.046	19.927	19.234	21.349
TRINITY_DN63276_c0_g1_i4	2.40375e-13	4.02996e-12	4.884	3.481	5.915	15.443	7.026	12.596	2.394	2.311	3.147	14.17	11.554	13.24
TRINITY_DN27658_c0_g1_i12	2.48393e-13	4.16099e-12	3.816	4.316	4.427	38.123	22.026	25.936	6.406	3.841	8.543	34.121	45.272	31.691
TRINITY_DN13063_c0_g1_i16	2.61613e-13	4.37531e-12	0.86	0.15	0.812	14.54	10.702	12.779	0.998	0.642	0.821	8.353	8.125	4.969
TRINITY_DN2662_c0_g2_i4^MBNL3_HUMAN	2.66537e-13	4.45406e-12	7.103	15.332	12.469	219.825	195.173	179.748	24.569	13.529	38.833	245.88	202.657	186.474
TRINITY_DN10_c2_g2_i2^FGR1A_DANRE	2.71597e-13	4.53492e-12	3.136	5.686	5.277	13.064	11.937	12.106	5.476	5.145	7.028	17.244	19.121	18.554
TRINITY_DN34228_c0_g2_i1^G3ST3_MOUSE	2.91311e-13	4.84052e-12	19.987	18.25	15.465	64.702	61.632	60.375	29.308	31.086	23.771	100.478	82.966	112.487
TRINITY_DN102_c1_g2_i8^RASF2_HUMAN	3.01245e-13	5.00154e-12	3.769	7.553	9.83	23.407	20.099	18.444	4.187	4.523	6.695	30.202	26.63	20.452
TRINITY_DN21267_c0_g1_i4^SC5AC_MOUSE	3.02117e-13	5.01198e-12	16.389	17.368	16.412	43.322	50.881	45.493	25.305	20.253	27.631	112.248	99.75	73.136
TRINITY_DN2973_c0_g4_i2^MYO10_HUMAN	3.03379e-13	5.02885e-12	19.043	21.478	21.081	43.95	48.964	41.176	23.28	19.928	24.406	77.33	79.57	59.159
TRINITY_DN8101_c0_g1_i1^COE1_RAT	3.07497e-13	5.09301e-12	6.083	7.197	7.191	33.441	26.354	29.193	8.984	6.893	9.901	38.677	28.555	30.92
TRINITY_DN481_c0_g1_i7	3.15989e-13	5.22525e-12	4.005	7.638	5.364	4.604	7.965	11.095	2.365	3.15	2.6	11.084	10.745	10.433
TRINITY_DN3787_c0_g1_i6	3.23289e-13	5.33738e-12	2.862	3.378	3.837	13.284	12.075	15.117	2.278	2.725	2.072	10.472	9.048	8.65
TRINITY_DN2491_c0_g1_i3^EPHA3_DANRE	3.50402e-13	5.78037e-12	16.955	23.467	23.12	54.81	61.059	63.499	23.619	20.165	31.267	79.78	93.198	79.508
TRINITY_DN44517_c0_g1_i7	3.54642e-13	5.83627e-12	23.624	35.881	31.539	66.552	90.467	97.346	32.245	37.9	38.578	89.112	125.218	123.656
TRINITY_DN14534_c0_g1_i1^MMS22_CHICK	3.65859e-13	6.01605e-12	11.033	13.512	14.469	655.951	153.551	268.857	71.574	60.681	53.709	742.159	326.268	362.284
TRINITY_DN5692_c1_g1_i7^FGFR4_RAT	3.73127e-13	6.12088e-12	0.888	1.332	1.373	2.236	3.34	1.684	2.588	2.37	1.818	12.211	9.332	9.248
TRINITY_DN14020_c0_g1_i1^UBC12_SCHPO	3.74135e-13	6.12278e-12	3.778	2.946	4.581	11.94	18.973	25.11	4.817	3.812	4.506	15.652	37.147	34.796
TRINITY_DN7794_c0_g1_i5^BCL2_CHICK	3.8908e-13	6.35754e-12	15.652	21.75	14.005	30.28	35.08	27.018	8.393	8.71	11.064	38.959	36.543	27.204
TRINITY_DN16469_c0_g1_i15	3.92835e-13	6.40842e-12	19.033	17.847	18.838	73.172	43.262	50.709	29.841	25.497	41.765	119.719	112.319	148.675
TRINITY_DN1458_c0_g1_i6^DHX8_HUMAN	3.97183e-13	6.47421e-12	3.788	4.898	6.08	9.825	12.174	16.944	2.811	2.182	2.913	7.875	8.444	9.432
TRINITY_DN5347_c1_g1_i2^SMYD4_MOUSE	3.97746e-13	6.47825e-12	46.105	53.099	41.34	107.836	91.188	182.096	45.106	42.571	59.456	157.355	164.621	247.485
TRINITY_DN10995_c0_g2_i4^CSMD1_MOUSE	4.37924e-13	7.10452e-12	8.435	18.701	17.823	30.941	43.815	41.921	5.805	7.86	12.052	41.715	45.477	38.834
TRINITY_DN41739_c2_g1_i1^NELL1_MOUSE	4.38598e-13	7.10986e-12	105.973	182.652	179.093	425.496	596.012	471.48	154.401	156.685	163.599	581.595	718.08	419.615
TRINITY_DN80558_c0_g2_i1	4.70037e-13	7.60749e-12	13.895	27.08	21.912	21.655	51.75	90.854	6.668	10.082	13.664	50.802	84.071	66.372
TRINITY_DN3521_c0_g3_i1^HS12A_MOUSE	4.74946e-13	7.65683e-12	8.728	24.631	13.628	13.13	21.048	24.13	9.537	11.396	12.97	64.96	66.523	43.999
TRINITY_DN21023_c0_g1_i13^SH3G3_CHICK	4.99388e-13	8.03828e-12	4.458	7.375	6.689	19.397	16.394	17.638	9.12	7.643	10.644	31.843	30.914	27.032
TRINITY_DN10917_c0_g1_i2^MASP1_HUMAN	5.04069e-13	8.10094e-12	4.166	7.037	4.91	10.277	10.583	12.749	1.88	1.777	2.111	7.532	6.643	7.396
TRINITY_DN1720_c0_g1_i7	5.08274e-13	8.16214e-12	7.736	8.482	11.579	35.821	31.315	42.309	9.634	7.781	12.824	34.513	42.788	39.973
TRINITY_DN856_c1_g1_i19^ZN363_HUMAN	5.40204e-13	8.64789e-12	1.615	3.613	3.054	14.463	14.407	14.668	3.441	2.844	4.408	12.113	14.654	11.422
TRINITY_DN9992_c0_g1_i1	5.48453e-13	8.7663e-12	0.283	0	0.058	2.005	3.963	3.93	0	0	0.371	8.426	30.937	17.059
TRINITY_DN2518_c0_g1_i1^ZNFX1_MOUSE	5.73395e-13	9.15074e-12	3.996	9.74	5.635	4.142	7.935	9.544	3.101	3.575	4.428	10.472	12.682	11.537
TRINITY_DN16038_c0_g1_i17^TGON1_MOUSE	5.80453e-13	9.25621e-12	63.769	65.429	60.468	171.382	155.695	169.235	63.84	63.594	70.462	171.33	163.778	187.359
TRINITY_DN40729_c2_g1_i2	5.83369e-13	9.29549e-12	119.547	86.653	95.157	209.196	262.259	274.134	80.898	80.441	77.616	263.467	240.955	312.281
TRINITY_DN12302_c0_g1_i4^NOTCH_DROME	5.92337e-13	9.43109e-12	11.76	11.654	13.541	34.003	29.803	29.815	10.021	9.49	14.133	38.261	35.928	36.004
TRINITY_DN9475_c1_g1_i24	5.97177e-13	9.5008e-12	1.011	0.769	1.749	16.853	13.014	18.444	2.229	1.54	3.216	10.104	12.956	15.667
TRINITY_DN12034_c0_g1_i7	6.1824e-13	9.81312e-12	1.001	0.676	0.522	1.983	2.431	3.225	1.386	0.523	1.017	7.116	8.227	7.12
TRINITY_DN1775_c0_g1_i4	6.48887e-13	1.02837e-11	4.685	5.592	7.433	81.158	54.991	48.494	11.747	13.558	14.495	58.984	76.528	41.94
TRINITY_DN19624_c0_g2_i1^OAF_DROVI	7.22698e-13	1.14095e-11	15.312	14.891	16.683	26.083	24.734	26.947	15.837	15.267	14.388	47.336	43.574	41.399
TRINITY_DN22277_c0_g2_i4	7.39356e-13	1.16546e-11	14.802	16.496	17.533	45.668	37.639	45.412	15.459	15.267	16.733	44.654	41.865	45.172
TRINITY_DN45647_c0_g1_i9	7.48832e-13	1.1795e-11	9.588	10.472	9.588	16.864	22.846	22.762	6.494	6.587	8.083	26.308	29.137	23.351
TRINITY_DN34179_c0_g1_i24^LRSM1_HUMAN	7.74554e-13	1.21908e-11	4.902	3.106	5.306	79.704	43.983	65.612	6.542	4.325	11.446	91.611	51.835	61.909
TRINITY_DN83083_c0_g1_i3	7.76948e-13	1.22098e-11	1.993	1.783	3.132	42.991	24.704	22.537	1.725	4.434	4.662	35.885	33.478	63.358
TRINITY_DN25247_c0_g1_i2	8.74287e-13	1.36872e-11	13.659	15.82	16.228	99.19	54.962	63.785	33.069	20.52	30.759	225.99	118.108	147.904
TRINITY_DN39956_c0_g1_i6^FRRS1_HUMAN	8.81897e-13	1.37958e-11	0.132	0.694	0.996	14.672	3.933	7.584	1.774	1.096	1.828	10.459	7.486	11.572
TRINITY_DN61139_c2_g1_i2^KLC_DORPE	8.83528e-13	1.38108e-11	3.92	6.868	6.766	35.964	34.862	42.156	6.086	6.231	10.605	28.39	35.119	39.835
TRINITY_DN5097_c2_g2_i5^CADN_ACRMI	8.84695e-13	1.38186e-11	19.628	15.126	13.889	159.838	71.701	70.409	14.635	8.058	19.626	98.702	84.379	76.885
TRINITY_DN3417_c0_g1_i3^UVSSA_CHICK	8.85651e-13	1.3823e-11	5.186	5.076	4.668	16.985	15.969	18.618	5.369	5.056	6.91	16.301	17.32	18.658
TRINITY_DN3444_c0_g1_i2^NPHP3_MOUSE	8.92018e-13	1.39102e-11	15.34	16.28	19.669	65.759	58.549	69.97	18.618	19.108	27.26	68.414	135.28	116.317
TRINITY_DN13470_c1_g1_i1^IOLG_THEMA	8.93082e-13	1.39102e-11	2.276	2.702	4.06	17.238	14.981	22.119	3.673	5.263	5.835	20.674	20.761	25.157
TRINITY_DN5095_c0_g1_i10^TRAF3_MOUSE	8.93268e-13	1.39102e-11	1.984	2.43	1.054	19.199	17.817	18.608	3.567	3.298	1.75	24.544	16.443	16.863
TRINITY_DN17483_c0_g1_i5^SEPT2_CHICK	9.23412e-13	1.43471e-11	16.105	13.615	12.005	34.686	29.062	28.856	15.488	15.592	14.456	46.124	37.808	43.136
TRINITY_DN383_c6_g2_i2^ZNFX1_MOUSE	9.54182e-13	1.47805e-11	1.747	9.937	7.211	6.994	15.376	15.127	1.124	2.883	3.206	18.334	20.659	18.968
TRINITY_DN21554_c0_g1_i12^ATS2_MOUSE	9.66275e-13	1.49453e-11	1.03	2.524	2.223	13.185	14.259	13.106	1.541	1.728	2.795	22.254	29.251	10.514
TRINITY_DN35305_c0_g1_i8^MOGT2_MOUSE	9.90849e-13	1.53024e-11	5.394	5.789	4.987	10.442	12.54	13.861	4.972	5.481	9.061	25.524	32.407	31.104
TRINITY_DN2212_c0_g1_i9	1.00365e-12	1.54768e-11	136.209	78.462	88.517	347.026	227.169	264.917	176.217	242.616	197.222	521.717	637.621	715.711
TRINITY_DN8989_c0_g2_i1	1.06087e-12	1.62859e-11	5.951	3.003	10.854	17.811	10.099	18.424	1.367	0.622	2.18	17.195	12.717	16.541
TRINITY_DN495_c0_g1_i5^GRN_HUMAN	1.08477e-12	1.66404e-11	15.246	22.294	27.885	47.012	78.263	65.53	25.567	18.594	32.792	118.727	202.805	147.283
TRINITY_DN14785_c0_g1_i1^SNP29_HUMAN	1.10218e-12	1.68698e-11	33.098	29.266	37.377	89.474	77.68	93.988	36.344	37.979	46.007	111.991	103.921	122.391
TRINITY_DN9147_c0_g1_i7^CALM_STIJA	1.11252e-12	1.70027e-11	11.666	9.092	10.11	59.249	71.504	72.665	7.569	10.438	10.224	28.635	43.198	57.503
TRINITY_DN2732_c1_g1_i3	1.11424e-12	1.7007e-11	8.454	13.596	17.108	54.238	59.181	51.383	20.944	16.718	25.462	95.824	93.347	74.608
TRINITY_DN4662_c1_g1_i4^LRP5_MOUSE	1.13366e-12	1.72872e-11	1.086	1.933	2.281	7.391	9.071	7.461	1.667	1.669	2.121	7.006	9.925	10.295
TRINITY_DN10938_c0_g1_i10^REV3L_HUMAN	1.15367e-12	1.75793e-11	9.795	8.726	9.327	21.876	24.467	26.702	9.983	10.26	10.732	22.768	30.812	29.724
TRINITY_DN1597_c0_g1_i5^MB21L_DROPS	1.17134e-12	1.78353e-11	31.134	49.327	42.461	74.351	84.33	90.129	44.767	42.65	49.604	107.067	135.929	120.436
TRINITY_DN6176_c0_g1_i2^RAB24_DICDI	1.17663e-12	1.79027e-11	11.647	12.911	8.68	50.019	49.863	60.13	5.146	11.712	9.823	50.68	47.403	45.287
TRINITY_DN2726_c0_g2_i3	1.18105e-12	1.79567e-11	33.316	30.139	39.774	175.799	145.685	165.458	73.154	68.403	96.607	236.792	225.322	254.421
TRINITY_DN10739_c0_g1_i7	1.18519e-12	1.80063e-11	2.286	2.909	2.213	8.845	10.297	13.126	2.433	3.802	2.893	11.807	13.457	12.665
TRINITY_DN4499_c1_g1_i7	1.21272e-12	1.84109e-11	11.722	12.085	12.585	26.943	43.934	40.655	12.115	11.514	17.29	89.713	113.983	68.362
TRINITY_DN17888_c1_g1_i4	1.21548e-12	1.84392e-11	3.693	4.241	6.002	5.541	8.597	7.564	5.67	5.994	5.239	18.788	17.377	20.533
TRINITY_DN12271_c1_g1_i10^CHM1B_CHICK	1.21844e-12	1.84705e-11	4.062	4.692	3.499	10.673	10.109	13.239	2.995	3.98	2.698	9.724	11.269	11.215
TRINITY_DN3658_c1_g1_i11	1.25871e-12	1.90388e-11	0.491	0.835	0.735	4.428	4.071	3.317	1.57	1.679	2.033	8.145	10.802	8.972
TRINITY_DN887_c0_g1_i8^RHO_APLCA	1.31236e-12	1.98213e-11	3.816	2.515	3.76	74.472	32.807	33.918	13.404	12.699	19.558	253.155	102.69	103.066
TRINITY_DN24341_c0_g1_i22	1.36655e-12	2.05492e-11	7.727	7.272	7.984	19.441	15.07	13.167	4.778	5.964	6.324	22.621	18.084	25.559
TRINITY_DN5237_c0_g1_i2^RANG_BOVIN	1.54305e-12	2.31019e-11	6.877	6.868	8.931	38.244	31.868	35.286	15.507	10.27	11.964	51.464	38.811	48.335
TRINITY_DN51378_c1_g2_i1	1.55915e-12	2.33261e-11	0	0	0.28	25.918	21.255	21.394	3.16	0.257	4.672	160.148	98.303	90.977
TRINITY_DN2243_c1_g1_i8	1.58488e-12	2.36594e-11	2.097	0.704	0.551	12.216	7.698	7.094	0.94	0.968	1.222	10.398	6.415	11.825
TRINITY_DN340934_c0_g1_i3^DICER_XENTR	1.61364e-12	2.40713e-11	16.322	38.067	20.269	27.659	62.709	74.329	17.93	15.997	17.486	96.008	123.076	66.429
TRINITY_DN14728_c4_g2_i1	1.62655e-12	2.42461e-11	1.256	0.985	0.406	24.475	6.295	10.707	0.853	0.543	1.642	26.271	11.19	17.519
TRINITY_DN23806_c0_g1_i1	1.63309e-12	2.43261e-11	13.904	10.162	13.493	51.286	55.515	66.418	12.192	15.089	19.099	55.873	80.527	112.222
TRINITY_DN6968_c0_g1_i6^E2AK3_HUMAN	1.63868e-12	2.43917e-11	1.936	1.567	1.807	4.692	5.435	6.277	2.869	2.291	2.756	8.341	13.902	9.662
TRINITY_DN10055_c5_g1_i2	1.68197e-12	2.50179e-11	0.793	1.633	2.639	6.532	9.644	9.921	1.192	1.175	2.15	7.691	8.432	10.387
TRINITY_DN32509_c1_g2_i2	1.68561e-12	2.5054e-11	32.787	43.679	41.407	132.256	119.657	146.054	28.513	23.986	27.944	91.182	87.33	86.364
TRINITY_DN6066_c4_g1_i2	1.77761e-12	2.63453e-11	0.756	0.31	0.445	54.854	8.953	10.544	0.465	1.066	1.359	31.158	13.115	13.067
TRINITY_DN35847_c0_g1_i5	1.78723e-12	2.64687e-11	83.331	69.051	117.292	303.109	202.001	244.166	130.443	118.844	186.305	490.253	602.901	557.512
TRINITY_DN1356_c2_g1_i11^SRPRA_MOUSE	1.85143e-12	2.73213e-11	0.038	0	0	7.688	0	7.196	0	0	0.117	5.487	14.403	4.854
TRINITY_DN1493_c1_g1_i3	1.90621e-12	2.80692e-11	8.038	12.517	5.935	39.874	39.289	41.574	9.779	10.349	10.781	26.638	26.573	29.758
TRINITY_DN4349_c2_g1_i2^AGO2_HUMAN	1.9279e-12	2.83682e-11	20.601	32.015	31.239	69.824	87.601	90.201	35.86	22.841	26.967	143.908	141.25	117.031
TRINITY_DN9318_c0_g1_i10^PARG_BOVIN	1.94322e-12	2.85733e-11	27.053	21.075	27.566	121.286	80.624	91.548	50.96	44.802	57.228	190.399	153.431	143.752
TRINITY_DN7872_c0_g1_i11	1.95827e-12	2.87739e-11	19.288	21.394	20.491	22.57	30.93	32.571	15.817	17.084	17.584	38.898	43.665	43.861
TRINITY_DN21659_c0_g1_i4^EHD1_PONAB	2.00688e-12	2.94671e-11	19.874	29.003	31.355	67.808	68.51	73.716	27.186	34.177	39.429	87.496	100.206	103.158
TRINITY_DN73229_c0_g2_i1^ZO1_RAT	2.03227e-12	2.97963e-11	5.063	5.32	4.852	32.803	27.807	44.677	6.561	4.197	11.123	47.765	56.678	56.249
TRINITY_DN13783_c0_g1_i2^LONP2_BOVIN	2.04311e-12	2.98924e-11	33.391	46.353	40.702	207.654	131.466	149.749	36.829	38.127	52.135	193.889	135.633	144.35
TRINITY_DN11380_c3_g1_i5	2.18427e-12	3.18445e-11	64.081	87.263	84.641	165.18	132.661	122.2	61.621	73.578	89.854	266.835	242.551	211.401
TRINITY_DN2518_c0_g1_i5^ZNFX1_HUMAN	2.28926e-12	3.33044e-11	2.796	6.259	4.813	4.263	7.214	7.268	2.927	2.686	3.382	12.578	9.834	8.915
TRINITY_DN9979_c0_g1_i11^PROD_HUMAN	2.30998e-12	3.35641e-11	28.111	33.517	35.888	30.06	29.437	42.554	16.583	18.17	19.411	45.952	45.078	51.602
TRINITY_DN9318_c0_g1_i1^PARG_BOVIN	2.31452e-12	3.36005e-11	4.657	4.438	4.33	23.737	20.336	21.496	3.305	4.503	5.483	17.93	17.468	13.907
TRINITY_DN1970_c2_g1_i2^AAAD_RABIT	2.42368e-12	3.51357e-11	14.556	18.945	16.296	29.718	33.608	32.99	19.093	19.533	16.489	51.243	57.35	46.265
TRINITY_DN17794_c0_g1_i7^MCAF1_CHICK	2.48806e-12	3.60183e-11	3.892	4.335	4.118	15.707	12.787	13.974	5.175	4.612	5.141	21.409	13.959	17.185
TRINITY_DN55842_c0_g2_i4^AAC4_DICDI	2.54781e-12	3.67773e-11	0	6.399	7.24	18.714	23.192	44.85	4.342	3.14	3.323	13.264	19.611	16.001
TRINITY_DN3202_c0_g1_i7	2.54943e-12	3.67773e-11	20.413	20.146	29.557	96.182	83.204	106.451	18.124	24.016	27.622	71.55	81.792	102.318
TRINITY_DN1938_c0_g1_i6	2.78714e-12	4.00378e-11	13.923	12.217	12.556	25.367	30.06	35.674	9.934	9.184	9.696	25.854	25.023	33.404
TRINITY_DN22401_c0_g1_i11^ASCC2_HUMAN	2.79121e-12	4.00684e-11	11.609	11.898	9.115	23.297	27.896	31.979	11.262	13.272	13.557	32.101	34.937	33.508
TRINITY_DN3096_c0_g1_i2^NPHP3_DANRE	2.79415e-12	4.00827e-11	8.974	13.202	14.363	50.911	48.262	60.896	15.555	12.008	23.253	60.943	112.194	95.52
TRINITY_DN116580_c0_g1_i2	2.84681e-12	4.07528e-11	9.408	15.407	23.11	91.788	58.154	73.124	24.278	13.282	31.17	168.647	142.766	121.827
TRINITY_DN1341_c0_g1_i9	2.99951e-12	4.28195e-11	2.258	1.098	2.407	14.363	7.609	9.932	2.345	2.538	2.727	11.366	7.999	12.251
TRINITY_DN21921_c0_g1_i3	3.00307e-12	4.28407e-11	21.725	15.848	28.475	202.135	106.9	115.239	34.232	18.713	54.305	336.07	245.285	260.46
TRINITY_DN11990_c2_g1_i2^TRAF6_BOVIN	3.01368e-12	4.29622e-11	3.023	3.425	5.21	12.557	15.801	16.117	2.975	2.508	3.88	9.749	18.813	15.989
TRINITY_DN481_c0_g1_i4	3.02467e-12	4.3089e-11	2.834	5.076	2.9	3.899	7.303	10.279	1.909	2.696	2.336	7.728	9.948	8.754
TRINITY_DN23876_c0_g3_i1	3.07532e-12	4.37802e-11	102.932	117.515	120.588	276.728	254.759	233.03	146.211	138.95	146.201	361.692	367.905	365.459
TRINITY_DN3688_c0_g1_i10^DUSTY_CANLF	3.19209e-12	4.53484e-11	8.057	14.431	9.588	5.474	16.828	14.668	4.914	7.386	7.292	20.772	27.792	20.498
TRINITY_DN4475_c0_g1_i8^DUSTY_RAT	3.22976e-12	4.58519e-11	14.962	30.476	22.598	8.79	36.928	25.742	13.423	16.995	18.229	47.937	77.701	50.256
TRINITY_DN17310_c0_g1_i2	3.32992e-12	4.71113e-11	29.207	31.199	28.301	118.741	94.33	128.069	46.521	33.032	39.947	105.549	142.333	131.812
TRINITY_DN14137_c0_g1_i7	3.36045e-12	4.75105e-11	23.057	18.851	23.101	46.549	79.211	97.254	25.78	23.907	30.955	71.623	140.008	147.387
TRINITY_DN5476_c0_g2_i4^CX065_MOUSE	3.43487e-12	4.8496e-11	5.809	4.401	7.5	33.706	14.911	14.341	7.87	6.893	11.621	63.919	36.68	42.273
TRINITY_DN109327_c0_g1_i6	3.43932e-12	4.85108e-11	1.011	0.788	0.967	12.172	4.862	7.615	2.229	1.807	4.574	35.126	18.209	27.883
TRINITY_DN9357_c1_g1_i7	3.56672e-12	5.01854e-11	33.486	36.801	38.788	140.672	144.687	142.421	40.861	33.999	50.591	109.798	162.114	145.259
TRINITY_DN17574_c0_g1_i15^BIG1_HUMAN	3.64343e-12	5.12296e-11	20.743	20.652	19.621	45.47	36.542	43.217	25.567	24.075	23.517	61.323	65.566	91.333
TRINITY_DN63276_c0_g1_i5	3.66084e-12	5.14393e-11	761.837	554.694	620.645	1607.92	1421.08	1628.3	536.047	531.457	719.151	1694.29	1708.61	1760.56
TRINITY_DN8098_c0_g1_i2^FA13A_HUMAN	3.71636e-12	5.2139e-11	24.455	22.36	19.805	34.609	24.763	29.897	21.361	21.853	23.546	61.017	52.883	73.113
TRINITY_DN6760_c0_g1_i5^PIGN_HUMAN	3.76593e-12	5.27358e-11	4.137	4.335	3.354	10.662	11.7	10.401	4.449	3.17	3.959	15.126	15.224	12.274
TRINITY_DN8005_c0_g1_i4	3.78416e-12	5.29551e-11	3.608	5.47	5.355	28.264	33.094	38.797	9.353	7.456	13.782	39.008	43.449	45.356
TRINITY_DN18563_c0_g1_i10^EXD1_HUMAN	3.80882e-12	5.32639e-11	11.061	11.532	10.139	27.614	31.611	36.195	11.669	10.398	12.599	27.018	39.574	37.603
TRINITY_DN24205_c0_g1_i8	3.83972e-12	5.36422e-11	1.681	0.741	1.479	14.837	12.115	10.942	0.562	0.889	1.701	19.302	10.358	20.912
TRINITY_DN19426_c0_g1_i6^CHM4B_CHICK	3.86252e-12	5.39049e-11	42.355	40.282	41.958	84.683	92.897	96.407	53.77	51.675	56.729	123.601	131.736	145.811
TRINITY_DN6545_c0_g1_i12^UNC5C_RAT	3.8898e-12	5.42121e-11	2.919	5.086	6.379	42.562	28.43	38.348	7.22	4.947	11.064	33.35	40.828	38.328
TRINITY_DN6991_c0_g1_i10^HUTH_BOVIN	3.96805e-12	5.51905e-11	8.813	5.555	9.018	23.153	33.123	54.2	1.803	3.713	4.056	17.012	31.86	49.232
TRINITY_DN1947_c1_g1_i1^CAHD1_MOUSE	4.13434e-12	5.73097e-11	1.53	5.114	5.509	1.542	0.751	2.225	2.462	2.508	4.222	40.613	14.722	38.408
TRINITY_DN3841_c1_g1_i1	4.14558e-12	5.74267e-11	2.191	9.139	6.051	3.029	7.214	6.257	1.871	2.212	3.206	15.003	21.81	10.41
TRINITY_DN3695_c0_g1_i2^VGLU2_RAT	4.23057e-12	5.85646e-11	0.567	0.591	0.706	19.078	7.223	7.982	0.756	1.59	1.73	9.418	7.669	8.604
TRINITY_DN14137_c0_g1_i4	4.27614e-12	5.91556e-11	20.384	20.727	26.406	46.78	86.296	107.083	25.296	23.966	31.785	72.578	140.407	149.975
TRINITY_DN10894_c0_g1_i1^FBX4_MOUSE	4.3543e-12	6.01965e-11	2.409	2.421	2.755	3.712	5.386	5.706	2.578	2.024	2.287	7.177	7.988	8.949
TRINITY_DN28199_c0_g1_i1^ITAV_CHICK	4.56784e-12	6.30214e-11	12.742	13.305	14.121	79.902	48.015	58.079	19.015	10.063	27.983	352.861	185.781	154.266
TRINITY_DN1702_c1_g1_i1^FAT4_MOUSE	4.58637e-12	6.32347e-11	14.868	14.9	16.209	17.877	24.131	19.506	10.836	9.51	15.179	41.213	54.091	36.832
TRINITY_DN15246_c0_g1_i5^ENKUR_HUMAN	4.69945e-12	6.47071e-11	1.266	1.379	1.228	9.517	18.103	13.739	1.434	0.592	1.456	7.336	13.628	11.514
TRINITY_DN16311_c0_g1_i4^SH2D3_HUMAN	4.93912e-12	6.78709e-11	33.438	36.707	33.346	89.331	74.903	71.287	43.478	34.147	42.762	136.755	116.991	107.713
TRINITY_DN9348_c0_g1_i4	5.03373e-12	6.90786e-11	0.217	0.075	0.126	0.98	0.84	0.612	1.085	0.829	1.691	8.267	7.088	12.918
TRINITY_DN6063_c0_g3_i5	5.16175e-12	7.0694e-11	1.804	7.075	6.186	76.113	61.316	64.05	6.523	12.758	10.693	33.546	46.571	44.769
TRINITY_DN49317_c0_g1_i10	5.33581e-12	7.29322e-11	32.692	28.046	27.788	72.864	84.923	73.288	37.866	31.827	38.618	86.908	99.739	106.598
TRINITY_DN36085_c0_g2_i26^SRR55_DROME	5.40441e-12	7.37843e-11	6.149	5.789	3.847	14.573	13.232	16.893	4.604	4.177	5.161	15.677	16.317	17.68
TRINITY_DN20054_c0_g1_i4^CDC42_DROPS	5.66371e-12	7.71577e-11	6.999	5.011	4.243	13.317	9.674	11.259	4.71	6.537	3.861	16.485	18.836	21.395
TRINITY_DN6152_c0_g1_i7^MRP1_CHICK	5.69717e-12	7.75622e-11	28.715	16.824	20.037	39.599	52.985	71.848	21.215	16.955	12.501	53.411	102.348	113.315
TRINITY_DN19949_c1_g1_i1^FBN3_HUMAN	5.84259e-12	7.94894e-11	6.187	14.694	10.11	22.691	36.75	46.524	5.951	8.512	12.032	45.818	51.414	42.986
TRINITY_DN15577_c0_g1_i12	5.94028e-12	8.07116e-11	7.509	13.512	11.686	17.249	44.971	34.388	10.69	19.483	14.915	48.769	95.272	74.803
TRINITY_DN30464_c0_g1_i1	6.04817e-12	8.20692e-11	5.205	4.917	4.388	15.223	17.411	20.659	6.968	6.754	7.204	16.742	20.294	22.488
TRINITY_DN6349_c0_g1_i6^ZN363_HUMAN	6.14908e-12	8.33835e-11	8.445	4.832	13.57	290.134	149.173	213.34	10.671	6.952	31.072	539.464	270.559	343.972
TRINITY_DN62452_c0_g1_i1	6.30106e-12	8.53881e-11	0	1.135	1.498	4.891	7.767	5.583	2.588	1.59	3.128	16.865	13.97	17.657
TRINITY_DN14_c0_g1_i5^U119B_HUMAN	6.3173e-12	8.55518e-11	77.267	89.562	95.718	354.505	240.174	282.79	121.497	127.544	154.568	350.436	335.418	384.404
TRINITY_DN7010_c0_g1_i4^RAB8B_RAT	6.3488e-12	8.59218e-11	36.924	47.207	47.216	181.031	161.575	170.705	64.238	63.318	59.329	170.252	193.986	163.56
TRINITY_DN4790_c1_g1_i14^TIE1_DANRE	6.58082e-12	8.88282e-11	2.229	1.633	1.943	8.79	8.834	8.635	1.396	2.548	2.815	13.068	9.492	10.951
TRINITY_DN59949_c1_g1_i2	6.97872e-12	9.40756e-11	6.253	5.799	5.442	15.994	25.633	22.007	6.019	5.303	5.698	28.647	25.194	36.602
TRINITY_DN19765_c0_g1_i1^MSH5_MOUSE	7.05263e-12	9.50096e-11	2.371	1.257	2.465	12.304	11.443	8.37	2.355	4.009	5.092	36.289	25.16	22.339
TRINITY_DN3795_c0_g2_i2^CP3A2_RAT	7.27921e-12	9.78697e-11	1.71	0.976	2.291	10.244	10.346	12.82	1.454	1.343	2.316	8.647	11.691	19.578
TRINITY_DN21921_c0_g1_i4	7.39781e-12	9.93344e-11	3.646	8.407	8.863	25.411	19.605	24.007	9.576	5.718	11.631	46.712	42.07	36.729
TRINITY_DN155_c1_g1_i7	7.7727e-12	1.04097e-10	0	0	0	5.397	0	2.695	0.252	0	0	3.895	6.142	6.568
TRINITY_DN21921_c0_g1_i2	8.13954e-12	1.08797e-10	29.906	41.811	48.676	218.228	132.701	159.62	63.278	34.868	80.734	381.912	338.142	270.905
TRINITY_DN16469_c0_g1_i23	8.28984e-12	1.10662e-10	1.389	1.605	0.744	7.237	4.565	7.084	3.315	3.792	5.268	18.922	20.454	19.716
TRINITY_DN4466_c0_g1_i2^SGPL1_RAT	8.56594e-12	1.14126e-10	42.572	43.557	51.063	83.383	84.617	98.642	29.076	27.541	31.727	89.676	70.99	81.533
TRINITY_DN2194_c0_g1_i6^SYT11_RAT	8.61645e-12	1.14724e-10	14.424	12.686	15.204	42.022	23.548	18.056	24.259	18.476	32.841	161.458	106.04	100.202
TRINITY_DN6919_c1_g1_i2^STPG3_MOUSE	8.6825e-12	1.15524e-10	1.152	0.488	0.57	7.138	6.156	3.47	0.737	0.128	0.411	10.729	6.267	14.264
TRINITY_DN21659_c0_g1_i3^EHD1_PONAB	8.7169e-12	1.15837e-10	25.419	27.521	29.915	72.148	66.138	69.531	35.395	26.613	40.113	93.166	110.712	102.318
TRINITY_DN15594_c0_g1_i2^LARP6_MOUSE	8.81711e-12	1.17017e-10	38.445	44.57	54.601	128.39	103.52	123.19	36.47	30.721	37.699	115.885	94.497	92.955
TRINITY_DN1967_c2_g1_i2^LRP6_MOUSE	8.86017e-12	1.17437e-10	0.113	1.314	0.87	10.662	14.249	11.81	0.417	0.879	2.336	15.358	31.359	26.25
TRINITY_DN7396_c0_g1_i5	8.90811e-12	1.17921e-10	1.247	2.562	1.498	5.739	14.862	15.984	0.63	0.504	0.723	5.23	16.579	20.878
TRINITY_DN14763_c0_g1_i5^TSP1_XENLA	9.04873e-12	1.19628e-10	115.561	115.741	73.797	231.049	152.622	127.528	75.926	70.28	51.031	405.623	293.235	216.726
TRINITY_DN17330_c1_g1_i4^SNX16_PONAB	9.19793e-12	1.21444e-10	11.222	12.142	11.541	27.603	27.165	28.039	11.272	9.203	12.452	32.529	32.783	35.325
TRINITY_DN27958_c1_g1_i7^PAI2B_MOUSE	9.54265e-12	1.25835e-10	43.687	44.42	36.845	96.392	74.073	76.901	41.966	44.832	40.221	122.499	102.383	118.319
TRINITY_DN4623_c9_g1_i4^A16L1_HUMAN	9.69814e-12	1.27639e-10	16.606	15.801	14.692	32.527	30.09	35.266	16.709	12.976	16.01	39.033	42.685	47.484
TRINITY_DN6113_c2_g1_i2^RHO1_DROME	9.88073e-12	1.29711e-10	0.425	1.511	1.286	7.391	6.255	4.777	2.2	2.37	2.326	8.194	8.968	11.526
TRINITY_DN47959_c0_g1_i13^FRYL_HUMAN	9.9644e-12	1.30726e-10	22.151	24.753	25.962	43.377	49.487	51.189	22.524	20.036	32.577	84.789	90.35	77.426
TRINITY_DN3243_c0_g1_i6	1.0535e-11	1.3786e-10	5.923	7.169	7.298	12.987	11.344	12.881	4.293	4.157	4.975	12.1	11.919	13.389
TRINITY_DN2352_c0_g1_i6	1.06054e-11	1.38605e-10	13.111	14.994	18.229	108.365	61.711	88.19	13.675	15.869	20.008	47.581	74.146	97.752
TRINITY_DN59378_c0_g1_i7	1.06616e-11	1.3925e-10	0.784	1.145	1.556	42.341	35.91	61.294	1.202	2.113	0.753	13.913	9.139	18.669
TRINITY_DN14763_c0_g1_i4^TSP1_XENLA	1.09384e-11	1.42776e-10	1.785	1.304	0.715	1.773	2.026	1.266	0.756	0.395	0.528	7.238	5.037	3.738
TRINITY_DN16150_c0_g1_i13^CHMP5_RAT	1.10268e-11	1.43838e-10	21.452	17.668	18.877	37.814	34.961	46.912	16.728	21.853	22.119	75.542	53.784	78.622
TRINITY_DN18932_c0_g1_i5^MET27_HUMAN	1.10368e-11	1.43877e-10	4.033	3.444	2.426	24.662	19.447	16.576	3.47	2.558	2.512	17.673	16.135	11.526
TRINITY_DN2868_c1_g2_i1^NBR1_MOUSE	1.18098e-11	1.5337e-10	135.529	137.576	129.113	209.493	258.099	267.142	117.746	120.335	139.272	291.098	330.074	333.964
TRINITY_DN7856_c0_g1_i7^CASP3_MACFA	1.1898e-11	1.54419e-10	4.27	4.448	4.34	13.328	10.554	11.197	6.823	5.747	6.265	21.372	17.799	16.909
TRINITY_DN9664_c0_g1_i13	1.22643e-11	1.58872e-10	104.103	132.096	143.263	184.897	237.426	231.58	87.217	95.431	120.525	248.979	310.623	349.712
TRINITY_DN60700_c0_g1_i6^BAP31_HUMAN	1.27814e-11	1.65155e-10	3.391	4.964	5.171	12.127	17.461	18.026	4.923	4.878	4.907	15.481	23.849	22.178
TRINITY_DN23637_c0_g1_i2^MSHA_MYCS2	1.31343e-11	1.69396e-10	59.046	131.186	107.578	253.663	284.028	308.828	118.783	120.513	151.049	308.587	432.366	358.224
TRINITY_DN16138_c0_g1_i9^ITPA_NEMVE	1.42761e-11	1.83317e-10	0.992	1.323	0.986	3.888	3.291	2.348	1.648	0.859	1.3	5.989	6.985	6.085
TRINITY_DN4706_c0_g2_i2^QRFPR_HUMAN	1.43214e-11	1.83783e-10	4.317	4.316	6.843	9.77	8.073	8.737	4.313	3.565	3.988	13.472	12.682	11.998
TRINITY_DN16111_c1_g1_i5^HOIL1_DANRE	1.4758e-11	1.89151e-10	33.797	40.742	35.105	84	82.482	96.601	29.773	34.809	35.861	74.44	87.911	91.149
TRINITY_DN1854_c0_g1_i3^FBP1_STRPU	1.56134e-11	1.99866e-10	4.931	16.561	8.67	24.079	49.695	36.572	7.482	7.11	12.452	31.317	63.469	45.655
TRINITY_DN41737_c0_g2_i5^ELK1_MOUSE	1.62819e-11	2.07905e-10	0.435	2.787	0.87	4.736	3.31	4.603	2.113	0.592	1.29	41.703	26.288	14.183
TRINITY_DN1381_c0_g3_i7^S35E1_HUMAN	1.64203e-11	2.09543e-10	5.8	4.551	5.587	24.288	17.056	16.913	7.666	7.248	7.076	31.513	22.961	21.856
TRINITY_DN130963_c0_g1_i3	1.66313e-11	2.12103e-10	3.807	4.419	3.364	13.493	18.745	22.629	6.387	5.026	5.229	18.898	21.035	20.993
TRINITY_DN15755_c0_g1_i7^TNR16_HUMAN	1.71376e-11	2.18289e-10	1.549	2.824	6.834	49.6	20.86	26.784	9.013	5.481	10.175	48.059	53.806	30.747
TRINITY_DN8423_c0_g1_i9^TBC15_MOUSE	1.71665e-11	2.18522e-10	3.722	1.895	2.378	7.755	7.204	6.645	3.266	2.39	1.965	9.835	8.922	11.365
TRINITY_DN16142_c0_g1_i5^IMDH3_DANRE	1.73926e-11	2.21264e-10	16.662	28.093	21.748	59.338	59.241	69.266	24.443	29.654	37.484	84.275	101.801	86.18
TRINITY_DN11493_c0_g2_i2^DICER_DANRE	1.74561e-11	2.21935e-10	1.275	8.614	5.403	8.647	22.421	23.732	1.425	3.209	4.75	44.826	60.381	25.721
TRINITY_DN5485_c0_g1_i8^LMAN2_CANLF	1.74677e-11	2.21944e-10	18.759	26.123	24.725	69.758	62.561	75.37	31.789	32.113	37.23	81.36	81.553	87.031
TRINITY_DN244_c24_g1_i8^PCX3_HUMAN	1.76208e-11	2.23752e-10	0	2.59	5.848	4.02	2.816	7.839	2.501	2.637	3.284	11.954	13.947	10.617
TRINITY_DN19123_c0_g1_i4^CIC_HUMAN	1.78177e-11	2.26113e-10	8.331	10.237	11.434	43.828	27.145	28.784	11.427	8.532	14.241	49.749	45.408	34.934
TRINITY_DN5614_c0_g1_i11^MUSK_MOUSE	1.78491e-11	2.26371e-10	0.463	0.441	0.841	3.349	1.482	2.797	0.843	0.355	0.733	5.132	5.128	9.536
TRINITY_DN9506_c0_g1_i4^DJC13_HUMAN	1.79346e-11	2.27316e-10	17.163	22.81	21.255	45.018	44.29	46.402	29.56	25.704	28.687	75.628	75.308	65.325
TRINITY_DN7596_c0_g1_i4^SPSB3_HUMAN	1.84691e-11	2.33658e-10	51.272	25.897	25.121	89.904	66.079	73.951	24.453	24.233	28.413	63.234	61.68	70.697
TRINITY_DN5166_c2_g1_i5^Y2800_NOSS1	1.855e-11	2.34538e-10	2.399	3.04	3.025	5.937	15.03	9.442	2.956	1.975	4.799	340.847	109.277	49.762
TRINITY_DN57474_c0_g1_i4	1.87095e-11	2.36409e-10	6.527	6.39	5.306	25.951	21.404	18.271	9.944	9.5	11.143	56.142	33.774	34.877
TRINITY_DN11147_c0_g1_i8^ALN1_DICDI	1.87835e-11	2.37198e-10	1.899	3.885	2.813	2.919	5.623	4.93	1.764	1.847	2.834	9.406	8.808	7.557
TRINITY_DN1593_c0_g1_i6	1.93463e-11	2.44155e-10	8.19	10.293	11.309	73.36	47.639	61.58	9.004	10.467	15.727	36.559	53.932	63.335
TRINITY_DN19765_c1_g1_i2	2.02691e-11	2.55644e-10	16.88	20.615	13.609	54.105	41.187	26.294	88.254	59.654	92.776	263.137	238.22	259.54
TRINITY_DN13111_c0_g1_i10	2.05372e-11	2.58708e-10	0.264	1.952	0.387	3.668	8.982	7.135	2.035	1.985	2.219	10.827	7.145	8.892
TRINITY_DN4178_c2_g1_i6^SBNO1_CHICK	2.11213e-11	2.65093e-10	11.883	17.603	16.47	41.471	43.193	45.718	17.164	15.77	25.188	63.013	75.024	57.169
TRINITY_DN21554_c0_g1_i9^ATS2_MOUSE	2.17258e-11	2.72347e-10	8.775	8.548	8.718	17.789	23.667	18.955	5.864	6.962	6.177	29.688	20.089	18.497
TRINITY_DN16283_c1_g1_i9^KPCD_MOUSE	2.22152e-11	2.77974e-10	20.261	24.105	24.29	56.209	44.408	49.974	31.809	29.17	40.719	116.424	98.315	92.311
TRINITY_DN38901_c0_g1_i2	2.24361e-11	2.80568e-10	41.826	38.264	44.829	81.048	80.16	93.345	34.716	36.507	38.227	80.515	93.233	102.353
TRINITY_DN12662_c0_g1_i6	2.27539e-11	2.84253e-10	7.594	9.364	2.619	1.674	9.358	5.532	4.342	4.523	2.639	22.646	37.74	15.713
TRINITY_DN17483_c0_g1_i12^SEPT2_CHICK	2.28224e-11	2.84879e-10	18.958	27.342	24.725	67.566	53.183	60.304	29.802	30.059	35.343	103.993	87.877	88.745
TRINITY_DN17888_c0_g1_i4^B4GN4_MOUSE	2.39715e-11	2.9886e-10	9.635	9.543	10.874	22.625	31.236	26.498	11.659	11.475	10.859	29.333	27.974	30.023
TRINITY_DN810_c0_g1_i5^ANPRA_HUMAN	2.42053e-11	3.01592e-10	11.382	13.709	14.141	45.415	51.286	45.412	19.432	16.037	23.526	76.657	57.248	60.126
TRINITY_DN7569_c1_g1_i5^STX12_MOUSE	2.42845e-11	3.02394e-10	3.401	10.387	7.597	22.889	24.052	23.078	6.823	5.747	10.312	32.762	30.561	27.25
TRINITY_DN11629_c1_g1_i2^TS101_RAT	2.48922e-11	3.09588e-10	45.68	49.928	47.439	86.776	86.158	103.235	58.568	56.672	51.862	153.62	128.34	147.651
TRINITY_DN16190_c0_g1_i5^BCDO2_MOUSE	2.50603e-11	3.11301e-10	4.496	6.596	6.534	14.264	12.372	12.116	6.416	6.735	12.218	45.928	40.497	33.301
TRINITY_DN3195_c0_g1_i6^ELK3_MOUSE	2.52286e-11	3.131e-10	1.304	1.764	3.035	14.584	20.574	29.499	1.677	3.654	3.274	15.077	19.895	21.487
TRINITY_DN7129_c1_g1_i6	2.52355e-11	3.131e-10	0	2.092	0.261	10.861	9.397	10.422	1.57	2.449	2.043	11.684	13.845	7.132
TRINITY_DN11315_c1_g1_i1	2.55619e-11	3.16958e-10	10.608	14.741	11.879	24.905	20.386	26.079	10.109	10.882	13.263	28.99	37.557	45.782
TRINITY_DN3538_c0_g1_i8^BAP31_HUMAN	2.61887e-11	3.24535e-10	67.566	70.317	67.881	158.472	192.208	235.48	64.141	70.191	61.235	141.311	213.015	223.87
TRINITY_DN143457_c0_g1_i2	2.71179e-11	3.35444e-10	80.176	78.537	73.217	188.223	177.079	215.29	62.629	45.642	46.838	174.281	198.783	231.68
TRINITY_DN2018_c6_g1_i2^BLML_HUMAN	2.71802e-11	3.36012e-10	8.69	9.346	8.989	31.613	24.694	22.987	9.895	8.305	15.971	58.359	48.098	43.021
TRINITY_DN13856_c0_g1_i2^CRT_CLOAB	2.76871e-11	3.41457e-10	0.151	0	0.261	28.804	1.038	3.971	0.116	0.237	0.088	11.586	2.222	5.395
TRINITY_DN731_c1_g1_i6^ANK3_HUMAN	2.82974e-11	3.48775e-10	30.293	26.789	30.707	22.647	28.202	29.437	11.969	12.107	12.97	29.406	43.87	38.063
TRINITY_DN27837_c0_g1_i2^ITB2_PIG	2.90285e-11	3.57573e-10	15.274	22.154	25.024	56.98	46.938	46.984	25.742	22.574	38.549	134.293	113.436	93.553
TRINITY_DN389802_c0_g1_i2	2.92594e-11	3.602e-10	5.129	10.134	5.181	296.996	88.915	129.202	23.076	33.782	30.603	255.862	127.474	171.727
TRINITY_DN8374_c0_g1_i6	2.94583e-11	3.62216e-10	2.484	9.477	3.499	3.183	6.265	9.421	1.328	2.479	2.141	9.504	9.754	7.569
TRINITY_DN50690_c0_g1_i6^MRP1_MOUSE	2.9977e-11	3.68153e-10	10.013	5.855	9.588	13.791	21.117	42.013	7.201	6.893	4.828	21.96	52.359	48.519
TRINITY_DN4020_c1_g1_i3^Y7786_DICDI	3.0911e-11	3.78945e-10	36.763	54.544	59.327	114.335	97.235	83.791	45.116	43.647	74.753	261.446	242.152	177.616
TRINITY_DN13398_c0_g1_i8^MRE11_HUMAN	3.21149e-11	3.93235e-10	3.136	2.749	2.677	8.162	11.077	10.299	2.782	2.301	1.72	16.448	8.432	19.67
TRINITY_DN8374_c0_g1_i5	3.23442e-11	3.95573e-10	11.023	44.983	26.687	12.491	30.011	34.419	7.211	16.698	12.892	57.955	66.5	50.498
TRINITY_DN28513_c0_g2_i1^ZFAN6_HUMAN	3.25685e-11	3.97843e-10	62.003	64.115	67.804	166.722	117.592	136.97	65.343	70.764	74.928	201.409	170.49	174.2
TRINITY_DN77627_c0_g2_i1^CRY2_RAT	3.32359e-11	4.05754e-10	24.578	23.646	20.365	92.481	102.433	123.823	8.82	14.062	9.061	33.007	46.16	63.312
TRINITY_DN3939_c1_g1_i7^RHO_DIPOM	3.33204e-11	4.06545e-10	7.642	8.407	9.395	23.076	22.165	21.445	11.504	12.334	12.98	50.655	37.284	33.75
TRINITY_DN18366_c1_g1_i1	3.34525e-11	4.07914e-10	4.402	6.615	7.201	13.802	18.054	23.099	9.236	9.539	9.628	21.139	28.373	29.942
TRINITY_DN1028_c0_g2_i4^GAPR1_MOUSE	3.36464e-11	4.09893e-10	23.152	23.918	20.443	30.379	36.098	34.357	26.342	29.151	30.261	65.646	85.04	70.524
TRINITY_DN9695_c0_g1_i3^ELF2_MOUSE	3.36546e-11	4.09893e-10	59.575	71.077	60.323	111.13	107.374	115.351	47.732	48.476	54.804	130.693	114.94	138.035
TRINITY_DN5187_c2_g2_i3	3.4332e-11	4.17649e-10	5.016	3.856	2.842	11.378	17.579	18.536	5.001	5.234	4.594	13.852	18.984	21.51
TRINITY_DN23937_c2_g1_i1^GBRL2_RAT	3.57445e-11	4.33806e-10	403.867	391.756	403.547	1035.16	922.69	1210.74	358.531	394.897	424.94	899.318	966.977	1163.05
TRINITY_DN30464_c0_g1_i15	3.58174e-11	4.34434e-10	16.549	19.179	15.755	44.038	56.335	68.99	17.881	20.787	20.702	45.169	62.843	73.78
TRINITY_DN15960_c0_g1_i8	3.5968e-11	4.35746e-10	0.132	2.327	0.754	0.363	3.202	4.563	0.126	0.632	0.733	5.634	8.204	5.648
TRINITY_DN1710_c0_g1_i2^ANGL7_HUMAN	3.61389e-11	4.37071e-10	0.831	0.103	0.657	12.05	2.016	1.562	0.281	0.494	0.195	20.245	6.951	5.234
TRINITY_DN5285_c0_g1_i21	3.61411e-11	4.37071e-10	3.844	6.362	3.451	22.404	35.673	34.847	3.034	4.602	6.353	32.064	24.875	21.395
TRINITY_DN5000_c0_g1_i3^SYMC_XENLA	3.67025e-11	4.4334e-10	16.851	23.195	23.555	83.251	75.219	75.002	31.925	32.429	40.152	124.581	93.905	94.623
TRINITY_DN7092_c0_g1_i3	3.74967e-11	4.51606e-10	5.601	5.499	6.921	25.83	29.299	35.756	6.949	6.833	8.523	20.661	32.578	34.371
TRINITY_DN4682_c0_g2_i9^LPIN3_HUMAN	3.87591e-11	4.65992e-10	7.349	9.674	7.887	8.371	7.056	21.006	9.74	7.979	11.504	25.487	27.45	35.21
TRINITY_DN31290_c0_g1_i1^DCR1_DROME	3.88332e-11	4.6661e-10	11.089	26.714	17.263	68.954	101.178	107.788	11.698	17.103	20.946	61.103	95.204	81.843
TRINITY_DN14192_c0_g1_i1	3.91032e-11	4.69581e-10	38.35	33.376	41.601	129.161	110.714	118.026	41.064	42.018	44.824	93.95	101.972	123.288
TRINITY_DN41585_c0_g1_i5^TLR1_DROME	3.92249e-11	4.70767e-10	1.719	2.693	3.132	5.541	5.474	6.941	1.318	1.56	2.659	15.518	12.398	9.041
TRINITY_DN43812_c0_g2_i1	3.94106e-11	4.72445e-10	3.127	2.44	3.509	4.88	4.664	5.155	1.638	1.797	1.603	6.577	8.979	9.8
TRINITY_DN11223_c0_g1_i3^NOTC3_HUMAN	3.95348e-11	4.73658e-10	16.691	30.974	29.693	149.759	25.702	41.114	72.582	48.861	72.074	537.786	265.033	286.94
TRINITY_DN15978_c1_g1_i1^LZIC_MOUSE	3.95741e-11	4.73853e-10	16.436	21.168	17.533	40.149	56.484	61.57	27.06	26.257	22.696	56.522	72.095	74.067
TRINITY_DN62464_c0_g1_i4	3.96172e-11	4.74093e-10	2.73	2.496	2.32	6.774	5.672	6.196	2.888	2.33	3.313	21.592	14.506	11.952
TRINITY_DN2142_c0_g1_i9^MOXD1_MOUSE	4.03388e-11	4.82167e-10	4.071	4.288	4.668	9.407	7.303	9.85	1.144	1.481	0.938	5.462	4.387	7.362
TRINITY_DN13949_c0_g1_i9^ANGL7_HUMAN	4.04727e-11	4.83486e-10	2.531	1.426	2.552	3.448	5.613	5.4	1.202	1.787	1.671	5.891	8.113	9.398
TRINITY_DN15341_c0_g1_i4	4.08176e-11	4.87324e-10	6.357	8.539	11.792	15.476	25.89	25.304	5.738	5.135	8.2	23.442	27.097	34.256
TRINITY_DN7127_c0_g1_i3^CNTP1_RAT	4.18935e-11	4.99676e-10	2.399	3.5	4.359	6.774	10.583	11.085	1.861	1.442	2.903	8.916	12.534	10.606
TRINITY_DN56055_c0_g1_i1	4.19969e-11	5.00532e-10	8.832	10.321	12.14	23.98	48.153	52.567	20.149	12.136	21.601	59.976	99.591	123.771
TRINITY_DN19899_c0_g1_i8^CSMD2_HUMAN	4.20804e-11	5.01237e-10	3.183	3.096	2.871	9.902	12.115	14.025	2.084	1.955	1.544	5.609	7.532	6.821
TRINITY_DN1593_c0_g1_i7	4.25621e-11	5.06397e-10	9.465	10.809	9.685	46.197	37.264	47.29	12.163	8.275	17.965	48.243	89.791	82.614
TRINITY_DN16560_c0_g2_i3^MLP3C_HUMAN	4.25628e-11	5.06397e-10	45.482	47.526	45.283	88.142	95.299	93.835	43.449	42.63	41.501	95.628	97.836	120.436
TRINITY_DN3771_c0_g2_i2	4.3792e-11	5.2072e-10	2.191	3.997	5.142	20.003	14.635	16.331	6.019	4.997	5.464	15.946	14.711	17.289
TRINITY_DN20799_c0_g2_i7^TSN33_BOVIN	4.41665e-11	5.2487e-10	3.911	5.151	5.567	8.096	9.733	14.453	3.896	1.886	2.531	20.955	13.97	16.955
TRINITY_DN1028_c0_g2_i3^GAPR1_MOUSE	4.48359e-11	5.31903e-10	9.096	17.359	12.101	18.825	21.868	16.689	11.291	14.052	15.15	36.902	55.698	40.605
TRINITY_DN7014_c0_g1_i9^S47A2_MOUSE	4.55521e-11	5.40088e-10	3.693	4.175	4.079	9.396	10.722	10.228	3.489	3.555	4.516	9.492	12.648	10.698
TRINITY_DN3370_c0_g2_i1	4.78101e-11	5.65231e-10	6.858	8.511	4.379	6.179	14.773	14.219	4.4	5.648	3.773	15.04	17.411	18.75
TRINITY_DN21023_c0_g1_i9^SH3G1_RAT	4.90251e-11	5.78598e-10	23.416	22.707	22.337	54.568	44.863	47.749	26.207	27.077	27.7	64.789	59.663	66.199
TRINITY_DN9087_c0_g1_i7^S38A7_DANRE	4.90593e-11	5.78669e-10	30.52	25.86	26.435	47.375	51.8	59.028	31.188	29.052	32.616	68.855	72.175	82.476
TRINITY_DN34871_c0_g1_i3^DMBT1_RABIT	4.9482e-11	5.83097e-10	7.387	15.088	17.717	64.944	56.039	70.95	12.231	5.718	20.36	136.878	115.578	95.9
TRINITY_DN1910_c0_g2_i8^HECD1_HUMAN	4.94914e-11	5.83097e-10	38.634	40.864	38.527	103.496	92.038	91.946	48.178	45.948	43.299	112.419	122.734	103.618
TRINITY_DN5925_c1_g1_i7^ACT13_SOLTU	4.9586e-11	5.83877e-10	5.762	8.586	8.409	51.164	39.566	40.778	9.663	6.685	16.978	65.034	63.982	53.742
TRINITY_DN14020_c0_g1_i2^UBC12_SCHPO	5.13833e-11	6.03313e-10	2.428	2.158	3.045	7.314	11.878	16.515	4.352	3.199	2.786	11.194	21.707	20.441
TRINITY_DN18535_c2_g1_i9	5.15504e-11	6.04586e-10	4.619	5.977	3.528	18.439	20.85	13.81	38.767	32.153	45.303	112.015	135.587	218.555
TRINITY_DN28023_c0_g1_i2^ADF2_CAEEL	5.49313e-11	6.43869e-10	0.302	0.216	0.164	1.983	2.915	2.878	0	0.168	0.43	7.348	12.318	18.163
TRINITY_DN59852_c0_g1_i4	5.51898e-11	6.46531e-10	5.205	4.598	5.297	21.138	30.04	35.286	5.108	4.414	6.031	20.404	28.533	46.932
TRINITY_DN59238_c0_g1_i1	5.55583e-11	6.50478e-10	0.51	0.507	0.29	6.642	11.7	25.732	1.25	0.257	1.261	11.464	36.737	44.919
TRINITY_DN22025_c0_g1_i4^MYLIA_DANRE	5.64343e-11	6.60308e-10	24.606	18.945	26.706	119.05	90.536	112.912	28.911	34.463	46.916	102.425	108.73	120.85
TRINITY_DN10845_c1_g1_i8^SDCB1_HUMAN	5.69876e-11	6.66075e-10	196.408	225.374	237.396	472.398	506.198	590.73	257.445	237.886	288.845	617.688	631.559	660.129
TRINITY_DN3911_c0_g1_i3	5.88985e-11	6.86848e-10	5.082	5.452	4.601	12.48	13.241	15.648	4.371	4.217	5.043	10.508	12.227	14.873
TRINITY_DN5889_c0_g2_i8^RET_MOUSE	6.00941e-11	7.00395e-10	8.567	9.768	10.149	31.26	27.56	26.365	19.132	13.301	23.135	111.44	70.124	71.042
TRINITY_DN2760_c0_g1_i1^NUP98_HUMAN	6.02119e-11	7.0137e-10	5.29	5.386	4.852	18.714	25.05	30.581	3.809	3.861	4.369	9.59	16.374	19.866
TRINITY_DN12085_c1_g1_i4	6.08784e-11	7.08331e-10	10.749	10.575	10.535	29.817	33.212	39.951	8.219	10.497	9.217	21.678	35.267	31.875
TRINITY_DN10755_c0_g1_i3^MTF2_MOUSE	6.25354e-11	7.25968e-10	41.43	55.736	44.394	106.603	65.496	71.083	39.756	31.027	36.663	117.625	90.065	102.284
TRINITY_DN1202_c0_g1_i6^GXN_ACRMI	6.33551e-11	7.34241e-10	0.397	0.094	0	15.696	9.002	8.462	26.963	13.193	16.44	82.879	75.229	80.233
TRINITY_DN3591_c2_g1_i5^MBL_DROME	6.35462e-11	7.36041e-10	6.036	30.223	20.945	150.773	124.993	129.304	52.947	34.226	68.175	287.056	208.856	202.589
TRINITY_DN42179_c0_g1_i6^DDR2_HUMAN	6.38971e-11	7.39689e-10	1.162	4.288	3.093	4.351	12.698	7.88	2.2	3.456	2.424	46.038	37.181	15.955
TRINITY_DN1778_c0_g1_i9^FGFR3_HUMAN	6.40962e-11	7.41576e-10	89.065	115.544	88.401	276.761	212.07	229.58	106.455	117.62	119	285.562	258.355	355.152
TRINITY_DN10198_c1_g2_i7	6.54734e-11	7.56234e-10	59.745	74.493	55.886	252.143	261.36	284.045	46.346	51.537	61.812	187.374	188.117	164.687
TRINITY_DN47597_c0_g3_i1	6.57054e-11	7.58489e-10	16.304	18.269	17.127	66.497	85.437	75.39	25.926	26.761	38.813	149.125	114.552	104.458
TRINITY_DN89697_c0_g1_i2	6.57821e-11	7.58948e-10	5.554	5.517	5.935	12.149	12.293	14.086	3.702	3.624	5.004	14.783	18.562	23.466
TRINITY_DN11537_c1_g2_i1^AL1L1_XENLA	6.59551e-11	7.60517e-10	62.928	44.889	69.64	829.359	929.873	1397.57	120.47	168.713	315.001	949.876	1466.64	1842.16
TRINITY_DN9438_c1_g1_i1	6.72893e-11	7.74599e-10	4.175	5.517	5.422	18.009	28.518	28.937	4.042	5.076	5.21	15.493	23.861	29.539
TRINITY_DN2787_c0_g1_i3^VPS1_YEAST	6.80287e-11	7.82673e-10	12.771	35.562	22.965	16.633	28.558	24.599	13.578	21.201	19.402	126.137	136.373	56.652
TRINITY_DN45191_c1_g2_i1	6.87225e-11	7.89771e-10	7.982	17.894	17.939	122.376	92.779	86.924	21.177	19.552	29.371	121.617	105.254	104.688
TRINITY_DN18932_c0_g1_i2^MET27_HUMAN	6.94364e-11	7.9664e-10	3.816	3.434	3.412	25.577	12.807	12.963	3.14	2.686	2.424	26.895	13.856	11.871
TRINITY_DN1461_c0_g1_i8^PGFRA_DANRE	7.04348e-11	8.06954e-10	0.69	2.121	2.136	5.21	13.143	7.625	4.042	7.821	5.337	26.748	23.075	20.211
TRINITY_DN9274_c0_g1_i4^NLRC5_ICTPU	7.0453e-11	8.06954e-10	14.263	14.3	16.18	77.204	74.913	79.034	14.082	8.789	23.908	90.827	99.352	80.727
TRINITY_DN2055_c0_g1_i11^TLR1_HUMAN	7.08087e-11	8.10577e-10	28.602	39.747	36.033	52.156	51.602	52.077	12.997	16.768	14.055	72.284	43.186	47.875
TRINITY_DN33772_c0_g1_i1	7.13379e-11	8.15905e-10	19.345	29.857	26.764	61.772	51.533	56.333	25.829	29.309	29.547	70.558	74.636	63.496
TRINITY_DN15194_c0_g1_i8	7.13535e-11	8.15905e-10	2.191	1.858	1.295	12.854	5.119	7.39	1.512	1.896	2.307	11.341	7.076	12.63
TRINITY_DN3771_c3_g1_i3^CATB_SHEEP	7.52821e-11	8.5749e-10	439.214	566.376	504.9	1528.7	1460.95	1721.64	345.476	541.144	498.842	1203.52	1863.41	1524.88
TRINITY_DN19149_c0_g1_i12	7.61031e-11	8.65405e-10	7.604	5.255	17.417	16.897	15.218	27.447	0.998	2.498	2.101	10.19	11.167	11.031
TRINITY_DN137846_c0_g2_i2^TNAA_SALRD	7.68237e-11	8.72634e-10	23.076	19.864	17.456	39.665	44.201	35.194	14.247	13.252	15.433	56.473	44.44	37.223
TRINITY_DN10911_c0_g1_i8^KLH20_MOUSE	7.98858e-11	9.06916e-10	4.156	6.137	6.118	10.751	16.947	16.934	4.342	5.066	5.786	12.48	21.023	20.51
TRINITY_DN2883_c0_g1_i10^HMCN1_MOUSE	8.02748e-11	9.10327e-10	3.221	5.245	5.712	9.087	14.289	18.373	3.315	4.167	4.467	17.832	19.269	16.645
TRINITY_DN9377_c0_g1_i5^41_BOVIN	8.35982e-11	9.4697e-10	3.117	1.52	1.788	5.673	4.378	5.747	2.064	2.005	2.522	12.995	7.919	8.167
TRINITY_DN16362_c0_g1_i2	8.36669e-11	9.47228e-10	6.64	5.827	8.863	21.986	17.056	19.343	4.953	5.54	6.47	18.236	17.901	17.968
TRINITY_DN16038_c0_g1_i3	8.38908e-11	9.48718e-10	18.287	23.355	28.02	93.88	74.083	79.422	30.336	22.525	40.289	125.561	120.352	102.019
TRINITY_DN7770_c0_g1_i6^FGFR2_XENLA	8.42563e-11	9.51325e-10	41.345	49.308	48.009	203.765	141.604	155.945	62.202	53.868	82.885	287.154	211.511	204.637
TRINITY_DN8535_c0_g1_i1	8.426e-11	9.51325e-10	17.135	7.948	11.927	43.784	29.398	31.785	11.999	17.854	22.823	66.969	75.89	80.693
TRINITY_DN35450_c1_g1_i4^OIT3_RAT	8.44297e-11	9.52718e-10	4.109	3.978	3.876	12.954	15.662	10.228	3.043	2.39	3.137	18.053	9.845	11.79
TRINITY_DN1736_c0_g2_i7^MTNN_HAES1	8.50687e-11	9.59402e-10	4.534	5.714	6.669	11.257	12.471	12.392	6.571	6.093	6.128	20.037	18.357	16.679
TRINITY_DN46682_c0_g1_i8^BSDC1_XENTR	8.69066e-11	9.7745e-10	130.693	123.463	118.2	312.527	270.767	282.096	133.593	138.337	142.585	307.926	306.749	344.317
TRINITY_DN52801_c1_g1_i2	8.96612e-11	1.00733e-09	1.464	2.252	2.242	14.683	13.815	12.585	3.16	3.683	6.451	21.004	19.075	21.764
TRINITY_DN4037_c0_g1_i15	8.98638e-11	1.00905e-09	19.024	19.404	27.421	847.413	395.622	545.41	26.556	49.226	79.972	303.431	307.011	337.3
TRINITY_DN24129_c0_g1_i3^MIOX_MOUSE	9.19023e-11	1.03082e-09	54.125	57.922	55.761	214.747	182.178	189.527	107.725	98.927	104.192	239.928	239.816	245.058
TRINITY_DN51829_c0_g2_i1	9.32454e-11	1.04474e-09	0	26.883	0	2163.88	37.264	214.361	361.729	265.437	423.513	7462.37	2725.14	2557.72
TRINITY_DN11083_c1_g1_i1^GRTP1_HUMAN	9.33734e-11	1.04561e-09	18.268	23.308	29.142	35.369	45.258	53.475	24.714	20.411	29.078	59.4	76.744	76.736
TRINITY_DN14829_c0_g1_i13^SSU72_MOUSE	9.44866e-11	1.05692e-09	8.029	7.385	8.506	21.788	21.087	20.904	7.298	7.238	7.692	16.044	18.79	19.497
TRINITY_DN89946_c0_g1_i2	9.57504e-11	1.0699e-09	7.443	11.532	20.385	28.308	31.266	44.034	12.59	9.184	16.127	46.124	82.658	70.628
TRINITY_DN14051_c0_g1_i1	9.65367e-11	1.0781e-09	11.826	21.769	20.307	45.998	62.403	89.394	10.438	17.449	19.49	47.128	71.024	76.218
TRINITY_DN2303_c0_g3_i1	9.83073e-11	1.09728e-09	6.848	7.244	7.906	20.179	26.206	24.324	5.631	4.444	5.835	14.403	27.53	23.167
TRINITY_DN2250_c1_g1_i1^IOD3_CHICK	9.8786e-11	1.10202e-09	2.021	5.545	7.607	29.839	15.01	17.822	0.959	0.602	0.665	28.941	7.224	8.558
TRINITY_DN13157_c0_g1_i5^KLH20_XENLA	9.94294e-11	1.1086e-09	20.101	27.746	25.565	87.139	74.903	82.015	28.843	25.398	33.711	90.974	79.616	73.009
TRINITY_DN9974_c0_g1_i3^CATL_DROME	1.00737e-10	1.12164e-09	1099.99	1005.68	824.714	3971.92	2474.71	2665.75	995.674	1424.3	1048.84	3088.71	3497.34	3052.92
TRINITY_DN16162_c0_g1_i1	1.0271e-10	1.14208e-09	0.416	2.017	2.503	5.067	10.129	6.655	7.133	9.154	6.275	22.437	28.715	46.61
TRINITY_DN9503_c0_g2_i4^TRAF3_HUMAN	1.03843e-10	1.15343e-09	9.106	9.036	7.723	56.011	66.751	108.053	3.034	6.004	3.431	38.347	28.168	23.397
TRINITY_DN12254_c0_g1_i1	1.0407e-10	1.1547e-09	13.838	11.466	12.159	25.5	24.171	26.957	8.131	10.764	11.035	29.835	31.347	43.516
TRINITY_DN9380_c0_g1_i6^SND1_PONAB	1.04732e-10	1.16047e-09	2.494	2.374	2.078	8.526	8.113	7.4	2.539	3.575	3.46	9.871	8.865	11.342
TRINITY_DN1720_c0_g1_i1	1.04758e-10	1.16047e-09	4.44	6.183	7.24	33.463	27.204	37.562	6.629	4.809	10.791	28.892	39.084	39.478
TRINITY_DN120107_c0_g1_i2	1.0592e-10	1.17207e-09	4.081	5.602	6.35	21.865	33.163	33.857	5.815	4.157	11.113	46.173	54.946	46.943
TRINITY_DN9318_c0_g1_i4^PARG_BOVIN	1.06022e-10	1.17257e-09	0.812	0.929	0.329	7.501	5.178	6.533	1.425	2.419	2.6	7.263	7.805	8.029
TRINITY_DN4300_c1_g1_i1^CASC3_RAT	1.06373e-10	1.17519e-09	30.926	33.986	32.418	125.901	104.33	112.105	49.603	45.77	48.529	144.863	151.084	105.505
TRINITY_DN4460_c0_g1_i2	1.06768e-10	1.17839e-09	1.804	3.2	3.528	4.285	10.573	6.492	3.664	3.506	3.753	11.329	17.514	12.331
TRINITY_DN9318_c0_g1_i11^AT2L1_XENLA	1.06777e-10	1.17839e-09	3.457	6.972	7.462	63.832	41.938	50.597	12.347	11.81	22.334	79.021	78.943	62.852
TRINITY_DN6887_c2_g1_i7^CUL2_MOUSE	1.0886e-10	1.20009e-09	27.799	34.474	29.103	53.522	59.3	53.261	51.58	43.568	47.874	120.576	136.123	107.345
TRINITY_DN20483_c0_g1_i3^OTX1_HUMAN	1.15831e-10	1.2742e-09	7.802	8.642	7.674	18.736	15.435	18.945	10.39	6.557	7.497	38.371	25.923	28.481
TRINITY_DN16944_c0_g1_i4^RAB30_MOUSE	1.19907e-10	1.31763e-09	9.285	8.698	9.134	26.05	18.825	20.394	9.576	9.361	10.312	41.09	29.353	27.791
TRINITY_DN36017_c0_g1_i7	1.21976e-10	1.33965e-09	5.847	10.453	7.037	11.588	20.613	20.7	2.849	3.733	5.19	14.513	17.765	20.429
TRINITY_DN1379_c3_g1_i15^MFGM_BOVIN	1.25674e-10	1.37657e-09	72.894	27.68	15.842	136.706	184.006	162.631	14.964	15.958	22.647	67.324	65.885	47.979
TRINITY_DN1775_c0_g1_i5	1.25738e-10	1.37657e-09	0.444	0.601	0.706	10.178	6.374	6.829	1.066	0.592	1.29	8.194	11.269	5.153
TRINITY_DN19765_c1_g1_i1	1.30806e-10	1.42976e-09	0.293	0.244	0.454	0.848	0.296	0	0.446	0.355	1.114	9.406	5.207	7.856
TRINITY_DN36200_c0_g1_i5^VGLL4_HUMAN	1.40641e-10	1.53157e-09	5.545	4.617	5.306	23.991	16.068	22.844	2.849	4.177	3.45	16.032	11.121	22.718
TRINITY_DN29217_c0_g1_i6	1.43831e-10	1.56299e-09	2.418	4.757	6.544	26.623	21.987	41.359	2.287	5.471	3.538	16.963	21.673	22.902
TRINITY_DN7219_c0_g2_i2	1.44404e-10	1.56839e-09	16.634	13.906	14.498	21.27	21.018	21.956	9.488	9.253	9.012	24.752	22.288	21.683
TRINITY_DN2456_c0_g2_i4^NRF6_CAEEL	1.50004e-10	1.62749e-09	3.788	6.296	6.051	21.523	14.022	20.078	3.004	2.33	4.242	11.121	12.124	13.746
TRINITY_DN2726_c0_g2_i5	1.51395e-10	1.64173e-09	9.493	11.485	10.603	13.328	42.531	33.051	7.288	11.218	9.305	25.536	61.213	53.972
TRINITY_DN7795_c0_g1_i4^TLR2_CAPIB	1.51877e-10	1.64608e-09	71.146	86.691	59.163	214.417	320.363	321.312	50.126	67.949	63.16	231.673	169.532	185.392
TRINITY_DN4530_c0_g1_i1	1.5212e-10	1.64688e-09	1.464	1.464	1.73	7.534	4.229	5.104	1.89	1.847	2.18	23.368	12.01	8.742
TRINITY_DN34179_c0_g1_i9^LRSM1_HUMAN	1.52784e-10	1.65243e-09	24.606	24.274	26.977	153.901	93.332	124.915	33.359	28.331	46.29	171.477	111.305	129.281
TRINITY_DN12535_c0_g1_i2^SEA_AVIET	1.53521e-10	1.65779e-09	120.756	111.303	118.48	332.596	230.845	277.4	101.726	93.733	123.144	247.435	275.892	338.174
TRINITY_DN116580_c0_g2_i3	1.56357e-10	1.68555e-09	22.084	37.138	44.645	201.673	134.223	138.481	62.794	29.299	76.052	394.062	346.904	261.358
TRINITY_DN18635_c0_g1_i6^UCP2_PIG	1.5685e-10	1.6893e-09	11.571	13.662	13.474	30.985	20.564	30.856	24.142	20.441	21.65	62.682	50.16	58.573
TRINITY_DN15682_c0_g1_i5	1.57011e-10	1.69014e-09	14.301	11.316	11.715	27.614	22.906	25.191	15.643	12.788	11.064	36.301	37.284	35.13
TRINITY_DN1136_c2_g1_i1^TRAF1_MOUSE	1.59858e-10	1.71899e-09	1.851	2.505	2.639	6.444	7.411	13.116	0.698	0.879	1.378	4.385	7.361	8.754
TRINITY_DN3559_c0_g1_i4^TXB1B_DANRE	1.64574e-10	1.76694e-09	86.59	99.161	106.022	277.896	267.388	316.749	100.64	79.661	126.8	280.883	306.168	314.317
TRINITY_DN36200_c0_g1_i4	1.64677e-10	1.76713e-09	3.117	3.012	4.475	20.774	14.022	13.912	2.51	1.945	4.086	15.787	12.876	15.817
TRINITY_DN7015_c0_g1_i1^FKBP8_HUMAN	1.65344e-10	1.77336e-09	16.379	22.219	21.39	45.503	30.554	27.294	31.053	24.342	28.032	97.869	85.028	69.098
TRINITY_DN1136_c1_g1_i7^TRAF3_HUMAN	1.6616e-10	1.78117e-09	5.564	6.624	6.911	51.704	39.023	36.838	8.257	9.845	11.876	45.732	33.706	29.459
TRINITY_DN4226_c0_g1_i14^MIB2_HUMAN	1.66364e-10	1.78243e-09	2.664	4.41	2.958	23.682	37.254	56.721	4.962	6.596	8.728	27.006	38.503	45.402
TRINITY_DN109327_c0_g1_i3	1.67198e-10	1.79044e-09	0.208	0.131	0.377	3.767	2.144	2.062	0.669	1.116	0.929	6.209	3.475	5.015
TRINITY_DN9898_c1_g1_i4^CP3AO_SHEEP	1.72161e-10	1.83975e-09	16.256	23.392	23.536	239.068	112.374	194.62	32.846	35.905	52.741	231.82	123.907	178.882
TRINITY_DN2564_c0_g1_i2^ADCL4_MOUSE	1.72704e-10	1.84364e-09	9.682	16.111	18.423	28.606	48.499	39.369	21.4	17.923	22.559	86.492	105.288	58.538
TRINITY_DN4010_c0_g1_i5^P52K_MOUSE	1.72836e-10	1.84409e-09	6.82	8.191	8.38	16.82	19.516	17.883	3.857	6.162	4.946	15.591	17.742	16.357
TRINITY_DN11353_c0_g2_i3	1.86754e-10	1.98538e-09	3.778	2.036	2.832	11.158	15.228	14.974	1.929	2.666	2.688	8.218	14.369	11.56
TRINITY_DN15604_c0_g1_i4^TPRGL_RAT	1.89242e-10	2.0108e-09	20.365	19.892	17.727	31.624	33.054	38.461	25.78	23.601	22.627	52.211	54.752	61.886
TRINITY_DN25064_c0_g1_i13^CEP85_HUMAN	1.89717e-10	2.0148e-09	14.386	14.854	13.967	25.434	24.694	20.037	16.244	16.886	14.671	39.327	38.082	37.154
TRINITY_DN6349_c0_g1_i7^ZN363_HUMAN	1.91894e-10	2.03687e-09	2.276	1.726	2.445	14.11	15.376	14.137	2.316	2.933	4.33	18.751	14.506	11.388
TRINITY_DN25185_c0_g1_i3^ZN474_BOVIN	1.93678e-10	2.05369e-09	3.032	2.524	2.639	5.618	5.257	5.063	2.762	2.646	3.167	10.839	8.102	7.879
TRINITY_DN52196_c0_g1_i7^CAR11_MOUSE	2.03414e-10	2.15028e-09	17.569	25.851	24.676	23.429	52.501	41.717	19.355	20.283	26.224	55.714	78.055	55.697
TRINITY_DN8298_c0_g1_i17^ZN106_MOUSE	2.05443e-10	2.1706e-09	3.127	2.008	3.654	8.944	5.484	4.848	4.516	2.923	4.213	12.86	11.042	12.423
TRINITY_DN7615_c0_g1_i2^NO66_BRAFL	2.13846e-10	2.25707e-09	3.089	4.251	3.721	13.714	11.571	9.911	7.308	6.409	9.1	23.135	19.234	21.936
TRINITY_DN6256_c0_g1_i7	2.31239e-10	2.43316e-09	0.104	0	0.222	5.111	1.957	3.634	0.213	0.326	0.303	5.462	1.994	2.853
TRINITY_DN19119_c0_g1_i4^PCSK5_HUMAN	2.40065e-10	2.51958e-09	16.162	20.624	23.516	32.274	27.451	31.081	16.767	14.872	22.305	55.358	54.194	46.15
TRINITY_DN1498_c0_g2_i1	2.46446e-10	2.5826e-09	2.399	2.468	2.426	16.346	19.398	16.689	3.954	3.565	3.313	13.117	12.648	15.644
TRINITY_DN8235_c0_g1_i1^PBL28_ARATH	2.46639e-10	2.5833e-09	10.079	14.187	13.319	18.219	23.983	24.497	11.863	12.916	14.974	30.41	35.415	30.724
TRINITY_DN23511_c0_g1_i15^POL3_DROME	2.48311e-10	2.59949e-09	23.785	22.904	34.728	570.012	234.966	404.051	39.979	44.477	88.886	290.889	264.155	262.22
TRINITY_DN53962_c2_g1_i3^CBH_CLOPE	2.58761e-10	2.70202e-09	0.869	0.225	0.541	1.3	1.127	1.021	2.006	0.938	1.456	21.384	14.004	7.27
TRINITY_DN30413_c0_g2_i1^ACTM_LYTPI	2.59763e-10	2.7111e-09	26.363	25.56	27.808	15.355	25.85	18.312	8.044	12.057	12.462	33.84	39.962	36.2
TRINITY_DN9852_c0_g1_i4	2.65067e-10	2.76295e-09	15.387	12.123	10.767	69.515	59.31	65.836	18.589	18.199	13.498	53.068	41.933	51.268
TRINITY_DN14831_c0_g1_i4^RN19A_PIG	2.65134e-10	2.76295e-09	2.796	4.485	4.842	8.371	6.384	4.297	0.853	0.583	0.586	8.879	5.15	4.015
TRINITY_DN2055_c0_g1_i16	2.69363e-10	2.80135e-09	14.811	19.339	18.471	28.936	30.179	31.132	12.26	12.403	12.814	50.545	33.877	33.991
TRINITY_DN6413_c0_g1_i11^FGFR1_DUGJA	2.77304e-10	2.88248e-09	5.564	10.19	8.506	19.441	17.876	14.014	9.721	10.991	11.797	62.119	48.075	29.206
TRINITY_DN30464_c0_g1_i5	2.77612e-10	2.88414e-09	1.757	1.154	0.319	8.404	14.684	12.708	2.937	1.274	1.232	10.888	15.884	17.128
TRINITY_DN2894_c0_g2_i2	2.78824e-10	2.89389e-09	37.491	33.873	37.087	87.888	94.943	101.418	46.86	44.625	47.854	91.537	127.064	126.221
TRINITY_DN11777_c0_g1_i5^TIE1_DANRE	2.78968e-10	2.89393e-09	7.113	11.203	7.153	12.568	15.099	15.719	8.907	7.9	7.927	23.564	30.413	21.453
TRINITY_DN6110_c0_g1_i12^AOX_TRYBB	2.83216e-10	2.93245e-09	0.718	0.835	0.725	7.413	7.974	17.138	0.339	0.711	0.323	3.307	2.712	2.853
TRINITY_DN698_c0_g1_i1^PAR14_HUMAN	2.87796e-10	2.975e-09	10.287	22.97	15.658	14.408	26.769	29.05	13.84	17.093	18.845	36.718	49.784	43.032
TRINITY_DN3616_c2_g1_i3^DTBP1_HUMAN	2.94556e-10	3.04029e-09	43.413	34.023	39.59	278.083	133.462	153.444	57.822	57.037	91.29	306.909	208.377	239.905
TRINITY_DN3822_c0_g1_i2	2.95941e-10	3.05306e-09	27.846	27.624	25.759	47.706	71.039	79.136	21.283	20.471	25.198	48.904	57.601	70.363
TRINITY_DN1202_c0_g1_i4^GXN_ACRMI	3.00404e-10	3.0929e-09	0.737	0.291	0.126	12.425	7.144	7.696	29.279	17.172	17.33	87.912	69.52	77.231
TRINITY_DN5187_c1_g1_i1	3.053e-10	3.14173e-09	135.567	157.599	130.707	214.758	254.512	329.396	130.792	150.424	136.701	308.146	315.808	327.131
TRINITY_DN2374_c0_g1_i6	3.13434e-10	3.22222e-09	0.085	0.694	0.164	4.042	6.571	13.361	1.832	0.701	2.141	28.977	10.814	35.613
TRINITY_DN19508_c0_g1_i1^MMP19_HUMAN	3.20806e-10	3.29471e-09	4.355	7.647	9.463	5.1	6.749	6.196	11.175	5.283	11.328	51.623	66.181	36.51
TRINITY_DN13255_c0_g1_i3^NID1_MOUSE	3.21865e-10	3.30394e-09	6.518	17.631	12.217	31.525	37.442	43.452	10.38	10.072	17.173	52.946	65.714	44.758
TRINITY_DN36427_c0_g2_i1^TIMP4_MOUSE	3.41736e-10	3.4957e-09	1.247	0	0.193	8.404	7.955	7.41	6.891	1.333	4.955	121.14	75.411	50.417
TRINITY_DN1416_c1_g1_i7^CILP1_HUMAN	3.5188e-10	3.59589e-09	4.553	6.596	6.892	11.136	20.643	16.168	6.91	8.206	10.947	22.278	27.53	34.474
TRINITY_DN6168_c0_g1_i8^LRIG2_MOUSE	3.54134e-10	3.61713e-09	3.863	4.757	4.601	15.344	16.374	15.964	3.286	4.671	2.825	12.652	15.018	13.757
TRINITY_DN52116_c0_g1_i1^HDC_HUMAN	3.69018e-10	3.75982e-09	16.03	17.181	19.273	32.031	40.989	45.565	18.25	16.896	18.512	37.342	47.893	57.607
TRINITY_DN16150_c0_g1_i3^CHMP5_DANRE	3.71177e-10	3.77807e-09	7.991	7.159	6.747	14.672	11.809	13.126	7.482	8.818	7.888	22.523	18.574	20.866
TRINITY_DN3443_c1_g1_i6^NAGAB_CHICK	3.72688e-10	3.79158e-09	10.428	13.896	13.068	44.181	46.226	53.843	13.481	15.188	17.672	33.142	44.258	43.93
TRINITY_DN4195_c4_g1_i1^KLC_DORPE	3.89086e-10	3.95254e-09	0.822	1.877	1.962	4.329	5.514	3.664	0.688	0.82	1.535	5.34	9.264	6.971
TRINITY_DN5367_c0_g2_i1^S22FL_XENLA	3.91765e-10	3.97779e-09	1.974	1.961	3.76	14.286	10.811	13.749	4.807	2.913	4.281	24.789	19.086	19.152
TRINITY_DN3680_c0_g1_i2^TM164_MOUSE	3.96761e-10	4.02255e-09	14.348	12.489	12.237	36.625	33.726	41.186	17.378	20.471	16.89	41.874	44.793	59.413
TRINITY_DN5326_c0_g1_i8^EFNB2_MOUSE	3.96978e-10	4.02278e-09	1.908	2.843	1.836	5.419	6.561	9.391	2.656	2.953	1.945	6.981	11.987	10.744
TRINITY_DN49450_c0_g1_i6^SCUB2_MOUSE	4.11462e-10	4.15931e-09	7.566	7.966	6.515	29.399	55.229	36.776	3.063	4.315	5.102	13.007	19.029	15.391
TRINITY_DN1835_c2_g1_i9^RSAD2_ONCMY	4.1438e-10	4.18513e-09	16.842	55.755	41.717	23.583	50.238	69.837	5.592	11.327	14.26	68.573	57.122	50.222
TRINITY_DN1531_c1_g2_i2^NLRC3_MOUSE	4.14424e-10	4.18513e-09	2.229	3.359	3.673	14.43	8.469	10.268	3.373	3.19	4.975	16.228	14.255	11.894
TRINITY_DN3115_c0_g2_i4^HS12A_HUMAN	4.17163e-10	4.20866e-09	8.52	15.529	10.796	9.297	30.465	26.875	5.747	8.097	9.207	19.706	28.453	26.859
TRINITY_DN4322_c0_g1_i10^HMCN1_MOUSE	4.3695e-10	4.39966e-09	2.173	1.98	3.122	7.402	5.771	8.952	1.26	1.392	1.857	5.903	8.273	7.327
TRINITY_DN10994_c2_g1_i1^SMAD4_RAT	4.45556e-10	4.48412e-09	13.215	11.926	13.754	68.006	61.177	54.404	13.627	10.783	16.098	50.08	37.307	38.834
TRINITY_DN43967_c0_g1_i5^H2A_ACRFO	4.5487e-10	4.57338e-09	12.827	0	8.187	57.806	54.952	66.102	9.149	20.471	7.428	71.856	70.625	70.777
TRINITY_DN1424_c0_g1_i4	4.59528e-10	4.61345e-09	4.26	22.463	12.797	10.938	23.528	21.2	9.333	9.608	14.681	41.862	45.112	30.954
TRINITY_DN8002_c0_g1_i7^EF2_CHICK	4.65387e-10	4.66999e-09	5.375	7.826	8.554	16.952	24.21	21.262	6.474	8.69	9.628	35.383	46.525	21.89
TRINITY_DN6246_c0_g1_i5^ROR1_DROME	4.72668e-10	4.74074e-09	10.627	19.705	19.495	67.973	42.402	43.084	21.041	16.224	26.83	75.579	65.167	60.459
TRINITY_DN41834_c0_g1_i4^ITIH4_HUMAN	4.80216e-10	4.8094e-09	23.076	50.284	39.928	140.33	122.197	125.844	65.178	54.964	83.383	183.994	192.641	175.132
TRINITY_DN37357_c0_g1_i1	4.82227e-10	4.8272e-09	4.874	4.945	4.205	24.729	10.929	10.524	4.032	5.115	7.047	15.824	18.847	19.244
TRINITY_DN2243_c1_g1_i12	4.8534e-10	4.85363e-09	52.037	20.042	25.121	162.856	116.188	105.226	20.237	16.985	38.657	155.996	104.992	126.762
TRINITY_DN1424_c0_g1_i8	4.93065e-10	4.9261e-09	7.188	40.638	22.898	6.124	25.87	23.517	4.875	8.986	11.582	48.022	61.487	37.223
TRINITY_DN1413_c0_g1_i9^ITB1_SHEEP	4.99783e-10	4.99079e-09	35.649	65.71	42.422	60.736	95.437	99.214	26.934	46.531	42.459	117.49	116.82	111.486
TRINITY_DN66359_c0_g1_i1	5.01172e-10	4.99981e-09	5.771	5.358	9.521	19.133	37.639	28.662	4.807	3.575	8.904	41.739	40.543	28.861
TRINITY_DN1561_c0_g1_i4^MFTC_HUMAN	5.33897e-10	5.30826e-09	12.28	14.816	14.527	52.949	35.376	44.146	14.877	15.365	12.941	54.073	39.916	36.418
TRINITY_DN24643_c0_g1_i4^RNF6_HUMAN	5.36975e-10	5.33629e-09	8.076	10.547	9.327	13.119	30.949	52.261	9.595	10.477	8.582	23.099	45.636	56.054
TRINITY_DN10934_c0_g1_i1^PRPX_HORVU	5.46568e-10	5.42114e-09	0.312	0.206	0.348	6.234	0.464	2.348	0.872	0.968	1.095	20.417	6.882	7.718
TRINITY_DN2492_c0_g1_i10^PCOC1_RAT	5.47749e-10	5.43023e-09	13.782	10.622	11.657	132.543	70.15	70.45	17.368	13.321	28.081	169.591	80.972	106.862
TRINITY_DN32367_c0_g1_i8^TNAP3_MOUSE	5.53066e-10	5.48031e-09	34.846	47.263	46.462	41.174	75.427	77.401	45.096	40.991	60.199	112.358	148.224	145.512
TRINITY_DN715_c1_g1_i6	5.817e-10	5.75019e-09	14.906	16.139	32.457	40.954	87.344	83.229	14.906	12.502	20.291	45.524	72.574	74.458
TRINITY_DN56284_c0_g1_i6^UN5BB_XENLA	5.96312e-10	5.88138e-09	0.359	2.027	2.068	6.829	8.34	6.727	2.355	2.024	4.301	13.044	27.541	15.253
TRINITY_DN25738_c0_g1_i1	5.96506e-10	5.88138e-09	5.696	7.544	6.35	26.546	21.255	19.761	12.503	9.756	13.127	30.888	31.199	29.137
TRINITY_DN1711_c2_g1_i2^NCAM2_MOUSE	5.96843e-10	5.88138e-09	34.052	46.888	40.934	90.532	88.115	84.924	24.879	26.07	26.116	55.677	59.413	54.857
TRINITY_DN104974_c0_g1_i4^SPOP_XENTR	5.96973e-10	5.88138e-09	8.397	8.529	9.327	21.38	21.74	25.385	11.213	9.411	11.944	24.875	28.658	27.02
TRINITY_DN7853_c0_g3_i4^KINUA_ARATH	5.98805e-10	5.89379e-09	0.217	0.281	0.232	3.877	2.421	2.174	0.242	0.316	0.508	4.36	1.846	2.669
TRINITY_DN16420_c0_g1_i1^TCAIM_MOUSE	6.28595e-10	6.17813e-09	45.982	33.291	46.772	85.63	49.211	56.435	30.878	20.964	20.858	68.537	68.688	67.465
TRINITY_DN10382_c0_g1_i13	6.35603e-10	6.24105e-09	6.036	6.474	8.583	14.562	23.143	25.324	7.637	5.876	9.872	19.767	26.687	28.021
TRINITY_DN14116_c0_g2_i13^NLRC3_HUMAN	6.45315e-10	6.33186e-09	8.369	9.89	9.801	38.707	33.4	38.695	4.962	6.824	11.25	41.678	48.964	34.164
TRINITY_DN75962_c0_g1_i1^RIAD1_MOUSE	6.45467e-10	6.33186e-09	17.617	19.545	15.939	55.603	51.523	54.71	20.353	20.876	24.24	50.19	52.211	67.511
TRINITY_DN16150_c0_g1_i12^CHMP5_RAT	6.64552e-10	6.50357e-09	17.125	13.324	14.701	28.584	21.68	23.64	16.815	18.249	14.974	50.545	38.184	48.151
TRINITY_DN107716_c0_g1_i1	6.84919e-10	6.6997e-09	83.87	79.156	74.415	147.843	126.624	147.085	69.51	73.667	87.899	197.894	172.028	190.845
TRINITY_DN5166_c2_g1_i7	6.91071e-10	6.75346e-09	0.69	0.92	1.073	2.313	4.625	2.286	2.316	0.849	1.007	62.438	26.39	15.299
TRINITY_DN6838_c0_g1_i6^NK2R_HUMAN	7.01123e-10	6.84843e-09	7.509	15.417	17.727	56.022	59.033	48.178	12.377	12.551	15.209	43.601	46.799	32.277
TRINITY_DN6879_c0_g1_i8^MSH5_MOUSE	7.11982e-10	6.9512e-09	2.692	5.968	4.9	19.893	14.951	16.597	5.66	3.96	11.387	87.092	59.504	38.926
TRINITY_DN2954_c0_g1_i1	7.14022e-10	6.96781e-09	0.066	0.084	0.029	0.441	1.551	2.031	0.417	0.089	0.469	4.948	4.843	3.186
TRINITY_DN6246_c1_g1_i1^DMBT1_PIG	7.29726e-10	7.11431e-09	4.865	5.039	5.413	11.257	9.585	9.962	5.011	4.187	4.262	15.713	12.113	12.182
TRINITY_DN3297_c0_g3_i3^HSP97_MESFR	7.31225e-10	7.12555e-09	0.746	0.488	0.551	4.472	10.83	12.361	1.396	2.222	3.079	9.173	9.002	11.848
TRINITY_DN6908_c0_g1_i9^TUTLB_HUMAN	7.49335e-10	7.29166e-09	27.1	32.747	29.422	56.848	55.268	60.927	36.839	33.901	46.818	95.64	98.508	98.419
TRINITY_DN35305_c0_g1_i3^MOGT2_MOUSE	7.50207e-10	7.29341e-09	0.293	0.638	1.218	7.105	5.336	9.758	3.043	2.054	5.131	15.542	20.34	22.109
TRINITY_DN3259_c0_g1_i4^DNJC5_XENLA	7.68904e-10	7.46783e-09	30.992	32.56	38.972	62.829	74.567	90.272	30.403	28.835	27.456	58.69	72.152	76.011
TRINITY_DN726_c0_g1_i3	7.69255e-10	7.46783e-09	1.644	3.866	2.832	3.844	6.581	6.257	1.967	1.847	2.668	6.026	8.512	6.833
TRINITY_DN127159_c0_g1_i2	7.7032e-10	7.47465e-09	3.051	1.454	1.595	18.285	17.619	18.904	0.872	1.501	1.847	5.756	11.851	14.045
TRINITY_DN10728_c0_g1_i5	8.06318e-10	7.80953e-09	37.821	29.829	15.523	165.709	118.56	92.538	29.25	34.928	29.547	75.873	148.19	112.441
TRINITY_DN11998_c0_g2_i1^S6A19_PONAB	8.06351e-10	7.80953e-09	1.502	0.835	0.609	6.345	15.079	17.322	0.688	1.066	0.811	3.013	8.934	10.41
TRINITY_DN24838_c0_g1_i5	8.1314e-10	7.86418e-09	21.31	19.451	23.255	38.74	33.598	38.073	19.926	20.994	23.546	57.085	45.34	59.838
TRINITY_DN17965_c0_g1_i1^SPART_BOVIN	8.42614e-10	8.1225e-09	19.714	44.561	27.083	66.255	146.357	119.546	40.696	66.191	62.33	134.832	215.579	226.009
TRINITY_DN12422_c0_g1_i3^ERF1_POLMI	8.53044e-10	8.21919e-09	68.775	70.364	60.854	139.416	121.811	148.075	90.919	79.878	75.534	182.806	192.778	186.727
TRINITY_DN28592_c0_g2_i8	8.55048e-10	8.23464e-09	4.827	6.624	7.868	10.618	20.87	21.711	4.914	4.819	6.666	12.921	19.291	19.463
TRINITY_DN373_c2_g1_i2^MDR1_HUMAN	8.58198e-10	8.25724e-09	80.573	88.333	124.125	243.144	218.167	261.977	121.41	66.28	146.944	417.491	659.989	459.84
TRINITY_DN56284_c0_g1_i3^UN5BB_XENLA	8.60772e-10	8.27814e-09	10.674	11.607	15.803	30.963	36.621	39.257	10.506	13.015	23.223	56.755	70.283	63.703
TRINITY_DN8343_c0_g2_i3^BASS4_ORYSJ	8.66301e-10	8.32353e-09	3.467	3.059	3.325	16.511	10.969	12.902	4.4	3.604	5.532	23.466	14.392	16.173
TRINITY_DN62452_c0_g1_i4	8.82474e-10	8.47497e-09	1.351	1.389	1.286	3.943	9.358	11.851	2.152	1.037	4.535	19.008	33.546	28.585
TRINITY_DN47997_c0_g1_i1^PPCE_HUMAN	8.84975e-10	8.49502e-09	1.247	1.314	1.807	6.433	6.7	8.033	2.471	2.044	2.277	7.581	7.202	8.144
TRINITY_DN13369_c1_g1_i7^GUS_DROME	8.85918e-10	8.5001e-09	8.482	7.403	10.893	27.262	15.9	18.955	8.791	11.129	12.96	35.015	27.37	29.85
TRINITY_DN4101_c5_g1_i2	8.88002e-10	8.51613e-09	14.896	24.903	18.539	31.558	44.477	38.9	16.864	20.441	19.245	42.425	48.405	46.368
TRINITY_DN11835_c0_g2_i8	9.06512e-10	8.67746e-09	60.028	76.566	72.066	142.148	184.164	195.018	73.222	89.496	81.135	161.348	203.569	224.721
TRINITY_DN3903_c0_g1_i12^FGFR3_MOUSE	9.12471e-10	8.73044e-09	0.642	5.742	5.741	1.013	4.98	3.307	2.084	2.953	2.58	9.688	17.092	9.72
TRINITY_DN55617_c0_g1_i1	9.19407e-10	8.79271e-09	36.319	27.23	27.537	133.964	183.947	190.69	31.334	36.221	44.619	98.959	128.955	165.918
TRINITY_DN8778_c0_g1_i1^SHKA_DICDI	9.26142e-10	8.8489e-09	1.389	1.276	2.648	8.592	18.4	21.69	1.609	2.35	3.118	8.328	27.689	28.205
TRINITY_DN3943_c1_g1_i2^TBD2B_MOUSE	9.51125e-10	9.07916e-09	5.856	6.737	6.07	9.792	11.147	9.993	4.565	5.105	5.864	13.558	14.392	12.193
TRINITY_DN5485_c0_g1_i1^LMAN2_CANLF	9.74184e-10	9.29065e-09	18.892	22.52	20.037	51.219	51.335	55.231	27.263	28.301	31.287	60.711	68.893	65.67
TRINITY_DN8005_c0_g1_i2	9.77498e-10	9.31794e-09	6.659	8.604	12.034	79.418	65.17	82.249	24.763	11.475	30.407	124.912	118.085	123.783
TRINITY_DN4573_c0_g1_i2^RAP1B_XENTR	9.80433e-10	9.34159e-09	172.604	154.09	160.4	402.001	254.097	323.129	159.635	172.307	171.819	546.616	360.157	498.87
TRINITY_DN7144_c0_g1_i2^NPC1_PIG	9.96243e-10	9.47906e-09	24.276	25.428	32.244	94.519	75.96	85.771	31.508	23.473	33.877	75.089	76.585	76.598
TRINITY_DN30889_c0_g1_i1^FRIS_LYMST	1.00163e-09	9.52586e-09	407.731	362.968	342.954	1939.91	1082.52	1392.63	764.145	773.372	689.692	2394.35	1683.57	1895.96
TRINITY_DN1967_c0_g1_i6^LRP4_RAT	1.01009e-09	9.60194e-09	3.835	5.339	4.089	15.443	15.386	16.383	2.636	5.076	4.78	12.149	21.605	24.375
TRINITY_DN3822_c0_g1_i4	1.03213e-09	9.80241e-09	22.094	26.845	26.194	83.031	122.612	138.134	25.354	18.15	38.51	85.059	131.702	135.608
TRINITY_DN8423_c0_g1_i3^TBC15_MOUSE	1.03343e-09	9.80898e-09	2.097	2.618	2.764	5.397	5.188	7.186	2.539	3.051	2.659	7.753	7.122	10.054
TRINITY_DN715_c1_g1_i3	1.03405e-09	9.80898e-09	4.751	5.902	8.225	14.308	25.702	26.896	4.478	4.582	5.855	12.247	20.955	25.651
TRINITY_DN9039_c0_g2_i2	1.03426e-09	9.80898e-09	1.681	1.614	1.74	5.496	7.886	10.554	0.552	0.671	0.841	2.523	7.133	6.557
TRINITY_DN10739_c0_g1_i2	1.03532e-09	9.8145e-09	5.479	5.067	4.697	11.918	12.184	11.963	4.071	4.128	4.447	12.811	12.124	12.32
TRINITY_DN29032_c0_g1_i8^Y4757_DICDI	1.04754e-09	9.92584e-09	2.598	2.73	2.329	6.653	11.571	11.136	0.785	1.659	1.183	4.923	7.224	5.36
TRINITY_DN13060_c0_g1_i1^SMAG1_XENTR	1.05545e-09	9.99619e-09	9.909	10.603	13.677	23.153	24.2	28.335	7.967	7.92	10.703	20.808	22.391	24.191
TRINITY_DN5033_c0_g1_i4^PDCL3_RAT	1.06608e-09	1.00922e-08	12.752	15.107	13.57	33.529	39.724	28.754	14.615	15.681	17.476	38.273	42.013	34.785
TRINITY_DN1583_c1_g1_i1^FLOT2_BOVIN	1.06858e-09	1.01112e-08	4.798	3.491	3.518	25.434	19.042	16.832	5.718	5.461	5.952	23.932	15.44	20.809
TRINITY_DN12169_c1_g1_i9^MFGM_BOVIN	1.07391e-09	1.01523e-08	1.955	2.336	3.76	9.231	10.277	8.656	5.369	3.733	4.633	17.943	15.064	13.746
TRINITY_DN13690_c0_g1_i5	1.14036e-09	1.07557e-08	7.311	5.189	6.94	20.609	22.619	26.437	5.854	5.451	9.022	18.089	23.838	28.55
TRINITY_DN4323_c0_g1_i8^UAP1_MOUSE	1.14784e-09	1.08164e-08	1.247	0.45	1.759	4.505	6.304	3.715	1.211	1.758	2.062	24.409	17.149	8.34
TRINITY_DN7918_c0_g1_i6^ARI8_ARATH	1.16939e-09	1.10094e-08	8.69	8.032	8.351	13.196	34.319	52.761	6.629	5.421	7.379	18.138	52.393	56.594
TRINITY_DN21502_c0_g1_i5	1.17993e-09	1.10985e-08	0.34	0	0	34.697	17.915	12.984	0.048	0.652	0.088	32.982	16.146	12.446
TRINITY_DN17906_c0_g1_i6^TBA1D_BOVIN	1.19271e-09	1.12136e-08	455.272	564.809	602.542	1723.53	1964.38	1883.99	1116.32	853.28	1027.49	2177.07	2784.89	3501.36
TRINITY_DN3128_c0_g1_i1^ADA12_HUMAN	1.19493e-09	1.12293e-08	34.572	39.541	37.203	107.979	101.03	102.745	41.394	40.23	53.416	104.41	111.077	112.556
TRINITY_DN3202_c0_g1_i14^MALT1_MOUSE	1.19862e-09	1.12537e-08	4.137	4.269	3.847	14.76	13.498	19.485	4.022	1.728	3.949	15.395	17.343	18.094
TRINITY_DN13369_c1_g1_i2^GUS_DROME	1.20304e-09	1.129e-08	8.152	7.497	8.322	31.668	17.52	20.516	13.355	12.097	14.319	42.033	32.726	31.76
TRINITY_DN35669_c0_g1_i2	1.21084e-09	1.13529e-08	0.907	0.676	1.344	8.581	4.338	1.868	4.894	1.817	2.131	27.998	19.234	20.521
TRINITY_DN1775_c0_g1_i2	1.23888e-09	1.16052e-08	1.757	3.359	5.915	38.079	32.491	23.119	6.794	3.476	6.48	27.471	24.784	20.107
TRINITY_DN59576_c0_g1_i4	1.27615e-09	1.19326e-08	2.843	7.244	7.278	47.331	27.679	41.992	4.565	4.335	9.862	29.688	38.264	34.543
TRINITY_DN9418_c0_g1_i5^GABT_PIG	1.28062e-09	1.19689e-08	11.071	8.98	8.718	25.202	33.094	32.469	13.918	14.2	11.846	31.158	30.265	41.928
TRINITY_DN10043_c0_g1_i3	1.28169e-09	1.19735e-08	4.666	5.442	7.839	42.143	33.963	42.574	6.765	6.063	15.238	50.019	47.072	78.208
TRINITY_DN4459_c2_g1_i1	1.2892e-09	1.20382e-08	22.916	31.18	26	54.094	95.822	76.38	7.812	15	16.665	59.633	55.493	62.622
TRINITY_DN22959_c0_g1_i8^KC2D1_DANRE	1.32171e-09	1.23306e-08	0.425	2.046	1.585	3.525	6.522	4.542	1.163	1.126	0.645	3.748	5.538	4.015
TRINITY_DN29215_c0_g1_i2^FA8_CANLF	1.32609e-09	1.23659e-08	13.81	21.319	17.388	22.184	27.204	22.762	16.554	14.18	20.115	59.853	53.875	40.099
TRINITY_DN9304_c0_g2_i1^AR1_XENLA	1.33603e-09	1.24529e-08	174.786	165.293	184.815	414.184	325.087	412.39	167.311	157.9	189.755	353.18	392.358	434.891
TRINITY_DN2623_c1_g1_i4^NPHP3_HUMAN	1.36756e-09	1.2741e-08	6.659	7.722	8.061	23.032	22.906	23.497	6.232	5.876	8.631	17.906	18.995	18.727
TRINITY_DN3063_c0_g1_i3^RC3H2_HUMAN	1.3684e-09	1.2743e-08	10.976	17.171	18.249	22.173	33.291	31.203	9.779	11.336	16.518	35.224	43.984	35.717
TRINITY_DN407_c0_g1_i3^PAR14_HUMAN	1.38507e-09	1.28808e-08	5.214	10.903	9.347	6.422	9.358	8.309	5.931	6.458	8.161	20.857	20.75	17.565
TRINITY_DN13317_c0_g1_i6^T2EB_BOVIN	1.39868e-09	1.30015e-08	15.68	17.162	16.915	28.848	23.993	22.027	16.496	17.814	17.505	45.83	40.771	40.617
TRINITY_DN25188_c0_g1_i4^TIMP1_PIG	1.4184e-09	1.31696e-08	21.499	17.631	18.848	331.164	425.761	279.462	53.363	26.307	37.963	150.705	201.29	127.878
TRINITY_DN10974_c0_g1_i1^LAMC1_DROME	1.4253e-09	1.3225e-08	14.688	16.12	17.988	40.16	32.432	35.082	13.985	11.83	17.417	37.587	35.13	39.075
TRINITY_DN10853_c7_g1_i5	1.46319e-09	1.3553e-08	18.193	13.793	9.153	36.085	24.437	30.468	7.521	9.786	10.605	40.098	35.711	24.156
TRINITY_DN37284_c0_g1_i2^LICH_HUMAN	1.47249e-09	1.3626e-08	6.338	9.533	11.386	18.902	20.653	25.467	6.135	7.732	8.894	16.669	24.841	22.465
TRINITY_DN4037_c0_g1_i5	1.52791e-09	1.41134e-08	20.025	23.974	26.426	771.222	365.038	624.005	24.898	42.146	77.431	238.776	301.576	290.311
TRINITY_DN10144_c0_g1_i6^FBN2_HUMAN	1.5526e-09	1.43351e-08	8.889	7.319	8.921	5.772	12.243	12.779	3.392	4.434	6.109	14.415	25.467	15.54
TRINITY_DN12439_c0_g1_i3	1.56975e-09	1.44869e-08	6.272	6.324	5.364	16.115	20.702	22.844	4.565	4.75	6.334	12.701	19.69	22.12
TRINITY_DN3202_c0_g1_i9	1.58134e-09	1.45808e-08	3.023	3.631	3.006	14.11	11.176	14.943	3.063	2.459	3.44	9.982	9.651	14.54
TRINITY_DN14353_c0_g1_i9^SCAM1_RAT	1.62914e-09	1.50014e-08	17.456	27.117	33.994	60.406	54.3	74.563	35.589	27.679	40.279	83.675	117.492	89.872
TRINITY_DN26287_c0_g1_i5^NPC1_PIG	1.7107e-09	1.57312e-08	10.73	17.059	13.657	44.137	54.043	72.614	9.605	14.091	12.628	26.344	45.807	48.91
TRINITY_DN29264_c0_g1_i9^TP4A1_PONAB	1.72193e-09	1.58274e-08	3.457	4.044	4.697	42.452	57.679	71.409	12.822	2.548	4.701	70.104	92.708	87.664
TRINITY_DN39929_c0_g2_i1	1.73651e-09	1.59543e-08	5.422	8.238	5.065	4.571	13.607	8.584	5.331	6.083	6.099	50.851	37.17	18.646
TRINITY_DN54198_c0_g1_i1	1.74046e-09	1.59835e-08	18.419	22.867	23.739	30.93	36.957	37.266	16.166	14.822	18.688	41.678	39.449	41.986
TRINITY_DN8361_c0_g1_i3	1.74586e-09	1.60259e-08	0.812	1.905	3.296	9.109	6.601	8.013	2.219	1.294	3.304	12.639	13.093	9.939
TRINITY_DN32030_c0_g2_i1	1.77053e-09	1.62451e-08	39.115	31.171	39.387	132.19	112.908	145.054	32.875	35.332	54.061	106.271	124.648	151.965
TRINITY_DN18882_c0_g1_i9^SPAT6_HUMAN	1.77258e-09	1.62567e-08	6.074	8.126	8.941	19.133	15.979	20.016	6.736	7.456	11.856	49.565	30.094	33.531
TRINITY_DN22267_c0_g1_i3^PIAS3_RAT	1.7867e-09	1.63716e-08	27.837	30.58	31.577	52.332	48.163	45.667	33.96	31.955	33.946	79.829	83.444	67.706
TRINITY_DN25162_c0_g1_i2	1.79474e-09	1.6438e-08	6.574	8.135	7.674	11.048	14.981	16.893	12.318	8.384	10.888	25.389	28.726	28.792
TRINITY_DN14015_c0_g1_i5^DDI2_DANRE	1.82463e-09	1.67042e-08	4.27	4.279	3.509	16.324	16.917	20.649	5.495	5.204	2.844	21.078	17.765	28.113
TRINITY_DN2954_c0_g1_i6	1.93664e-09	1.76903e-08	0.68	1.304	1.063	4.23	13.488	12.249	2.326	0.81	4.174	26.81	28.293	22.925
TRINITY_DN5772_c0_g1_i5^S18B1_MOUSE	1.9455e-09	1.77606e-08	14.093	15.21	11.579	11.169	23.242	31.407	14.567	13.884	13.977	31.182	64.597	66.441
TRINITY_DN9695_c0_g1_i8^ELF2_MOUSE	1.96503e-09	1.79178e-08	11.354	12.198	11.966	18.362	22.965	25.018	8.18	8.265	12.804	25.793	29.604	27.411
TRINITY_DN2416_c0_g1_i13^BHMT1_PIG	1.97213e-09	1.79746e-08	4.449	0	2.581	47.507	38.568	44.003	1.153	4.71	1.544	21.458	28.464	23.869
TRINITY_DN19469_c0_g1_i3^DSCL1_HUMAN	1.98279e-09	1.80637e-08	17.286	15.36	18.007	50.085	39.299	42.258	16.079	13.884	17.075	46.406	38.697	35.486
TRINITY_DN15189_c0_g1_i8	2.0048e-09	1.82562e-08	0.623	1.304	1.353	1.663	4.575	3.817	0.814	0.543	1.505	5.867	8.785	5.349
TRINITY_DN10504_c0_g1_i6^CDCP2_HUMAN	2.01377e-09	1.83298e-08	6.206	6.671	11.154	38.145	21.591	27.212	8.529	6.725	15.287	76.547	49.226	43.09
TRINITY_DN58576_c0_g1_i3	2.06611e-09	1.87729e-08	28.517	68.825	54.04	47.695	89.133	93.59	34.619	60	56.201	157.037	177.6	175.086
TRINITY_DN26942_c0_g1_i5	2.08068e-09	1.8897e-08	23.652	27.314	25.217	76.168	69.261	55.496	18.075	26.603	27.475	69.884	78.533	59.194
TRINITY_DN4241_c3_g2_i2	2.0945e-09	1.90057e-08	13.149	10.603	8.97	17.172	18.647	21.466	8.858	11.169	8.943	22.976	24.601	30
TRINITY_DN6224_c1_g1_i5^S35D2_BOVIN	2.19171e-09	1.98266e-08	8.794	10.04	9.559	25.07	15.791	18.567	9.643	10.408	10.4	38.2	27.917	27.734
TRINITY_DN13089_c0_g1_i5^RN145_HUMAN	2.20221e-09	1.9904e-08	3.712	4.307	4.234	11.367	10.148	13.759	4.003	2.488	3.841	10.263	11.532	13.217
TRINITY_DN5897_c0_g1_i13	2.20624e-09	1.99317e-08	2.012	3.5	1.546	0.892	5.198	2.889	0.669	1.392	0.684	6.993	13.07	5.199
TRINITY_DN33911_c0_g1_i3^NPAS3_HUMAN	2.21293e-09	1.99834e-08	11.156	14.638	9.714	35.677	42.066	35.858	13.908	13.173	11.123	25.695	34.219	39.927
TRINITY_DN11084_c0_g1_i21^KPCI_MOUSE	2.24763e-09	2.02612e-08	11.864	16.402	19.35	31.987	32.234	34.296	19.81	17.123	22.402	48.512	51.436	46.978
TRINITY_DN1280_c0_g1_i10^TTC28_MOUSE	2.25997e-09	2.03635e-08	18.41	20.877	26.609	41.592	55.713	59.977	10.341	14.842	18.268	43.809	64.973	63.968
TRINITY_DN10694_c0_g1_i4^P1254_THEMA	2.27267e-09	2.0469e-08	7.84	11.673	10.758	18.252	18.133	23.129	5.166	6.231	8.816	18.481	19.314	22.224
TRINITY_DN23358_c2_g1_i2^HGS_BOVIN	2.27635e-09	2.04931e-08	31.304	37.223	45.737	227.205	122.266	191.425	52.607	46.57	94.438	299.781	232.842	240.204
TRINITY_DN11738_c0_g1_i7	2.31278e-09	2.07938e-08	0.378	1.933	1.624	18.274	19.921	16.709	0.378	1.777	1.134	11.366	8.307	12.561
TRINITY_DN7853_c0_g3_i1^KINUA_ARATH	2.34679e-09	2.10812e-08	1.455	1.295	1.025	6.047	2.579	3.113	1.173	0.78	1.407	7.128	5.207	3.865
TRINITY_DN6451_c0_g1_i1^ZN622_MOUSE	2.38281e-09	2.13953e-08	10.91	11.804	12.797	39.709	26.404	32.285	14.247	14.684	15.531	34.648	33.957	32.576
TRINITY_DN17_c3_g1_i2^RHDF1_DANRE	2.39249e-09	2.1473e-08	23.02	28.346	28.842	65.087	67.689	64.55	35.928	27.511	46.544	97.955	108.034	103.066
TRINITY_DN9743_c0_g1_i5^ZC12A_RAT	2.39856e-09	2.1518e-08	43.961	47.047	49.865	99.046	100.506	99.571	42.479	34.533	42.302	81.103	98.303	101.743
TRINITY_DN9847_c0_g1_i28^NFKB1_CHICK	2.47159e-09	2.21346e-08	232.236	283.146	277.208	266.022	443.795	451.678	191.317	183.713	247.285	435.458	549.06	605.605
TRINITY_DN185384_c0_g1_i2^NLRC3_HUMAN	2.52908e-09	2.26199e-08	47.55	22.688	22.221	141.487	123.491	100.949	38.157	36.537	52.858	137.233	135.564	148.48
TRINITY_DN13802_c2_g1_i6	2.56923e-09	2.2969e-08	20.885	26.179	30.65	47.651	113.412	108.155	15.536	17.429	19.636	57.318	70.147	97.257
TRINITY_DN10995_c0_g1_i1	2.59242e-09	2.31333e-08	2.409	3.003	3.866	9.197	18.113	18.495	3.838	3.98	2.698	12.064	16.01	17.082
TRINITY_DN19422_c0_g1_i7	2.59323e-09	2.31333e-08	0	0	0	89.474	24.625	45.677	7.783	2.913	2.219	61.078	28.681	52.258
TRINITY_DN4568_c0_g1_i5	2.59662e-09	2.31435e-08	35.157	24.49	29.267	65.935	53.074	59.824	23.764	25.013	26.644	55.016	51.186	63.174
TRINITY_DN18882_c0_g1_i10^SPA6L_RAT	2.61477e-09	2.32951e-08	12.525	13.643	13.309	26.072	24.833	24.946	12.367	13.489	15.15	53.374	32.487	40.766
TRINITY_DN2811_c0_g2_i4^ROR1_MOUSE	2.62172e-09	2.33368e-08	3.297	7.253	7.52	17.712	19.19	16.699	2.491	3.377	3.304	7.789	8.398	9.916
TRINITY_DN21267_c0_g1_i5	2.64164e-09	2.34855e-08	3.363	3.922	2.958	7.457	10.386	10.064	4.216	4.068	4.408	12.737	11.862	16.127
TRINITY_DN46715_c0_g1_i6^MMP25_HUMAN	2.64184e-09	2.34855e-08	0.907	1.407	4.456	17.778	11.67	11.33	28.872	10.882	12.267	180.319	93.996	117.491
TRINITY_DN18587_c0_g1_i1^USOM8_ACRMI	2.65927e-09	2.36301e-08	2.824	1.642	4.407	0.242	0.662	0.408	0.068	0.76	0.332	4.225	12.01	12.78
TRINITY_DN9555_c1_g1_i2	2.67271e-09	2.37291e-08	5.186	16.514	12.585	22.966	26.177	30.581	17.591	21.636	22.549	53.399	51.277	46.38
TRINITY_DN1159_c0_g1_i7	2.72773e-09	2.41967e-08	3.901	3.978	4.978	24.651	24.704	28.039	8.093	5.955	12.315	26.65	35.005	36.05
TRINITY_DN5166_c1_g1_i8	2.72944e-09	2.42014e-08	2.135	3.359	2.755	4.042	6.996	5.471	2.074	2.883	4.731	168.905	66.272	25.79
TRINITY_DN14829_c0_g1_i1^SSU72_XENLA	2.80471e-09	2.48474e-08	100.57	113.076	117.456	288.195	225.559	253.975	122.631	105.612	118.374	256.621	274.456	280.591
TRINITY_DN1943_c0_g2_i5^BP10_PARLI	2.83162e-09	2.5075e-08	5.412	2.655	2.813	18.571	44.517	34.388	1.522	2.014	1.476	6.026	5.242	9.007
TRINITY_DN2760_c0_g1_i3^NUP98_MOUSE	2.86402e-09	2.53161e-08	6.943	7.075	12.933	48.08	57.966	71.746	9.353	5.234	11.504	28.328	60.404	51.291
TRINITY_DN23729_c0_g1_i3^TRIB2_HUMAN	2.90064e-09	2.5598e-08	2.371	1.839	1.469	26.954	19.417	23.966	4.061	3.673	3.265	15.15	10.905	14.747
TRINITY_DN17458_c0_g1_i4^CR3L3_HUMAN	2.90524e-09	2.56214e-08	23.737	22.454	22.782	45.58	40.396	50.342	22.882	22.406	28.071	52.578	55.937	68.914
TRINITY_DN150129_c0_g1_i1	2.92886e-09	2.58138e-08	1.332	2.365	1.885	80.376	24.803	30.55	6.629	4.562	12.765	94.256	41.956	58.63
TRINITY_DN58344_c0_g1_i1^SYT2_MOUSE	2.93192e-09	2.58298e-08	4.241	3.031	3.644	12.469	6.986	8.799	3.499	4.266	3.265	11.476	12.66	9.536
TRINITY_DN16380_c0_g1_i10	2.98592e-09	2.6283e-08	13.29	14.9	13.889	38.277	53.895	53.414	15.585	13.548	22.608	52.946	78.989	61.771
TRINITY_DN310_c1_g1_i9	2.98887e-09	2.62977e-08	21.981	21.647	14.672	38.949	29.843	38.624	9.023	7.288	4.262	31.464	29.9	27.826
TRINITY_DN75604_c0_g2_i3^FBXL2_MOUSE	3.02673e-09	2.65854e-08	4.534	5.104	4.678	12.127	11.621	12.973	4.526	4.315	4.555	9.614	13.058	14.804
TRINITY_DN19841_c1_g2_i4^KCTD6_DANRE	3.10978e-09	2.72683e-08	3.826	12.977	8.274	16.677	22.787	18.638	6.358	7.752	6.686	22.964	35.472	38.167
TRINITY_DN4568_c0_g1_i6	3.23305e-09	2.82924e-08	61.162	44.739	48.84	125.846	92.018	104.164	45.658	44.121	49.262	99.866	95.466	111.739
TRINITY_DN30963_c0_g1_i2^HNRPL_MOUSE	3.37697e-09	2.94105e-08	20.337	22.848	24.812	37.319	42.056	41.339	19.771	16.047	19.832	43.087	53.749	41.779
TRINITY_DN32633_c0_g2_i4^CATL1_CHLAE	3.40941e-09	2.96729e-08	3.835	3.303	2.397	14.099	9.704	9.248	2.704	2.814	3.313	10.508	8.33	10.606
TRINITY_DN26544_c1_g1_i4^FURI1_XENLA	3.40998e-09	2.96729e-08	17.012	19.592	16.634	70.782	61.83	74.88	18.822	15.039	25.638	70.374	72.733	66.786
TRINITY_DN10741_c0_g1_i6^NKAI1_HUMAN	3.45549e-09	3.00434e-08	84.795	91.514	95.757	212.996	171.891	183.423	98.421	87.472	116.439	416.144	253.649	289.735
TRINITY_DN13618_c0_g1_i4	3.4868e-09	3.02901e-08	0.123	0.131	0.126	2.225	0.929	0.796	0.494	0.474	1.007	4.679	2.826	3.359
TRINITY_DN39131_c2_g1_i8	3.57003e-09	3.09869e-08	3.117	2.13	1.488	5.662	6.72	5.93	2.016	2.607	2.61	7.606	9.617	10.732
TRINITY_DN3204_c0_g1_i2^TRAF3_MOUSE	3.60905e-09	3.12992e-08	1.936	4.635	4.494	7.193	7.886	13.759	0.959	1.126	1.417	3.98	9.925	11.687
TRINITY_DN9979_c0_g1_i1^PROD_HUMAN	3.61536e-09	3.13407e-08	22.245	21.853	24.328	28.639	24.339	31.367	13.636	8.996	16.518	38.065	40.554	42.699
TRINITY_DN26800_c0_g1_i9^TM87A_XENTR	3.65232e-09	3.16455e-08	38.341	46.231	49.091	89.915	83.589	85.853	46.356	40.457	56.758	106.492	130.004	113.948
TRINITY_DN33798_c0_g1_i2^GLOD4_MOUSE	3.70635e-09	3.2089e-08	8.029	14.544	14.228	23.076	23.321	24.15	27.971	21.636	24.562	69.394	68.665	58.113
TRINITY_DN17430_c0_g1_i6	3.75314e-09	3.24531e-08	1.53	1.032	3.48	4.869	3.093	2.858	0.359	0.454	0.977	12.982	4.398	5.97
TRINITY_DN58_c0_g1_i7^STING_NEMVE	3.75832e-09	3.24842e-08	7.944	15.764	11.55	10.42	23.844	27.529	11.824	10.833	18.239	36.301	56.929	46.725
TRINITY_DN15071_c0_g1_i9	3.88845e-09	3.35526e-08	18.882	18.672	17.05	35.05	26.592	29.254	16.651	15.267	20.438	40.784	40.178	49.739
TRINITY_DN4037_c0_g1_i18	3.95044e-09	3.40471e-08	6.102	5.114	10.506	243.607	104.983	159.579	10.923	13.943	29.254	83.809	95.455	89.93
TRINITY_DN123046_c0_g4_i1	3.95533e-09	3.40724e-08	25.579	37.73	40.856	259.226	24.299	64.489	118.522	45.622	86.306	876.844	500.997	431.75
TRINITY_DN12785_c0_g1_i2	3.9973e-09	3.44052e-08	8.681	8.238	10.381	45.8	45.881	48.719	12.939	15.513	21.855	51.978	46.069	61.564
TRINITY_DN15451_c0_g1_i5^ADF2_CAEEL	4.02453e-09	3.46251e-08	133.867	140.991	137.609	215.706	248.207	232.785	165.77	191.02	161.42	354.221	426.566	379.021
TRINITY_DN4809_c0_g1_i3^G6PE_HUMAN	4.09215e-09	3.51921e-08	10.995	10.725	11.918	19.419	19.249	21.751	9.895	10.576	11.827	21.274	25.536	30.448
TRINITY_DN2335_c0_g2_i1	4.1342e-09	3.55241e-08	4.742	6.249	6.766	15.311	12.945	14.719	6.726	6.666	8.914	16.706	18.517	18.14
TRINITY_DN2359_c2_g1_i4	4.16478e-09	3.5757e-08	18.145	17.002	10.748	33.485	34.882	41.411	10.845	13.203	12.491	32.59	27.017	38.719
TRINITY_DN17150_c0_g2_i4^LITAF_CHICK	4.23172e-09	3.63165e-08	38.709	40.995	44.684	128.798	90.032	109.768	57.831	44.259	62.085	162.56	130.323	145.535
TRINITY_DN4349_c7_g1_i3^AB1IP_CHICK	4.30464e-09	3.68772e-08	32.277	34.417	37.541	73.965	63.519	64.275	26.565	24.519	30.593	70.447	67.116	57.526
TRINITY_DN20442_c0_g1_i2^143BA_DANRE	4.30766e-09	3.68772e-08	167.881	179.828	171.506	280.033	303.861	287.71	231.393	234.924	239.183	480.958	529.29	496.535
TRINITY_DN12271_c1_g1_i9^CHM1B_CHICK	4.3078e-09	3.68772e-08	10.778	7.234	8.68	12.116	16.285	17.434	12.493	10.655	13.527	27.594	26.972	31.207
TRINITY_DN1900_c0_g1_i7^HMCN2_HUMAN	4.31273e-09	3.6904e-08	9.219	17.03	14.199	41.934	42.284	41.543	12.706	17.123	15.521	32.492	40.68	38.167
TRINITY_DN5487_c3_g1_i1^S38A2_DANRE	4.3926e-09	3.75406e-08	4.704	12.602	7.404	16.027	17.836	21.159	8.209	7.969	14.124	42.597	37.899	31.46
TRINITY_DN7614_c1_g1_i6^MSHA_CORU7	4.4554e-09	3.80615e-08	16.067	13.624	16.77	20.444	20.307	24.946	12.309	13.104	17.105	31.023	36.429	40.663
TRINITY_DN61728_c0_g1_i9^NEK4_HUMAN	4.4929e-09	3.835e-08	29.452	35.722	26.812	97.317	71.938	80.279	35.685	36.162	40.524	91.317	82.989	81.59
TRINITY_DN5097_c2_g2_i1^CADN_ACRMI	4.54318e-09	3.87631e-08	2.598	2.036	2.001	22.459	10.089	9.85	2.869	1.244	2.747	12.505	11.589	8.558
TRINITY_DN7164_c0_g1_i7^CLCN3_RABIT	4.56475e-09	3.89309e-08	26.165	27.023	26.677	36.911	37.333	42.615	25.286	21.626	25.325	58.053	55.254	51.107
TRINITY_DN10055_c0_g1_i4^TES_CHICK	4.6498e-09	3.96235e-08	42.875	56.139	52.571	95.742	94.518	110.758	51.599	60.138	63.913	124.079	125.788	137.621
TRINITY_DN715_c1_g1_i1	4.65239e-09	3.96292e-08	2.125	2.477	3.412	6.135	11.502	11.044	3.014	2.251	3.323	7.74	11.042	14.402
TRINITY_DN5131_c0_g1_i7^MOR2A_MOUSE	4.65749e-09	3.96561e-08	33.533	33.526	31.79	89.419	99.933	106.338	29.851	33.199	33.428	59.866	80.129	81.326
TRINITY_DN19923_c0_g1_i9^MALT1_HUMAN	4.67643e-09	3.97845e-08	9.54	26.995	25.942	19.937	46.325	37.419	21.603	16.679	30.417	96.045	115.76	62.173
TRINITY_DN18061_c0_g1_i3^RAB18_CHICK	4.68042e-09	3.9802e-08	21.008	28.196	23.391	66.42	54.201	59.202	35.656	33.239	34.532	84.311	92.549	97.154
TRINITY_DN27144_c0_g1_i1	4.71547e-09	4.00669e-08	19.1	47.31	22.028	25.731	44.754	45.749	16.496	19.098	20.457	61.103	56.94	54.018
TRINITY_DN7197_c0_g1_i3^VAMP3_HUMAN	4.73711e-09	4.02176e-08	111.962	158.894	141.958	214.406	239.68	236.051	160.41	162.047	178.808	349.126	373.204	348.435
TRINITY_DN92626_c4_g3_i2	4.78945e-09	4.06283e-08	4.449	5.949	2.745	13.769	18.825	28.866	1.289	3.15	0.87	11.574	28.772	29.148
TRINITY_DN6413_c0_g1_i12^FGFR2_CHICK	4.83807e-09	4.10239e-08	1.851	2.693	2.02	4.571	4.941	3.797	2.433	2.923	3.294	12.064	8.911	7.166
TRINITY_DN13331_c0_g4_i1^NFYB_PETMA	5.00648e-09	4.23995e-08	69.607	72.682	70.713	186.67	187.425	192.038	78.969	76.116	78.105	144.802	182.636	172.417
TRINITY_DN5610_c0_g2_i4^DD3_DICDI	5.01801e-09	4.24704e-08	6.555	7.76	7.346	9.043	13.548	13.943	3.634	4.71	6.91	16.118	15.451	16.817
TRINITY_DN46923_c0_g1_i5^CYSP1_HOMAM	5.02007e-09	4.24704e-08	26.826	17.931	14.102	142.765	113.975	154.833	40.638	39.371	28.335	107.765	104.149	199.219
TRINITY_DN495_c0_g1_i7^GRN_HUMAN	5.02105e-09	4.24704e-08	14.263	40.657	46.839	79.935	127.552	134	36.79	25.28	69.24	182.903	391.128	254.41
TRINITY_DN8423_c0_g1_i4^TBC15_MOUSE	5.1497e-09	4.34692e-08	2.749	1.783	2.89	9.098	6.967	7.41	2.878	3.081	4.594	14.709	11.304	12.872
TRINITY_DN30678_c0_g1_i4^LTOR4_NEMVE	5.1621e-09	4.3556e-08	17.069	19.085	16.509	41.328	41.147	43.432	21.816	24.707	23.018	53.436	53.18	49.301
TRINITY_DN7904_c0_g1_i6^DNM3A_CHICK	5.20077e-09	4.38283e-08	42.639	0	1.083	60.56	5.277	8.268	0	0	0	8.524	4.193	0.564
TRINITY_DN22497_c1_g1_i6^GLBL2_HUMAN	5.23362e-09	4.40872e-08	2.428	0	0.59	5.959	4.575	3.93	0.708	1.679	0.401	13.509	7.031	20.786
TRINITY_DN15775_c0_g1_i4^SUCO_HUMAN	5.29598e-09	4.45577e-08	13.489	12.311	12.575	79.957	48.835	60.631	13.404	14.674	25.51	74.734	59.834	57.515
TRINITY_DN1970_c3_g1_i3^ETV6_MOUSE	5.31273e-09	4.46804e-08	21.555	50.331	36.13	145.045	105.161	123.19	38.273	40.29	48.675	125.316	92.435	108.507
TRINITY_DN6521_c1_g1_i5	5.41753e-09	4.55021e-08	8.955	21.938	13.097	22.999	56.474	63.101	7.899	13.983	19.48	53.754	98.098	118.238
TRINITY_DN71971_c0_g1_i1^PTN4_HUMAN	5.69351e-09	4.7649e-08	4.317	5.771	7.162	55.372	28.598	33.469	9.013	4.612	14.456	59.964	50.639	51.05
TRINITY_DN16938_c0_g1_i9^PDK3_MOUSE	5.76772e-09	4.82112e-08	18.759	8.492	10.062	112.308	22.342	45.912	15.788	15.415	25.784	148.023	64.016	85.375
TRINITY_DN40030_c0_g1_i1	5.77327e-09	4.8238e-08	17.909	21.788	24.232	128.005	74.903	117.689	20.382	23.996	31.043	80	97.323	138.3
TRINITY_DN3129_c0_g2_i1^HTK7_HYDVU	5.78224e-09	4.82933e-08	3.268	4.438	4.475	12.998	11.581	12.79	4.962	3.831	7.624	24.826	21.16	17.496
TRINITY_DN11212_c1_g1_i5	5.89342e-09	4.9182e-08	0.973	2.365	0.928	7.259	5.198	2.215	4.904	4.592	5.659	23.589	16.967	12.469
TRINITY_DN4135_c0_g3_i5^SVEP1_RAT	6.18267e-09	5.15122e-08	8.161	40.854	38.537	197.883	24.2	47.943	89.456	43.588	99.374	926.055	451.065	360.743
TRINITY_DN3457_c0_g2_i3	6.19568e-09	5.15997e-08	2.258	4.476	4.321	5.43	6.888	8.972	0.688	1.412	0.889	4.421	5.891	4.13
TRINITY_DN1458_c0_g1_i9^DHX8_HUMAN	6.21495e-09	5.17245e-08	5.431	8.623	4.881	17.481	10.593	18.169	4.41	4.878	3.714	8.818	12.876	13.125
TRINITY_DN7253_c0_g1_i6^NWD1_MOUSE	6.21569e-09	5.17245e-08	4.118	4.063	3.132	8.779	9.348	9.605	4.468	3.822	6.177	12.003	15.622	13.297
TRINITY_DN8423_c0_g1_i2^TBC15_MOUSE	6.35333e-09	5.27509e-08	1.691	1.576	1.807	5.882	4.2	4.848	2.181	2.567	2.639	8.034	7.167	6.695
TRINITY_DN29953_c0_g1_i9^HMCN2_MOUSE	6.35442e-09	5.27509e-08	0.453	0.328	0.764	1.707	0.909	0.347	0.339	0.75	0.635	13.337	6.632	3.704
TRINITY_DN10048_c0_g1_i2^CC105_BOVIN	6.46971e-09	5.36214e-08	18.183	15.811	17.582	58.236	36.058	33.122	16.796	15.494	18.561	52.199	36.338	51.268
TRINITY_DN7795_c0_g1_i6^TLR2_CAPIB	6.57094e-09	5.44385e-08	20.573	37.57	24.328	207.103	225.796	298.733	24.646	45.039	53.816	182.12	138.459	170.542
TRINITY_DN5833_c0_g1_i4	6.65815e-09	5.50502e-08	1.899	1.689	2.03	6.84	8.963	8.85	1.715	0.928	2.414	8.181	8.068	10.1
TRINITY_DN49619_c0_g2_i1^NHL1_CAEEL	6.8264e-09	5.6396e-08	6.622	7.338	7.471	22.559	19.21	20.567	9.934	11.396	14.593	32.713	29.478	29.447
TRINITY_DN26054_c0_g1_i4^BCL3_HUMAN	6.83616e-09	5.64539e-08	11.184	18.766	19.244	40.722	50.604	54.496	17.155	15.237	26.859	53.791	69.132	58.722
TRINITY_DN2443_c1_g1_i2^SEC62_PONAB	7.08138e-09	5.84555e-08	28.29	17.387	20.124	98.661	85.209	93.977	13.559	18.585	13.752	34.036	58.205	57.365
TRINITY_DN11375_c0_g1_i6	7.09947e-09	5.85813e-08	16.748	16.327	17.736	28.518	31.74	31.122	14.044	15.908	15.023	28.818	44.497	48.818
TRINITY_DN8002_c0_g1_i12^ITA4_MOUSE	7.21216e-09	5.94635e-08	12.299	29.304	32.931	74.593	62.551	64.989	26.09	17.627	45.166	187.937	141.752	118.745
TRINITY_DN18078_c0_g1_i8^PEBB_HUMAN	7.36786e-09	6.065e-08	49.959	54.347	49.613	93.561	70.377	74.053	53.383	44.309	50.816	123.981	111.669	105.953
TRINITY_DN106644_c0_g3_i1^ARI9_ARATH	7.42851e-09	6.11003e-08	6.99	6.212	4.369	12.403	30.06	45.34	6.823	3.683	2.825	16.914	37.74	44.206
TRINITY_DN2003_c1_g1_i10^IMA6_DANRE	7.48814e-09	6.15662e-08	6.452	6.493	6.157	21.094	19.753	20.761	9.682	8.058	6.197	23.723	20.807	23.512
TRINITY_DN7569_c1_g1_i2^STX12_MOUSE	7.57367e-09	6.22445e-08	11.392	11.466	11.724	28.529	23.489	26.916	12.154	12.926	12.11	26.687	25.297	27.837
TRINITY_DN19051_c0_g1_i13^PNTH_STRAE	7.70328e-09	6.32591e-08	9.673	4.71	4.263	19.232	23.904	34.337	6.309	6.103	4.33	15.897	18.425	23.673
TRINITY_DN4680_c0_g2_i3^CC85A_MOUSE	7.70918e-09	6.32823e-08	4.846	3.125	2.726	6.036	8.923	8.615	2.355	2.953	2.747	7.226	10.859	10.123
TRINITY_DN34284_c0_g1_i3^PTTG_PONAB	7.74449e-09	6.35468e-08	64.392	76.604	80.33	150.96	138.422	132.775	83.04	71.425	96.617	224.275	194.761	190.879
TRINITY_DN8541_c1_g1_i7	7.78444e-09	6.38491e-08	6.81	6.324	7.529	14.341	14.111	13.463	7.201	6.754	8.435	15.542	18.289	16.863
TRINITY_DN11104_c0_g2_i1^RDH8_HUMAN	7.98486e-09	6.53888e-08	0	0	0.213	91.92	2.164	9.932	0.533	0.375	1.085	58.923	26.311	7.891
TRINITY_DN63473_c0_g2_i1^HES4A_XENLA	8.17187e-09	6.6867e-08	31.105	34.624	35.705	70.881	54.487	67.337	73.542	77.933	80.48	153.497	161.921	162.916
TRINITY_DN8186_c0_g1_i1^HAAF_LIMPO	8.31333e-09	6.79164e-08	3.495	1.454	2.068	12.7	14.852	8.605	8.209	7.969	8.376	41.911	21.935	27.032
TRINITY_DN8361_c0_g1_i5^AGRG4_MOUSE	8.33745e-09	6.80864e-08	15.633	21.281	24.947	117.056	61.622	72.808	29.056	18.762	41.863	120.882	108.034	102.779
TRINITY_DN9284_c0_g3_i1^HRH2_CANLF	8.43273e-09	6.88099e-08	1.219	6.512	3.663	1.024	6.097	5.634	2.501	3.051	2.893	9.822	10.711	7.546
TRINITY_DN72311_c0_g1_i8	8.48398e-09	6.92006e-08	7.632	4.842	5.635	12.766	15.514	12.688	5.049	4.533	5.122	20.931	15.121	15.494
TRINITY_DN27196_c6_g1_i2	8.51107e-09	6.93665e-08	3.363	5.536	4.543	7.71	8.439	9.983	2.2	2.913	4.125	9.835	11.099	13.171
TRINITY_DN1223_c0_g3_i1^RDH7_RAT	8.91976e-09	7.26399e-08	12.1	28.666	22.83	63.16	82.621	59.069	12.793	11.198	14.114	45.438	29.251	36.303
TRINITY_DN37230_c0_g1_i2^UBE2F_BOVIN	8.92977e-09	7.26927e-08	26.883	23.721	24.705	76.267	45.001	55.547	24.85	24.381	25.52	86.883	61.156	65.923
TRINITY_DN3404_c1_g1_i4^PSME4_BOVIN	8.93341e-09	7.26935e-08	25.088	30.448	32.505	236.667	94.478	134.245	54.759	48.446	58.694	232.91	160.314	129.477
TRINITY_DN11835_c0_g2_i11	9.01494e-09	7.33279e-08	120.199	158.716	120.414	303.627	332.251	363.263	127.535	153.564	127.797	263.982	348.158	414.116
TRINITY_DN1720_c0_g1_i6	9.03028e-09	7.34237e-08	5.923	7.919	10.303	29.454	32.007	37.909	4.691	3.762	10.566	35.628	33.797	37.212
TRINITY_DN7612_c0_g1_i5^LAYN_HUMAN	9.13857e-09	7.41869e-08	0.756	0.422	0.222	7.887	3.972	3.256	1.347	0.79	0.733	6.859	6.518	3.784
TRINITY_DN17035_c0_g2_i7^AEDO_MOUSE	9.43444e-09	7.64982e-08	13.593	17.424	20.143	86.622	52.58	51.577	23.542	21.438	28.707	86.749	64.312	60.563
TRINITY_DN1159_c0_g1_i9	9.51056e-09	7.7085e-08	5.139	3.772	4.968	21.336	19.101	25.559	8.257	8.048	8.113	18.151	20.841	31.322
TRINITY_DN2061_c0_g2_i1	9.51616e-09	7.71e-08	58.697	77.308	71.979	63.094	106.999	77.176	73.552	71.534	76.746	181.715	171.219	145.788
TRINITY_DN7904_c0_g1_i7^DNM3A_CHICK	9.54458e-09	7.72998e-08	30.038	3.472	2.387	43.19	2.619	1.664	0.717	1.057	0.293	4.434	4.102	4.751
TRINITY_DN6945_c1_g1_i3^MIB2_CHICK	9.57425e-09	7.75096e-08	6.537	18.513	14.189	20.675	42.669	46.871	7.637	12.265	14.094	29.259	47.608	48.404
TRINITY_DN10382_c0_g1_i3	9.59538e-09	7.76501e-08	0.208	0.572	0.338	1.817	4.368	4.134	1.211	0.523	1.994	7.226	13.389	10.088
TRINITY_DN49450_c0_g1_i1^TLL2_XENLA	9.61718e-09	7.77742e-08	15.179	10.753	9.202	37.264	65.634	56.711	8.49	10.783	7.243	19.18	24.032	27.089
TRINITY_DN27837_c0_g1_i7^ITB2_MOUSE	9.82827e-09	7.94098e-08	15.123	22.294	19.138	55.526	45.09	45.33	26.624	22.969	44.56	133.497	118.187	92.104
TRINITY_DN6143_c0_g1_i6^VWA7_RAT	9.86871e-09	7.97052e-08	3.618	7.779	8.071	21.512	46.157	57.548	4.051	4.947	9.686	20.71	46.115	41.295
TRINITY_DN31294_c0_g1_i3^TRAF4_HUMAN	1.00418e-08	8.09763e-08	22.226	17.734	22.086	21.061	28.874	23.721	24.579	21.28	24.259	50.778	49.499	62.645
TRINITY_DN9777_c1_g1_i7^MOXD2_DANRE	1.01806e-08	8.19987e-08	83.124	103.946	135.299	1215.87	336.668	569.979	201.717	202.82	320.152	1107.01	680.545	778.333
TRINITY_DN8098_c0_g1_i8^FA13A_HUMAN	1.02381e-08	8.23971e-08	2.305	2.533	2.938	8.603	9.388	9.38	2.733	1.906	2.639	6.467	11.657	18.784
TRINITY_DN20508_c0_g1_i3^PRS35_MOUSE	1.05067e-08	8.44884e-08	23.737	11.175	14.16	23.495	29.339	21.527	9.101	6.725	7.907	18.089	24.579	33.819
TRINITY_DN66965_c0_g2_i1^I2BPL_MOUSE	1.05102e-08	8.44884e-08	26.977	42.834	45.148	105.149	80.684	91.497	48.605	47.518	67.598	145.818	128.306	136.758
TRINITY_DN14522_c0_g1_i3	1.05191e-08	8.4527e-08	8.293	9.299	14.179	54.105	37.451	55.65	14.557	8.729	22.608	57.735	107.727	93.461
TRINITY_DN10712_c0_g1_i3	1.06388e-08	8.54549e-08	0.331	0.31	0.706	10.519	5.553	3.869	0.155	0.741	0.616	6.062	3.544	8.512
TRINITY_DN1439_c0_g1_i2^NRF6_CAEEL	1.06689e-08	8.56637e-08	10.324	11.063	13.928	29.19	38.894	55.558	14.654	10.23	22.314	48.5	57.419	70.72
TRINITY_DN7977_c0_g2_i1	1.0678e-08	8.57034e-08	8.01	8.435	9.115	15.432	14.783	14.841	14.829	15.365	14.866	28.916	32.35	32.772
TRINITY_DN12897_c0_g1_i5^CLK2_MOUSE	1.06945e-08	8.58024e-08	12.875	11.701	10.69	32.78	36.157	39.655	13.918	12.63	14.847	40.368	41.147	37.43
TRINITY_DN99307_c0_g1_i4^CDLS_BACLD	1.07118e-08	8.59076e-08	2.059	11.907	5.471	4.417	42.461	26.069	3.828	11.178	6.412	29.063	56.108	50.199
TRINITY_DN14207_c0_g1_i8^SO4A1_MOUSE	1.08041e-08	8.65802e-08	7.103	5.921	7.008	10.519	9.061	9.299	6.077	5.797	6.285	12.431	13.651	15.287
TRINITY_DN13868_c0_g1_i8	1.0826e-08	8.67216e-08	0	0.075	0	0.859	1.255	1.337	3.906	1.639	2.092	49.174	15.258	21.073
TRINITY_DN3444_c0_g2_i2^NPHP3_MOUSE	1.1067e-08	8.85833e-08	5.006	7.657	11.038	61.485	41.75	56.772	6.823	5.589	13.703	32.101	51.938	49.497
TRINITY_DN9795_c2_g1_i3	1.10907e-08	8.87385e-08	7.953	4.645	5.722	18.12	14.042	13.065	3.916	3.94	6.431	15.603	15.098	17.519
TRINITY_DN9073_c0_g1_i4^STX6_MOUSE	1.14358e-08	9.13933e-08	11.108	13.69	12.536	28.848	24.487	21.047	17.746	13.519	15.316	41.507	41.261	36.085
TRINITY_DN24024_c0_g1_i6	1.14762e-08	9.16805e-08	17.56	16.702	47.139	11.544	43.222	33.326	14.635	9.589	29.41	127.582	178.192	80.555
TRINITY_DN17229_c0_g1_i3	1.1552e-08	9.22501e-08	4.449	6.381	7.182	12.083	12.174	11.085	7.773	7.475	12.276	51.905	43.756	24.444
TRINITY_DN12773_c0_g1_i7^DPOE2_HUMAN	1.1636e-08	9.2885e-08	4.364	5.761	5.983	10.795	8.805	8.288	7.007	5.49	6.705	17.195	17.092	14.137
TRINITY_DN7709_c0_g1_i9	1.18732e-08	9.4705e-08	1.237	0.469	4.176	64.9	26.7	34.776	2.927	0.701	6.901	139.964	60.165	65.36
TRINITY_DN6887_c2_g1_i4^CUL2_PONAB	1.19681e-08	9.53874e-08	2.371	2.862	3.064	3.183	2.876	3.225	2.21	1.965	2.229	5.487	5.321	4.958
TRINITY_DN3524_c0_g1_i13^RHBL4_HUMAN	1.20378e-08	9.59058e-08	14.122	17.603	16.074	51.186	39.635	45.616	20.934	20.263	21.659	50.031	47.38	42.929
TRINITY_DN4050_c4_g1_i3^TBC15_HUMAN	1.21282e-08	9.65143e-08	45.406	48.821	45.08	97.526	70.11	84.015	40.59	47.913	53.269	103.32	113.253	130.478
TRINITY_DN12652_c1_g1_i8^KLC_STRPU	1.21614e-08	9.67411e-08	26.798	30.542	31.49	59.822	51.859	54.619	30.617	31.659	35.294	68.561	71.742	65.475
TRINITY_DN10372_c2_g1_i3^PAR6G_MOUSE	1.22552e-08	9.74493e-08	30.812	28.356	30.35	66.189	60.634	62.509	31.499	32.597	30.427	70.79	61.202	83.293
TRINITY_DN12438_c0_g1_i2^M2GD_RAT	1.25481e-08	9.96632e-08	45.756	14.047	25.488	358.261	303.377	303.184	44.573	46.935	106.548	280.075	306.624	292.956
TRINITY_DN10754_c0_g1_i8^ZN358_HUMAN	1.26068e-08	1.00091e-07	5.252	5.808	6.998	13.592	8.567	9.431	5.999	5.846	6.373	20.38	14.836	14.896
TRINITY_DN10729_c0_g1_i7^FP_ACRMI	1.26658e-08	1.00442e-07	211.842	224.886	249.004	954.841	533.066	635.488	379.33	262.188	452.317	1424.73	1156.45	994.933
TRINITY_DN18649_c0_g1_i8	1.27405e-08	1.00957e-07	0.142	0.629	0	15.773	0.968	3.746	4.042	3.012	4.447	52.578	19.075	21.039
TRINITY_DN5505_c0_g1_i1	1.28352e-08	1.0159e-07	1.058	6.315	6.06	25.059	27.511	35.807	4.584	6.083	8.455	20.576	27.724	22.971
TRINITY_DN21809_c0_g3_i1^HM05_CAEEL	1.28513e-08	1.01679e-07	2.305	2.271	2.049	4.582	6.393	7.329	2.762	2.587	3.353	7.128	8.501	7.926
TRINITY_DN2212_c1_g1_i11^MFP1_ACRMI	1.29418e-08	1.02355e-07	25.343	30.505	38.865	160.73	101.158	109.421	64.887	39.519	100.146	296.805	411.935	253.375
TRINITY_DN36085_c0_g2_i25^SRR55_DROME	1.32026e-08	1.04218e-07	1.993	5.611	3.886	10.916	7.184	9.38	4.894	4.305	5.063	10.092	12.067	12.975
TRINITY_DN11621_c0_g2_i5	1.3232e-08	1.04389e-07	33.504	49.224	51.025	46.935	55.989	68.306	40.696	43.183	45.704	79.584	102.804	115.754
TRINITY_DN33983_c0_g1_i14	1.32345e-08	1.04389e-07	2.456	1.52	2.358	6.73	8.646	11.422	1.909	2.014	1.974	5.646	7.008	10.123
TRINITY_DN14485_c0_g2_i1	1.33477e-08	1.05201e-07	4.61	8.604	5.084	12.072	25.613	22.772	9.091	8.897	11.846	19.706	34.31	30.218
TRINITY_DN17310_c0_g1_i5	1.3473e-08	1.06091e-07	14.254	13.211	12.768	39.753	39.438	42.452	16.631	20.925	15.756	35.75	42.605	48.255
TRINITY_DN4288_c0_g1_i1^SPON2_HUMAN	1.35906e-08	1.06911e-07	183.769	271.295	315.358	2457.82	1023.06	1391.78	856.644	701.819	1202.91	4561.7	2602.71	3202.57
TRINITY_DN7211_c0_g1_i8^PCSK5_MOUSE	1.36058e-08	1.0699e-07	113.124	113.311	92.103	278.469	256.33	269.357	77.545	90.582	106.186	226.602	209.471	199.783
TRINITY_DN64295_c0_g1_i4	1.40085e-08	1.10072e-07	5.809	5.123	4.533	8.801	16.68	29.999	5.049	4.098	4.115	11.255	37.09	37.465
TRINITY_DN11396_c0_g1_i1	1.4083e-08	1.10549e-07	0.671	2.562	3.828	11.786	20.06	18.005	5.747	6.764	15.99	44.985	61.578	47.772
TRINITY_DN4833_c1_g1_i7^ENDUB_DANRE	1.40854e-08	1.10549e-07	35.573	33.094	24.067	120.515	101.672	98.816	51.648	43.716	38.666	106.871	99.614	101.962
TRINITY_DN11286_c0_g1_i12^TMPS2_MOUSE	1.42904e-08	1.12073e-07	8.974	9.956	9.936	16.346	14.546	16.923	5.311	5.925	6.324	14.501	13.4	12.515
TRINITY_DN9847_c0_g1_i14^SYWC_RAT	1.4381e-08	1.12698e-07	30.52	39.578	46.375	36.25	83.559	75.788	24.317	21.429	41.667	79.057	106.268	113.591
TRINITY_DN14502_c0_g1_i11	1.47146e-08	1.15147e-07	5.828	10.547	11.608	55.758	31.137	31.367	13.346	7.969	19.978	84.985	76.596	55.605
TRINITY_DN15489_c0_g1_i8	1.47386e-08	1.15281e-07	48.977	78.03	77.344	99.52	175.301	165.03	35.094	52.949	59.212	116.535	180.175	136.609
TRINITY_DN6419_c0_g1_i5^GRB1L_MOUSE	1.48777e-08	1.16325e-07	9.04	7.61	9.772	19.86	14.526	11.902	7.531	4.957	7.565	18.004	18.995	16.679
TRINITY_DN40848_c0_g1_i7^MED30_HUMAN	1.49459e-08	1.16784e-07	25.013	23.936	25.391	53.323	53.43	63.958	27.098	29.072	22.05	63.797	94.167	118.722
TRINITY_DN8518_c1_g1_i21^TMC7_MACFA	1.49479e-08	1.16784e-07	5.923	6.512	8.109	19.772	9.397	12.585	6.6	7.446	11.446	29.394	22.607	26.215
TRINITY_DN28047_c0_g1_i5^OTX1_HUMAN	1.51329e-08	1.18185e-07	65.507	72.935	67.514	105.094	91.405	87.792	15.72	12.719	13.156	65.205	34.663	45.275
TRINITY_DN6521_c1_g1_i7	1.54311e-08	1.20422e-07	5.176	3.491	7.626	11.61	15.84	18.73	2.123	6.034	6.656	22.707	40.121	40.433
TRINITY_DN4575_c1_g1_i1	1.55317e-08	1.21161e-07	1.143	1.52	2.455	3.734	5.346	5.42	1.967	1.353	2.053	5.805	9.161	6.833
TRINITY_DN49805_c0_g1_i10^ASPP_AEDAE	1.55943e-08	1.21604e-07	51.395	68.6	72.53	146.201	146.525	164.662	85.88	81.399	103.938	170.84	259.107	235.89
TRINITY_DN859_c2_g1_i7^SSU72_DANRE	1.56512e-08	1.22001e-07	13.366	12.949	12.991	34.598	32.837	33.316	12.028	13.756	13.068	25.56	26.265	30.437
TRINITY_DN6413_c0_g1_i14^FGFR2_DANRE	1.57557e-08	1.22623e-07	1.134	2.149	1.701	3.998	3.557	3.032	1.376	1.432	2.209	10.521	6.803	5.199
TRINITY_DN5060_c0_g1_i10^LFG2_HUMAN	1.58339e-08	1.23145e-07	4.487	4.335	3.683	4.329	6.848	6.839	3.004	2.962	3.431	6.479	8.569	8.213
TRINITY_DN14717_c0_g2_i1^RYK2_DROME	1.58697e-08	1.23377e-07	31.663	42.731	50.58	165.918	117.453	143.86	47.897	32.745	72.768	157.221	192.527	189.936
TRINITY_DN5285_c0_g1_i3	1.59799e-08	1.24187e-07	8.048	9.984	9.627	22.47	42.056	38.461	4.313	6.182	7.047	24.385	19.052	25.237
TRINITY_DN15284_c0_g2_i2	1.62029e-08	1.2573e-07	2.834	3.162	2.648	3.954	4.882	6.563	1.909	2.844	3.646	10.104	14.62	17.197
TRINITY_DN3654_c0_g1_i14^PCSK6_RAT	1.63131e-08	1.26537e-07	56.902	77.176	63.406	229.177	208.918	223.333	58.607	57.571	92.375	231.759	230.734	193.272
TRINITY_DN18585_c0_g3_i1	1.6901e-08	1.30851e-07	2.371	3.134	3.103	9.054	7.688	11.391	3.247	2.893	2.844	8.328	11.19	14.034
TRINITY_DN9014_c0_g1_i4^SLOB_DROME	1.70423e-08	1.31895e-07	2.116	2.524	3.199	7.358	6.808	10.84	3.063	4.513	4.985	17.269	12.284	15.77
TRINITY_DN16190_c0_g1_i2^BCDO2_MOUSE	1.70632e-08	1.32007e-07	3.797	3.491	3.132	6.983	6.393	5.42	3.644	3.555	5.884	16.069	13.264	12.032
TRINITY_DN6865_c0_g1_i1	1.71426e-08	1.32572e-07	2.872	2.693	3.915	7.81	9.19	10.064	1.977	2.666	2.531	5.891	7.509	7.995
TRINITY_DN11998_c0_g1_i3^S6A19_MOUSE	1.73314e-08	1.33981e-07	35.006	31.18	59.173	208.282	292.477	325.823	48.372	37.959	83.021	159.29	295.309	292.059
TRINITY_DN32766_c0_g1_i3	1.73832e-08	1.34281e-07	9.559	6.7	7.162	55.647	38.934	39.808	14.237	9.46	16.411	71.452	48.781	47.852
TRINITY_DN8884_c0_g1_i4^CERS5_MOUSE	1.75284e-08	1.35259e-07	0.784	1.023	1.392	12.689	8.824	6.971	0.504	1.471	1.984	10.141	8.238	9.317
TRINITY_DN6686_c1_g1_i10^TCPR2_HUMAN	1.76254e-08	1.35947e-07	15.038	12.855	15.736	29.839	35.821	43.033	10.758	11.544	12.159	21.139	35.13	34.29
TRINITY_DN8518_c1_g1_i10^TMC7_MACFA	1.76329e-08	1.35954e-07	11.203	15.398	13.735	42.077	23.044	25.293	13.908	14.615	22.285	58.641	41.352	54.765
TRINITY_DN13417_c0_g2_i3^CL066_HUMAN	1.76672e-08	1.36117e-07	1.2	2.937	1.411	7.094	7.856	4.603	2.181	2.192	1.359	6.883	8.671	6.051
TRINITY_DN15489_c0_g1_i4	1.7803e-08	1.37061e-07	132.875	184.332	212.662	268.28	393.685	372.205	90.91	96.596	146.26	264.741	429.244	322.082
TRINITY_DN31958_c0_g1_i6	1.78867e-08	1.37653e-07	52.538	75.609	77.305	104.19	158.176	171.858	77.554	68.196	93.685	159.78	253.797	296.258
TRINITY_DN7175_c0_g1_i7^C1TC_MOUSE	1.82083e-08	1.39971e-07	12.695	11.813	12.372	40.072	41.641	46.688	17.058	19.621	21.738	37.22	47.927	50.072
TRINITY_DN16071_c0_g1_i1	1.84145e-08	1.4145e-07	66.622	32.034	54.794	483.842	527.809	746.614	81.315	141.932	175.543	413.744	583.644	982.464
TRINITY_DN16023_c0_g1_i3^BIEA_MOUSE	1.8474e-08	1.41855e-07	16.152	14.788	22.811	53.191	45.653	40.145	30.462	33.061	25.237	132.664	83.479	83.626
TRINITY_DN16149_c0_g1_i4	1.85679e-08	1.42416e-07	3.297	6.277	6.099	16.115	8.755	8.788	5.99	4.157	7.301	57.93	25.935	22.81
TRINITY_DN3435_c1_g1_i3	1.86103e-08	1.42688e-07	1.965	2.487	2.126	3.943	7.945	6.869	1.289	2.044	2.268	4.764	8.603	8.673
TRINITY_DN11286_c0_g1_i10^LG3BP_BOVIN	1.86963e-08	1.43294e-07	5.819	4.598	10.468	37.858	26.078	35.378	5.747	3.278	12.237	61.262	49.909	48.427
TRINITY_DN36314_c0_g2_i1^FBN1_PIG	1.89772e-08	1.45284e-07	12.242	36.951	30.302	77.325	73.628	104.144	18.802	18.456	45.479	149.358	155.471	125.025
TRINITY_DN13745_c0_g1_i7^HS12B_HUMAN	1.90453e-08	1.45752e-07	2.692	7.694	5.761	4.582	9.664	11.769	2.888	3.94	3.763	17.097	18.539	11.066
TRINITY_DN94434_c0_g1_i2	1.9195e-08	1.46843e-07	29.528	22.754	19.012	72.555	57.146	71.93	35.036	45.326	60.746	135.934	162.764	166.597
TRINITY_DN4220_c0_g1_i3^M3K3A_ARATH	1.92606e-08	1.4729e-07	7.802	10.894	9.54	23.484	22.787	23.66	9.692	10.132	10.83	23.001	25.205	28.7
TRINITY_DN3799_c3_g1_i15^RAB37_MOUSE	1.94163e-08	1.4826e-07	45.907	37.711	44.336	166.612	105.892	113.667	47.684	36.577	38.833	141.299	95.443	105.988
TRINITY_DN1116_c0_g1_i9	1.95894e-08	1.49527e-07	0.623	1.295	0.831	10.09	8.953	11.218	3.169	3.654	3.695	9.553	10.666	13.113
TRINITY_DN16784_c0_g1_i5	1.966e-08	1.5001e-07	2.144	3.369	2.996	2.963	7.391	10.605	1.948	2.38	2.747	5.879	11.258	9.432
TRINITY_DN4070_c0_g3_i4	1.97371e-08	1.50542e-07	3.429	4.541	4.398	28.87	9.21	14.208	10.012	7.584	9.97	46.087	26.083	26.135
TRINITY_DN6007_c0_g1_i1^CFA36_XENTR	2.02115e-08	1.54103e-07	24.248	30.373	29.77	41.163	36.789	34.041	45.649	38.038	49.633	109.945	107.123	92.38
TRINITY_DN24851_c0_g1_i3^MORN3_XENLA	2.0307e-08	1.54774e-07	0.793	0.385	1.479	7.127	6.779	7.686	2.142	2.291	1.671	9.431	5.754	9.133
TRINITY_DN11461_c0_g1_i5^VITA2_XENLA	2.05344e-08	1.56449e-07	81.811	122.76	170.143	287.138	92.453	75.135	31.973	24.312	52.223	198.629	228.216	108.024
TRINITY_DN2493_c0_g1_i1^CDR2L_HUMAN	2.05438e-08	1.56463e-07	5.11	2.909	3.451	5.353	5.969	4.246	3.838	4.454	3.675	12.003	11.144	9.133
TRINITY_DN12172_c0_g1_i13^RN217_HUMAN	2.05541e-08	1.56484e-07	10.901	10.519	10.39	13.394	14.585	16.801	10.118	10.27	10.918	18.849	26.596	26.963
TRINITY_DN27969_c0_g1_i4^GTR8_MOUSE	2.10904e-08	1.60388e-07	12.988	14.225	19.621	55.394	39.734	54.486	27.447	20.737	34.6	82.817	77.166	69.248
TRINITY_DN3714_c0_g2_i4^KLC4_RAT	2.11728e-08	1.60896e-07	5.403	7.047	5.268	22.944	27.412	35.072	4.739	4.77	4.936	11.096	15.93	18.37
TRINITY_DN16150_c0_g1_i8^CHMP5_XENTR	2.12252e-08	1.61235e-07	30.227	29.96	31.684	68.414	48.954	62.111	36.277	27.146	45.352	133.142	94.611	107.253
TRINITY_DN13681_c0_g1_i6^C170B_XENTR	2.15958e-08	1.63748e-07	15.614	13.446	13.416	31.481	30.86	33.255	20.149	21.053	21.747	39.902	46.856	43.642
TRINITY_DN17794_c0_g1_i5	2.21692e-08	1.67848e-07	3.306	4.194	4.543	13.78	10.672	11.514	4.187	4.059	4.584	26.663	16.329	13.056
TRINITY_DN36098_c0_g1_i2^AL4A1_DANRE	2.22018e-08	1.68033e-07	27.006	34.98	34.98	59.943	56.246	74.502	42.072	44.072	58.713	108.819	113.253	117.859
TRINITY_DN876_c3_g1_i3^OTOAN_HUMAN	2.22547e-08	1.68309e-07	314.585	413.806	408.766	552.41	858.735	820.892	216.128	271.708	287.897	493.756	739.138	682.318
TRINITY_DN11324_c0_g1_i4	2.25913e-08	1.70792e-07	35.601	30.054	32.853	68.282	64.853	58.395	32.981	27.324	33.115	70.484	64.666	93.841
TRINITY_DN20890_c0_g1_i20^SNX14_DANRE	2.27432e-08	1.71877e-07	13.054	13.484	15.446	28.793	26.483	28.233	13.006	12.472	14.886	29.529	30.185	32.197
TRINITY_DN9814_c1_g1_i2^TENR_MOUSE	2.28977e-08	1.72981e-07	5.507	39.297	36.101	171.426	317.32	120.485	144.428	138.16	194.085	523.248	430.691	610.069
TRINITY_DN31409_c0_g1_i12	2.3012e-08	1.73781e-07	5.318	5.133	4.34	6.961	6.759	7.696	5.534	6.132	5.004	16.889	13.583	12.952
TRINITY_DN42489_c0_g2_i10^SNAI2_XENLA	2.30565e-08	1.74054e-07	7.764	8.173	7.529	20.08	21.107	21.649	6.552	8.374	7.477	14.085	20.59	17.979
TRINITY_DN13703_c0_g4_i1	2.39785e-08	1.8055e-07	9.04	8.407	8.312	24.057	20.949	22.313	9.159	8.7	9.618	22.094	20.306	18.876
TRINITY_DN13750_c0_g1_i10	2.41266e-08	1.81466e-07	40.494	60.174	57.771	122.839	130.942	130.08	57.531	39.816	81.995	190.423	203.649	179.215
TRINITY_DN26800_c0_g1_i12	2.42424e-08	1.8227e-07	40.787	50.387	52.465	98.43	93.065	103.531	53.053	50.441	60.101	119.584	156.542	114.178
TRINITY_DN495_c0_g1_i1^GRN_HUMAN	2.42753e-08	1.82384e-07	266.732	370.531	317.436	537.761	689.809	786.136	287.16	397.83	388.57	707.597	1175.82	1314.28
TRINITY_DN22200_c0_g1_i10^MAPK5_HUMAN	2.47906e-08	1.86051e-07	6.13	7.141	6.669	14.011	14.852	18.914	8.558	8.453	8.337	16.289	24.818	22.408
TRINITY_DN3198_c1_g1_i4^PRS4_DROME	2.54562e-08	1.90768e-07	9.059	12.733	10.149	100.225	58.816	64.244	36.558	37.979	26.722	110.925	98.178	73.469
TRINITY_DN7341_c0_g1_i1	2.63853e-08	1.97443e-07	9.03	13.371	14.353	50.504	29.526	32.612	13.937	13.894	16.548	82.413	43.631	40.789
TRINITY_DN12959_c0_g1_i15^CFDP2_BOVIN	2.64075e-08	1.97538e-07	1.832	3.078	2.368	3.481	7.718	12.055	0.678	1.471	0.85	3.086	9.777	9.731
TRINITY_DN20492_c0_g1_i4^PLSL_MOUSE	2.64816e-08	1.9802e-07	76.521	106.255	94.645	45.624	69.093	47.31	90.91	98.443	105.727	263.198	344.967	196.217
TRINITY_DN4452_c0_g1_i1	2.66153e-08	1.98947e-07	27.733	27.277	31.925	61.078	53.163	56.384	28.824	27.363	30.466	68.659	65.555	62.863
TRINITY_DN81_c1_g1_i1^MOV10_CHICK	2.68719e-08	2.00647e-07	10.419	23.843	18.075	16.093	30.673	42.003	8.868	12.758	16.626	31.794	52.542	38.88
TRINITY_DN5921_c0_g1_i4	2.69756e-08	2.01348e-07	14.112	17.471	17.717	23.704	22.263	27.498	26.449	22.821	22.529	46.81	50.502	59.689
TRINITY_DN889_c0_g2_i4	2.73439e-08	2.03875e-07	8.87	0.938	1.353	4.274	15.702	11.851	1.386	0.425	1.026	9.773	6.643	5.234
TRINITY_DN7072_c0_g2_i6^RUB3_ORYSJ	2.76341e-08	2.05666e-07	16.332	25.719	12.72	50.878	56.859	49.801	21.942	25.171	40.035	99.964	99.409	75.011
TRINITY_DN23429_c0_g1_i3^GRN_HUMAN	2.76672e-08	2.05838e-07	21.499	51.851	49.227	73.877	99.143	94.131	35.104	37.831	59.28	119.621	214.36	247.244
TRINITY_DN2681_c0_g1_i4^PTPRS_CHICK	2.87606e-08	2.13509e-07	3.873	8.248	10.033	13.736	18.587	16.056	6.387	4.187	12.716	45.169	58.775	32.576
TRINITY_DN21196_c1_g1_i10	2.89142e-08	2.14572e-07	18.419	17.181	16.412	57.344	63.46	61.804	15.236	17.449	23.214	40.343	49.089	63.577
TRINITY_DN9304_c0_g2_i3^AR1_XENLA	2.89565e-08	2.14808e-07	25.91	31.377	33.105	85.564	69.389	78.963	29.589	28.311	41.325	71.268	87.022	82.234
TRINITY_DN15474_c0_g1_i7^DUSTY_CHICK	2.9315e-08	2.1739e-07	9.833	15.454	11.802	12.623	16.097	14.811	12.512	13.815	14.945	28.671	31.883	29.505
TRINITY_DN12506_c1_g1_i3^KS6A3_MOUSE	2.95401e-08	2.18901e-07	63.722	78.959	92.132	164.013	159.875	147.739	109.101	79.552	129.918	312.592	278.045	263.865
TRINITY_DN1226_c1_g1_i2^TM41B_DANRE	2.96678e-08	2.19768e-07	14.802	14.713	14.305	45.47	29.655	40.665	16.486	17.33	17.066	51.219	36.361	43.884
TRINITY_DN35520_c1_g1_i6^CF157_XENTR	3.00421e-08	2.22301e-07	24.436	21.881	23.671	63.479	46.641	46.392	24.598	20.964	27.69	61.017	50.217	68.672
TRINITY_DN5295_c0_g1_i2	3.03069e-08	2.24156e-07	4.978	8.464	6.708	21.248	20.87	21.272	7.86	6.379	10.409	21.629	26.288	26.779
TRINITY_DN3816_c0_g1_i14^ABR_XENLA	3.03147e-08	2.24156e-07	0.463	0.666	0.957	1.498	0.781	1.245	0.514	0.553	0.626	6.369	3.453	2.14
TRINITY_DN6908_c0_g1_i5^TUTLB_MOUSE	3.04956e-08	2.25332e-07	2.343	2.89	2.687	6.19	7.194	7.645	3.906	3.022	4.262	10.423	11.908	11.606
TRINITY_DN4388_c0_g1_i1^CSMD1_MOUSE	3.10162e-08	2.28932e-07	4.506	5.893	7.926	10.817	9.763	10.769	5.049	4.365	6.764	14.354	14.95	12.872
TRINITY_DN4323_c0_g1_i14^UAP1_MOUSE	3.12197e-08	2.30352e-07	35.176	32.269	31.867	90.036	94.33	96.509	50.243	47.093	40.191	92.995	95.022	109.232
TRINITY_DN11734_c0_g1_i8	3.12705e-08	2.30561e-07	1.152	1.539	1.46	9.671	8.024	9.176	1.715	0.829	3.245	15.358	11.987	13.711
TRINITY_DN21153_c0_g2_i2^KLH20_XENLA	3.17953e-08	2.34263e-07	4.931	5.208	4.958	9.396	9.407	9.911	3.819	3.397	4.301	9.271	10.312	12.435
TRINITY_DN8299_c0_g1_i3^MYO1E_MOUSE	3.1835e-08	2.34471e-07	1.766	1.154	1.585	6.069	7.283	8.013	0.94	0.484	1.955	7.091	8.09	8.144
TRINITY_DN10934_c0_g1_i8^PRPX_HORVU	3.28276e-08	2.41522e-07	1.03	1.773	1.498	6.245	3.864	3.246	2.287	3.17	3.098	27.496	10.221	12.274
TRINITY_DN244_c15_g2_i2^BNIP3_MOUSE	3.30363e-08	2.42936e-07	14.358	7.553	11.86	33.64	26.68	37.889	7.172	3.673	8.934	32.101	30.561	26.606
TRINITY_DN10728_c0_g1_i1	3.33853e-08	2.45187e-07	5.327	4.504	2.561	48.279	31.74	16.689	4.875	5.165	6.529	14.379	34.481	28.941
TRINITY_DN2374_c0_g1_i8	3.41649e-08	2.50555e-07	0.066	0.281	0.232	5.563	11.967	19.792	2.384	0.306	2.199	40.172	18.927	32.346
TRINITY_DN65341_c0_g1_i4	3.43841e-08	2.51983e-07	37.254	28.694	34.293	50.03	59.616	58.293	25.945	25.773	26.967	67.679	83.866	97.292
TRINITY_DN26053_c0_g1_i1^LAMB1_DROME	3.53797e-08	2.58818e-07	9.975	12.939	16.296	50.834	32.105	34.664	12.725	8.808	17.369	51.023	35.529	44.551
TRINITY_DN5877_c0_g1_i1^BGH3_MOUSE	3.54859e-08	2.59503e-07	10.948	34.446	31.674	97.02	68.46	61.988	12.532	12.047	15.199	90.668	43.642	44.758
TRINITY_DN6265_c0_g1_i2^PEX5_MOUSE	3.55882e-08	2.60066e-07	14.386	20.343	21.061	79.924	41.849	42.452	30.772	27.827	30.183	96.069	66.922	66.855
TRINITY_DN9318_c0_g1_i5^PARG_BOVIN	3.61656e-08	2.63816e-07	1.039	0.779	2.378	9.153	5.079	6.573	2.743	1.412	3.216	10.778	8.17	10.088
TRINITY_DN1379_c3_g1_i9^MFGM_PIG	3.64446e-08	2.65757e-07	10.73	7.319	5.374	46.087	68.381	60.62	3.945	3.456	7.321	26.834	32.111	17.392
TRINITY_DN35141_c0_g1_i7^MID1_YEAST	3.64732e-08	2.65872e-07	11.174	9.421	15.997	51.462	27.708	31.948	9.74	9.115	15.912	68.965	40.6	40.065
TRINITY_DN13422_c0_g1_i6^BRDT_DANRE	3.68654e-08	2.6854e-07	10.778	8.201	6.718	16.787	11.571	14.423	1.861	3.762	2.473	8.941	9.059	7.626
TRINITY_DN155_c0_g1_i12^SECG_DICDI	3.70603e-08	2.69769e-07	7.689	9.064	8.66	34.334	42.046	49.076	14.955	13.38	16.636	27.924	40.93	45.667
TRINITY_DN46405_c0_g1_i1^YI31B_YEAST	3.79312e-08	2.76011e-07	11.354	19.949	17.524	106.217	52.679	55.2	14.14	16.689	28.208	119.915	68.187	68.247
TRINITY_DN14231_c0_g2_i1	3.83389e-08	2.78879e-07	8.416	5.508	5.616	6.708	6.986	8.288	1.948	1.728	1.427	5.07	6.073	9.927
TRINITY_DN6787_c1_g1_i2^SFXN2_BOVIN	3.83834e-08	2.79104e-07	7.727	6.165	5.944	19.695	18.38	25.048	9.149	7.781	8.23	20.429	22.847	23.708
TRINITY_DN8186_c0_g1_i3^HAAF_LIMPO	3.84341e-08	2.79374e-07	0.349	0.366	0.909	4.274	2.52	2.368	1.997	2.084	1.486	8.573	6.484	5.694
TRINITY_DN8325_c0_g1_i6^DEN6A_CHICK	3.98593e-08	2.89325e-07	2.872	3.763	4.833	14.529	11.512	11.432	4.894	2.725	6.197	22.29	18.858	15.276
TRINITY_DN373_c2_g1_i4^MDR1_HUMAN	4.0552e-08	2.93834e-07	2.55	5.555	2.764	6.829	12.065	16.515	2.927	1.817	4.144	9.749	11.611	12.814
TRINITY_DN2441_c7_g1_i6^BTBD6_HUMAN	4.07217e-08	2.94959e-07	4.014	4.795	4.108	3.161	5.109	5.114	5.457	5.174	6.167	20.343	13.355	14.045
TRINITY_DN74325_c0_g1_i6^IN80D_XENLA	4.07359e-08	2.94959e-07	4.846	4.119	7.5	15.322	12.362	17.893	7.531	3.545	11.094	33.987	36.065	36.142
TRINITY_DN9603_c0_g1_i10^TRAF4_MOUSE	4.10094e-08	2.96536e-07	2.673	7.028	4.833	5.893	9.901	8.513	3.169	4.039	4.213	9.492	12.58	11.998
TRINITY_DN3011_c3_g1_i3^EYS_PONAB	4.11241e-08	2.97155e-07	25.589	25.71	25.517	65.836	60.407	58.222	21.981	22.653	30.153	60.539	53.203	78.392
TRINITY_DN11595_c1_g1_i4^1433E_TOBAC	4.11259e-08	2.97155e-07	110.923	120.254	114.286	215.023	221.25	198.336	184.087	170.569	174.585	371.416	371.905	338.83
TRINITY_DN38534_c0_g1_i4^YC006_HUMAN	4.13779e-08	2.98871e-07	7.321	6.015	7.317	16.544	13.864	11.585	8.131	7.13	9.119	21.911	16.602	23.144
TRINITY_DN21809_c0_g1_i2^HXD1_XENTR	4.15333e-08	2.99783e-07	12.572	18.522	19.167	13.174	25.258	25.283	21.555	16.145	21.122	38.09	62.672	62.84
TRINITY_DN22837_c1_g1_i1^R10B2_HUMAN	4.18449e-08	3.01926e-07	3.977	8.679	6.437	9.781	13.152	11.687	4.875	7.535	7.096	21.102	22.345	23.742
TRINITY_DN602_c0_g1_i1	4.28329e-08	3.08838e-07	1.54	5.574	7.481	101.646	89.992	72.624	15.236	5.797	30.701	138.017	224.011	139.151
TRINITY_DN12211_c0_g1_i10^RN122_MOUSE	4.30145e-08	3.0993e-07	11.637	13.362	13.213	21.854	23.42	26.59	10.467	9.914	11.524	20.49	26.39	27.204
TRINITY_DN81438_c0_g1_i5	4.30706e-08	3.10226e-07	0.982	4.785	3.19	2.622	8.943	8.737	0.94	3.831	2.18	18.175	15.862	12.952
TRINITY_DN3285_c0_g1_i3^MIB2_CHICK	4.39486e-08	3.16218e-07	1.747	6.108	4.881	5.463	10.198	13.759	2.462	3.022	4.936	11.341	19.246	14.241
TRINITY_DN32312_c0_g1_i1^HS12A_MOUSE	4.39878e-08	3.16389e-07	9.578	13.934	12.159	11.907	26.582	28.253	8.626	9.105	11.172	18.922	30.789	35.843
TRINITY_DN15448_c0_g1_i7^ITA4_MOUSE	4.43052e-08	3.18227e-07	0.264	0.328	0.416	4.769	2.253	4.032	0.204	0.434	1.329	11.513	10.244	6.557
TRINITY_DN138737_c0_g1_i1	4.44904e-08	3.19223e-07	2.758	6.765	7.114	56.727	42.007	50.617	6.542	5.234	12.765	31.598	57.145	43.136
TRINITY_DN13450_c0_g1_i1	4.49096e-08	3.21788e-07	42.629	50.65	48.144	45.558	79.854	58.936	51.018	50.925	55.302	154.783	158.73	105.838
TRINITY_DN68725_c0_g3_i3^BTG1_BOVIN	4.49105e-08	3.21788e-07	28.574	28.046	25.101	46.252	46.019	49.066	36.189	31.353	33.34	65.634	70.204	69.547
TRINITY_DN11921_c0_g1_i2^DPH2_NEMVE	4.51051e-08	3.2307e-07	6.244	6.118	6.389	9.297	9.595	9.554	6.406	6.409	5.933	13.656	12.466	15.609
TRINITY_DN2927_c0_g1_i7^CO1A2_CANLF	4.5476e-08	3.255e-07	1.048	0.966	1.402	8.239	9.467	10.626	0.901	0.889	1.515	3.319	4	4.383
TRINITY_DN10729_c0_g1_i4^FP_ACRMI	4.57635e-08	3.2733e-07	4.27	5.592	5.2	17.095	10.109	11.503	7.55	6.804	8.191	19.241	14.859	18.29
TRINITY_DN98067_c0_g2_i1	4.60097e-08	3.28976e-07	1.237	1.239	0.425	2.853	1.996	2.715	3.189	4.612	3.812	15.885	12.569	10.732
TRINITY_DN10097_c0_g1_i8^BHMT1_XENLA	4.64779e-08	3.31978e-07	20.951	6.24	17.427	229.089	211.309	237.48	27.486	52.92	81.565	211.697	234.631	306.909
TRINITY_DN26544_c1_g1_i10^PCSK5_RAT	4.67001e-08	3.33334e-07	5.979	7.225	6.814	17.349	17.066	17.893	7.627	5.688	8.113	35.162	29.877	20.027
TRINITY_DN21023_c0_g1_i6^SH3G3_DROWI	4.68665e-08	3.34405e-07	55.211	97.228	78.852	192.354	167.978	162.039	110.933	89.22	126.956	294.061	295.913	234.199
TRINITY_DN10097_c0_g1_i4^BHMT1_XENLA	4.83771e-08	3.45026e-07	53.993	33.132	80.34	798.561	688.722	764.201	155.593	231.902	458.094	1183.89	1353.16	1410.22
TRINITY_DN15499_c0_g1_i7	4.87712e-08	3.47393e-07	12.969	14.732	12.188	41.273	29.694	36.184	26.866	23.887	27.035	63.209	52.143	89.113
TRINITY_DN9377_c0_g1_i19^E41L3_MOUSE	4.89175e-08	3.48195e-07	3.759	4.804	6.002	14.661	18.963	18.026	11.291	5.52	11.006	46.185	43.323	27.757
TRINITY_DN3669_c1_g1_i2^ARRD3_PONAB	5.02042e-08	3.56736e-07	10.117	8.285	9.347	23.087	24.111	27.6	11.475	9.49	10.165	20.417	23.975	28.987
TRINITY_DN44685_c0_g2_i15^SYT7_HUMAN	5.03757e-08	3.57707e-07	11.363	10.153	10.622	14.397	16.908	17.036	12.047	10.586	11.182	26.748	24.898	21.959
TRINITY_DN4388_c0_g1_i2^CSMD1_MOUSE	5.042e-08	3.57898e-07	6.962	7.75	6.534	12.205	9.22	12.044	5.67	5.016	7.223	16.791	14.312	14.045
TRINITY_DN4411_c0_g1_i1^TTC41_RAT	5.16016e-08	3.65781e-07	8.237	10.425	10.806	13.009	16.789	11.708	5.835	5.866	9.276	17.44	31.153	19.9
TRINITY_DN1437_c0_g1_i4^CSMD3_MOUSE	5.20388e-08	3.68626e-07	15.283	28.872	29.229	64.14	67.057	53.71	14.325	21.271	30.27	88.757	86.624	58.814
TRINITY_DN5685_c0_g1_i6	5.21746e-08	3.69461e-07	6.404	8.248	6.824	20.708	22.234	17.168	5.486	7.367	7.096	14.366	15.098	14.62
TRINITY_DN3757_c3_g1_i4^NAS4_CAEEL	5.34955e-08	3.78034e-07	44.981	44.551	45.496	120.426	88.223	99.693	54.139	39.292	64.92	195.347	140.476	137.621
TRINITY_DN18345_c1_g1_i3^AA2BR_CHICK	5.36527e-08	3.79014e-07	1.285	1.82	1.972	2.765	4.289	4.736	0.62	1.61	1.056	6.957	5.868	4.636
TRINITY_DN72311_c0_g1_i3	5.39174e-08	3.80753e-07	3.703	4.945	4.784	9.572	11.66	9.789	5.311	4.049	5.796	11.488	13.526	13.435
TRINITY_DN7853_c2_g1_i3^PTPS_MOUSE	5.45208e-08	3.84751e-07	14.395	18.175	15.649	58.732	32.748	35.756	20.411	19.641	29.195	74.33	55.652	60.413
TRINITY_DN9148_c0_g1_i14	5.47189e-08	3.85883e-07	3.996	12.639	12.681	17.569	67.591	94.508	7.124	14.082	16.186	38.237	85.484	85.007
TRINITY_DN4573_c0_g1_i7^RAP1B_XENTR	5.50721e-08	3.88241e-07	4.043	4.767	5.016	16.941	8.498	10.33	2.413	1.807	3.265	13.276	7.429	14.252
TRINITY_DN22388_c0_g2_i3	5.56761e-08	3.92365e-07	2.352	2.627	3.692	26.05	14.437	19.914	4.41	4.266	5.698	24.801	14.061	16.334
TRINITY_DN3669_c1_g1_i3^ARRD3_RAT	5.57116e-08	3.92481e-07	16.341	13.024	18.316	40.987	44.823	49.78	14.073	13.558	15.59	37.747	36.384	49.152
TRINITY_DN5861_c0_g2_i2	5.62623e-08	3.95818e-07	12.601	19.442	14.779	61.331	55.219	66.122	13.491	12.393	17.105	34.55	49.556	44.7
TRINITY_DN5655_c0_g1_i2^MTNA_NEMVE	5.65376e-08	3.97619e-07	11.203	12.292	11.869	37.759	42.926	48.994	21.661	15.849	19.578	41.47	60.131	56.284
TRINITY_DN20265_c0_g1_i6^CG031_HUMAN	5.71178e-08	4.01562e-07	5.091	3.613	3.122	17.029	14.121	16.434	2.83	2.528	5.649	19.29	12.432	23.961
TRINITY_DN12605_c0_g1_i6^RL40_TETTS	5.81252e-08	4.08226e-07	5.186	10.941	8.264	8.647	16.305	14.494	10.021	7.446	9.012	21.262	28.065	26.135
TRINITY_DN10355_c0_g1_i2	5.86652e-08	4.11737e-07	12.525	11.738	12.546	17.976	20.178	22.884	8.228	8.433	8.22	16.203	18.79	26.756
TRINITY_DN6581_c0_g1_i5	5.90072e-08	4.13848e-07	9.493	8.126	4.33	57.707	27.965	30.019	15.4	21.794	29.029	62.046	73.998	62.093
TRINITY_DN7675_c2_g1_i2^AOAH_HUMAN	6.00355e-08	4.20494e-07	30.161	33.376	30.814	48.014	67.966	71.644	32.08	42.541	49.154	81.372	112.775	119.906
TRINITY_DN7700_c0_g1_i2^JHY_BOVIN	6.13636e-08	4.2965e-07	5.762	7.047	8.216	13.648	13.469	16.087	6.387	6.695	7.907	15.26	15.349	17.76
TRINITY_DN1775_c1_g1_i1^TSN31_MOUSE	6.14993e-08	4.30453e-07	27.072	35.309	35.376	56.54	52.679	64.428	40.493	32.4	33.574	73.228	75.616	79.106
TRINITY_DN14235_c0_g1_i1^BHMT1_XENTR	6.29549e-08	4.39893e-07	1.502	0.826	2.155	36.603	44.626	52.046	2.694	4.177	10.282	32.848	40.212	51.188
TRINITY_DN16503_c0_g1_i3	6.35843e-08	4.43989e-07	5.535	4.964	5.654	18.087	13.034	13.953	5.001	5.431	7.751	21.886	14.904	26.319
TRINITY_DN15723_c0_g1_i9	6.3732e-08	4.44869e-07	30.009	24.696	22.743	58.809	50.13	61.192	25.916	29.398	26.341	54.869	55.778	76.092
TRINITY_DN46281_c0_g2_i2	6.39007e-08	4.45896e-07	1.842	1.304	2.358	13.207	16.433	17.087	2.132	1.718	3.812	9.59	18.961	20.165
TRINITY_DN9418_c0_g1_i3^GABT_PIG	6.40828e-08	4.47015e-07	3.608	6.202	4.079	8.823	11.413	16.801	2.733	1.787	3.284	8.561	18.334	16.15
TRINITY_DN17858_c0_g1_i1^RAN_XENLA	6.46088e-08	4.50531e-07	46.2	68.516	74.183	224.485	207.228	228.13	130.404	109.937	96.715	253.216	241.263	246.691
TRINITY_DN59088_c0_g1_i7^TBA1C_BOVIN	6.50656e-08	4.53563e-07	18.778	14.272	14.469	46.505	53.519	49.015	10.002	14.931	13.342	27.263	34.937	46.483
TRINITY_DN1213_c0_g1_i7	6.54768e-08	4.56275e-07	15.586	11.081	11.956	37.792	22.105	30.918	6.794	5.095	6.959	12.615	26.687	25.26
TRINITY_DN45276_c0_g1_i1^AMFR_MOUSE	6.65296e-08	4.62984e-07	40.844	48.811	45.032	99.366	89.824	101.582	37.449	35.717	42.097	68.61	87.809	86.502
TRINITY_DN9423_c0_g1_i12^HBP1_RAT	6.6749e-08	4.64354e-07	27.79	29.519	34.013	37.946	40.989	48.525	21.089	20.342	23.253	40.955	45.762	52.58
TRINITY_DN4226_c5_g1_i1^MK07_RAT	6.72485e-08	4.67569e-07	7.387	7.197	8.109	7.292	10.652	11.851	9.207	7.989	9.168	16.999	19.645	19.785
TRINITY_DN2859_c0_g1_i5	6.72567e-08	4.67569e-07	36.981	40.713	37.792	104.135	71.899	86.128	64.451	52.85	61.89	128.5	120.352	130.075
TRINITY_DN12837_c2_g2_i1	6.88097e-08	4.78204e-07	1971.71	1598.09	1659.79	4421.93	4488.78	5386.74	1067.01	1178.88	1578.43	2796.95	3379.16	4710.17
TRINITY_DN47210_c9_g1_i3	6.89053e-08	4.78707e-07	37.368	33.554	36.072	73.525	62.324	82.943	26.565	28.153	26.566	64.532	52.861	69.639
TRINITY_DN5720_c2_g1_i1^RPTOR_MOUSE	6.9652e-08	4.8334e-07	17.286	20.99	20.172	40.81	33.163	34.551	20.915	17.143	16.733	53.485	44.85	37.488
TRINITY_DN138681_c0_g1_i5^BOOG2_RHIMP	6.96662e-08	4.8334e-07	31.974	48.511	51.807	161.094	134.993	150.464	66.215	36.715	81.477	237.209	221.573	185.933
TRINITY_DN14202_c0_g1_i3^TRAF3_MOUSE	6.99309e-08	4.84849e-07	20.252	24.518	22.086	36.999	45.159	44.758	16.97	18.219	22.002	35.052	46.856	46.518
TRINITY_DN16469_c0_g1_i6	7.00117e-08	4.85246e-07	3.013	3.322	4.031	13.603	8.192	11.626	4.962	4.315	9.813	27.459	26.174	28.067
TRINITY_DN1341_c0_g1_i6	7.05247e-08	4.88473e-07	1.181	0.92	1.092	7.193	10.356	5.134	3.45	3.357	2.092	12.774	8.569	9.662
TRINITY_DN887_c0_g1_i9^RHO_APLCA	7.09024e-08	4.90923e-07	0.179	0.713	0.445	9.814	4.674	5.522	1.299	0.82	3.421	23.405	12.5	15.207
TRINITY_DN15362_c1_g3_i1	7.1164e-08	4.92403e-07	162.79	243.859	136.246	124.954	300.807	306.766	136.81	171.853	174.957	369.8	540.514	540.51
TRINITY_DN5039_c3_g1_i4^UBE2F_BOVIN	7.25808e-08	5.01566e-07	27.384	28.412	32.264	84.209	60.199	67.01	31.789	31.57	37.669	119.021	78.75	82.062
TRINITY_DN19685_c0_g1_i9	7.26977e-08	5.02171e-07	10.504	6.99	5.268	23.748	19.329	23.773	2.161	2.656	5.024	16.252	15.543	12.561
TRINITY_DN53481_c0_g1_i7	7.2853e-08	5.03074e-07	5.431	8.567	9.463	13.934	16.433	14.892	8.345	10.053	12.188	28.145	31.507	22.258
TRINITY_DN17323_c0_g1_i11	7.32165e-08	5.05415e-07	2.522	1.858	2.436	8.625	5.889	5.869	2.859	2.291	2.316	12.97	7.555	9.87
TRINITY_DN770_c1_g1_i5^SPNS1_DANRE	7.33189e-08	5.05952e-07	28.234	33.911	35.424	75.419	55.15	73.216	37.11	37.702	40.836	81.568	71.639	90.723
TRINITY_DN19923_c0_g1_i5^MALT1_HUMAN	7.46111e-08	5.14179e-07	16.209	30.232	18.568	14.925	28.163	26.069	15.187	17.439	18.033	33.925	37.056	32.76
TRINITY_DN6889_c0_g1_i6	7.49882e-08	5.16432e-07	4.553	8.567	8.013	6.565	8.301	9.911	3.412	4.661	5.62	14.391	12.318	12.722
TRINITY_DN34798_c0_g1_i6^TPK1_HUMAN	7.51855e-08	5.17617e-07	3.523	4.701	6.118	6.686	7.164	9.809	2.975	2.903	1.877	8.206	10.244	8.731
TRINITY_DN13968_c0_g1_i17^RAB37_MOUSE	7.64504e-08	5.25622e-07	44.018	42.412	54.088	247.605	160.448	150.944	61.146	44.872	62.809	239.499	148.634	151.102
TRINITY_DN60310_c0_g3_i2^CSRN2_MOUSE	7.66376e-08	5.26557e-07	9.408	9.937	11.009	36.063	22.253	25.896	7.753	4.454	8.474	45.156	20.83	31.599
TRINITY_DN44510_c0_g1_i6^PDGFB_CANLF	7.76585e-08	5.33215e-07	11.921	16.908	15.291	44.897	39.576	43.574	11.369	13.351	13.381	32.052	30.755	24.076
TRINITY_DN14502_c0_g1_i4	7.82608e-08	5.37171e-07	2.541	4.316	2.987	17.073	10.939	11.687	3.741	2.054	6.031	23.258	23.109	17.599
TRINITY_DN27795_c0_g2_i3^MDR2_CRIGR	8.19092e-08	5.60858e-07	2.295	1.764	3.75	8.118	6.374	8.676	2.278	1.886	3.558	10.263	10.164	18.439
TRINITY_DN5285_c0_g1_i13	8.19298e-08	5.60858e-07	6.357	9.252	6.882	25.389	37.6	39.308	6.038	8.394	12.882	46.197	35.358	32.438
TRINITY_DN49106_c0_g1_i6^TBC23_CHICK	8.32981e-08	5.69637e-07	26.571	23.12	23.052	42.463	44.962	43.003	23.609	23.976	24.904	51.819	47.608	48.784
TRINITY_DN3701_c0_g1_i8	8.42421e-08	5.75387e-07	1.455	1.802	3.354	0.308	5.633	8.207	0.552	1.096	1.163	3.184	7.099	5.625
TRINITY_DN18535_c2_g1_i1	8.49192e-08	5.79586e-07	5.299	2.468	1.063	4.164	1.097	4.706	5.379	10.398	11.876	34.366	38.788	85.467
TRINITY_DN66648_c0_g1_i4^AIF1_HUMAN	8.50648e-08	5.80347e-07	76.748	103.383	117.601	32.814	63.509	58.538	68.725	82.87	82.024	164.263	266.787	165.722
TRINITY_DN19034_c0_g1_i3^Y2161_MYCVP	8.57293e-08	5.84533e-07	22.613	26.977	26.87	58.258	44.339	45.871	28.436	31.205	29.391	73.632	64.096	56.663
TRINITY_DN9148_c0_g1_i10	8.65705e-08	5.90073e-07	3.07	6.08	4.842	6.356	17.767	20.435	4.594	4.473	7.682	17.563	18.779	26.733
TRINITY_DN24432_c0_g1_i3	8.72925e-08	5.946e-07	9.219	4.804	7.162	13.824	16.552	18.005	3.256	4.424	4.193	9.149	24.453	27.676
TRINITY_DN3024_c6_g1_i1^RRAGC_HUMAN	8.85476e-08	6.02751e-07	5.072	5.911	5.558	13.912	14.388	15.872	10.176	9.045	7.722	26.675	23.587	27.722
TRINITY_DN31497_c1_g1_i11^TDH_BOVIN	9.0177e-08	6.12424e-07	6.593	5.058	8.09	19.463	17.075	40.288	6.222	7.347	14.3	29.418	51.151	73.791
TRINITY_DN28189_c1_g1_i6^CATL_SARPE	9.06467e-08	6.1541e-07	11.165	13.108	13.193	36.603	17.757	21.874	11.068	11.149	14.935	46.54	35.085	28.412
TRINITY_DN1205_c2_g1_i9^FBXW5_HUMAN	9.22042e-08	6.25159e-07	11.864	13.906	10.101	18.175	25.178	22.823	19.141	19.483	17.681	35.187	40.292	38.96
TRINITY_DN109006_c0_g1_i1^MYH11_CHICK	9.25998e-08	6.27428e-07	8.142	13.671	15.716	16.313	28.943	23.895	10.69	10.309	14.974	36.093	42.446	32.093
TRINITY_DN4988_c2_g1_i3^DCP2_MOUSE	9.42007e-08	6.37016e-07	15.094	22.323	16.151	21.523	26.769	27.723	20.12	22.001	19.705	37.575	45.454	43.113
TRINITY_DN757_c0_g1_i7^TBA1D_BOVIN	9.50813e-08	6.42759e-07	195	220.541	224.222	610.261	665.391	653.116	377.74	352.149	353.52	671.271	840.267	1124.23
TRINITY_DN10962_c2_g1_i5^SCND3_HUMAN	9.73442e-08	6.57193e-07	2.021	3.631	3.828	9.902	13.795	14.219	1.26	1.916	2.16	4.666	8.512	10.33
TRINITY_DN20235_c0_g1_i8	9.76209e-08	6.58845e-07	31.001	27.145	30.05	68.249	50.792	59.937	19.326	16.708	21.572	44.201	43.084	56.951
TRINITY_DN7257_c1_g1_i3	9.84288e-08	6.63862e-07	7.67	14.178	10.265	6.245	13.064	12.585	11.465	10.783	13.156	36.767	39.962	22.983
TRINITY_DN36085_c0_g2_i9^SRR55_DROME	9.91834e-08	6.68294e-07	41.382	52.808	54.775	108.376	107.117	118.556	68.366	73.756	72.162	161.581	168.222	129.431
TRINITY_DN18335_c0_g1_i7	1.00708e-07	6.78125e-07	6.263	8.154	7.655	12.072	15.02	13.606	5.747	6.261	6.353	15.811	20.91	14.586
TRINITY_DN13328_c0_g1_i13^XPR1_HUMAN	1.00844e-07	6.78814e-07	7.113	10.031	10.004	21.666	22.412	25.998	7.463	9.342	9.735	20.686	19.519	19.658
TRINITY_DN12104_c1_g2_i1	1.01004e-07	6.7967e-07	0.227	0.422	0.377	8.228	3.706	4.481	1.599	1.126	0.889	5.769	4.706	4.049
TRINITY_DN7944_c2_g1_i1^ACHA7_RAT	1.01349e-07	6.8177e-07	10.749	10.659	11.473	68.909	39.863	49.352	8.054	9.006	17.232	46.222	34.105	62.323
TRINITY_DN3011_c0_g1_i4	1.0236e-07	6.87896e-07	4.44	9.224	8.158	14.077	16.157	14.086	11.155	8.018	7.252	23.846	26.311	20.337
TRINITY_DN4037_c0_g1_i17^GBP3_HUMAN	1.03539e-07	6.95592e-07	0.614	0.591	0	11.004	9.467	10.687	1.434	1.175	1.847	3.858	8.968	7.903
TRINITY_DN9338_c1_g1_i2^RTJK_DROME	1.04323e-07	7.00598e-07	3.495	3.434	3.402	12.755	11.947	14.168	4.71	3.851	5.307	10.545	18.722	16.461
TRINITY_DN11967_c0_g1_i6^RHG05_MOUSE	1.05056e-07	7.04864e-07	32.465	34.455	38.034	62.62	57.284	57.17	33.272	28.005	38.051	72.64	74.613	68.856
TRINITY_DN8697_c0_g1_i8	1.05295e-07	7.06238e-07	2.182	5.32	5.036	7.314	6.384	8.799	5.214	4.276	6.226	16.914	19.611	15.172
TRINITY_DN10643_c0_g1_i5^CO3_RAT	1.05369e-07	7.065e-07	50.516	126.269	120.414	69.802	157.494	86.118	55.418	55.764	89.942	237.111	248.67	153.955
TRINITY_DN10728_c2_g1_i2^DCNL3_MOUSE	1.08501e-07	7.25848e-07	15.756	17.659	16.944	55.515	34.665	38.093	18.57	16.57	19.294	57.441	43.175	38.362
TRINITY_DN16887_c0_g2_i9^5HT1D_CAVPO	1.08813e-07	7.27699e-07	22.85	7.647	32.177	35.094	32.876	81.208	7.269	22.999	22.099	67.275	128.124	100.133
TRINITY_DN1711_c2_g1_i5^TTN1_CAEEL	1.09253e-07	7.30402e-07	36.452	55.83	44.587	91.81	120.764	103.899	22.941	35.184	30.456	62.903	69.144	73.17
TRINITY_DN13493_c2_g1_i1^QPCT_MOUSE	1.1038e-07	7.37459e-07	10.117	10.199	14.421	14.253	23.084	16.903	8.907	9.618	10.165	19.339	23.166	23.27
TRINITY_DN62018_c0_g1_i4^SCRB2_RAT	1.12696e-07	7.5244e-07	58.073	64.931	66.016	116.648	125.448	119.005	66.573	65.579	72.299	133.571	142.663	128.384
TRINITY_DN18860_c0_g1_i3^CF97D_MOUSE	1.12752e-07	7.52571e-07	7.302	7.263	7.645	7.744	7.629	5.706	4.943	5.688	6.148	12.149	11.862	14.16
TRINITY_DN215_c0_g2_i2	1.14436e-07	7.63068e-07	14.518	18.297	21.052	20.576	32.53	32.602	13.288	11.761	18.659	30.778	47.425	40.352
TRINITY_DN15289_c0_g1_i1^ASAP1_BOVIN	1.16204e-07	7.73852e-07	13.668	23.036	19.234	43.895	45.475	47.453	24.259	22.149	35.236	61.029	77.337	65.337
TRINITY_DN3059_c0_g1_i5^ZFYV9_HUMAN	1.17131e-07	7.79524e-07	42.96	42.14	41.32	97.427	129.213	115.29	27.205	39.144	29.547	83.234	75.206	78.968
TRINITY_DN10054_c0_g1_i2	1.18263e-07	7.86798e-07	1.02	2.168	0.938	4.858	4.269	5.042	1.056	1.491	1.574	12.872	4.66	6.637
TRINITY_DN9567_c0_g1_i4^LMNA_XENLA	1.20328e-07	7.99508e-07	11.864	10.781	12.71	49.832	35.208	32.183	16.098	9.974	21.112	51.574	45.203	53.328
TRINITY_DN137284_c0_g1_i2^S2536_DANRE	1.22103e-07	8.10777e-07	30.529	22.707	28.291	80.156	53.48	83.515	33.321	25.201	42.107	101.764	78.75	94.151
TRINITY_DN2315_c0_g1_i1^PPM1E_RAT	1.23241e-07	8.18065e-07	9.333	14.413	13.126	42.881	33.746	35.95	19.132	16.481	14.603	42.033	35.142	41.457
TRINITY_DN11406_c1_g1_i5	1.23458e-07	8.19139e-07	1.804	2.477	2.262	10.508	16.957	21.945	1.386	3.13	3.802	9.92	16.682	19.313
TRINITY_DN14834_c0_g1_i3	1.24675e-07	8.26252e-07	20.176	20.634	24.908	103.728	67.087	64.581	31.595	23.147	26.116	120.98	66.124	73.55
TRINITY_DN29448_c0_g1_i5^DMBT1_RABIT	1.2609e-07	8.35091e-07	1.625	3.115	6.031	21.094	15.909	21.558	3.993	1.55	7.594	38.775	34.276	28.539
TRINITY_DN4077_c0_g1_i6^TNR19_MOUSE	1.28318e-07	8.49573e-07	25.06	15.82	24.802	36.217	24.684	36.419	15.652	14.822	14.153	34.403	27.587	35.176
TRINITY_DN12438_c0_g1_i4^M2GD_MOUSE	1.28709e-07	8.51892e-07	74.717	11.701	22.598	257.937	209.768	232.591	34.028	68.038	58.117	141.385	149.945	219.579
TRINITY_DN2832_c9_g1_i4	1.29112e-07	8.54283e-07	17.598	20.042	24.705	41.614	39.635	46.626	24.947	20.757	23.947	44.764	54.057	58.331
TRINITY_DN11197_c0_g1_i2^CSTN2_MOUSE	1.30515e-07	8.63008e-07	206.949	236.071	259.018	508.648	490.16	549.279	232.236	181.273	291.875	523.493	675.646	579.77
TRINITY_DN10097_c0_g1_i2^BHMT1_XENLA	1.31125e-07	8.66207e-07	31.87	16.317	32.911	356.598	312.991	368.969	57.366	117.008	163.961	399.598	452.01	564.137
TRINITY_DN2439_c0_g1_i5^BAX_HUMAN	1.3135e-07	8.67416e-07	59.556	56.599	50.338	143.426	133.462	145.33	109.363	103.548	102.14	190.472	222.94	292.968
TRINITY_DN2131_c0_g1_i2	1.32511e-07	8.74242e-07	2.361	11.382	4.34	96.227	120.408	67.806	142.674	87.166	114.66	526.628	292.152	344.558
TRINITY_DN15808_c0_g1_i1^ZN208_HUMAN	1.33493e-07	8.80438e-07	6.952	9.195	8.506	33.827	19.18	20.067	12.066	8.957	13.371	59.559	37.854	28.274
TRINITY_DN13783_c0_g1_i7^LONP2_DANRE	1.33836e-07	8.82418e-07	10.532	19.282	19.331	61.166	41.859	43.146	13.753	14.98	22.197	64.691	44.166	44.033
TRINITY_DN3680_c0_g1_i1^TM164_MOUSE	1.36055e-07	8.95613e-07	29.311	38.705	35.685	80.222	71.118	80.922	54.526	37.495	56.651	122.107	128.978	124.174
TRINITY_DN5285_c0_g1_i22	1.37044e-07	9.0126e-07	2.135	3.744	2.291	19.254	24.842	32.673	1.56	2.597	4.242	20.441	11.999	13.424
TRINITY_DN25018_c0_g1_i8^HGD_DROME	1.38541e-07	9.10521e-07	0.387	0.291	0.203	3.227	1.176	2.011	1.696	1.106	1.662	4.066	6.222	4.682
TRINITY_DN8229_c2_g1_i4^MYH10_MOUSE	1.38746e-07	9.11575e-07	138.816	198.378	193.824	354.769	376.145	319.862	199.526	185.668	273.089	616.782	589.626	470.044
TRINITY_DN698_c0_g1_i4^PAR14_MOUSE	1.38992e-07	9.12899e-07	1.389	4.767	3.944	2.412	5.297	5.206	1.948	1.935	3.929	8.096	11.623	9.099
TRINITY_DN3441_c0_g1_i4^XYLK_HUMAN	1.3939e-07	9.14933e-07	2.267	2.496	2.764	5.485	5.168	6.563	2.568	2.538	2.619	9.639	7.224	5.843
TRINITY_DN13745_c0_g1_i2^HS12B_HUMAN	1.39893e-07	9.17937e-07	4.411	8.848	5.693	3.965	7.204	8.554	2.258	4.365	4.34	11.39	15.337	10.847
TRINITY_DN3504_c1_g1_i13	1.40241e-07	9.19926e-07	0.765	1.37	1.402	9.297	7.125	11.156	1.609	1.995	2.962	6.589	8.637	8.489
TRINITY_DN1558_c0_g1_i13	1.41417e-07	9.26772e-07	14.802	15.097	15.175	64.096	83.549	104.185	16.127	14.309	21.122	49.798	66.101	118.998
TRINITY_DN7959_c0_g1_i4^S41A1_MOUSE	1.41419e-07	9.26772e-07	15.652	16.533	14.16	39.61	32.906	32.53	18.986	15.78	18.708	56.363	38.184	41.802
TRINITY_DN1439_c0_g1_i7^NRF6_CAEEL	1.42985e-07	9.36436e-07	3.164	5.574	11.251	46.109	26.186	41.911	9.905	4.621	12.677	51.929	40.201	34.75
TRINITY_DN698_c0_g1_i11^PARP9_HUMAN	1.4337e-07	9.38361e-07	5.856	12.77	11.183	9.649	20.01	16.495	8.17	6.33	11.709	26.675	41.728	28.263
TRINITY_DN26148_c0_g1_i1	1.44198e-07	9.43477e-07	0.208	0.328	0.396	1.311	1.542	1.204	0.814	0.563	0.801	2.217	2.849	3.899
TRINITY_DN6683_c1_g1_i1^RTJK_DROFU	1.44271e-07	9.43656e-07	8.038	7.994	9.134	32.076	17.243	21.588	8.965	7.357	10.097	21.066	19.166	28.562
TRINITY_DN3458_c6_g1_i6^PCFT_XENLA	1.4496e-07	9.46656e-07	21.423	23.965	26.725	59.877	34.191	54.71	26.362	27.077	28.423	48.157	59.72	69.754
TRINITY_DN54658_c0_g1_i3	1.46097e-07	9.53178e-07	2.787	5.048	6.631	38.442	32.847	19.69	5.815	5.619	7.643	27.14	21.456	19.785
TRINITY_DN9992_c0_g1_i4	1.46836e-07	9.57694e-07	0.538	0.319	1.121	1.245	1.453	1.909	0.165	0.079	0.733	3.699	10.062	9.34
TRINITY_DN5416_c0_g1_i9^UBAP1_RAT	1.48817e-07	9.69077e-07	13.13	16.036	15.823	31.998	32.945	32.785	18.415	15.484	22.471	37.992	46.206	45.575
TRINITY_DN63294_c0_g1_i9^RN213_MOUSE	1.49189e-07	9.71193e-07	4.487	7.356	5.877	6.025	12.757	12.402	2.762	4.029	5.62	12.517	15.417	14.597
TRINITY_DN9461_c3_g1_i7	1.4927e-07	9.71414e-07	31.171	42.721	39.667	57.399	62.304	79.575	37.12	28.943	39.556	102.842	82.237	75.183
TRINITY_DN4259_c0_g1_i1^STIP1_CAEEL	1.49712e-07	9.73979e-07	10.39	14.366	14.721	22.856	29.042	31.265	8.112	8.848	12.53	20.527	32.259	30.471
TRINITY_DN9256_c0_g2_i9	1.50575e-07	9.79284e-07	5.923	17.096	17.804	13.791	27.797	42.186	4.923	6.33	12.853	34.219	67.07	33.669
TRINITY_DN24024_c0_g1_i4	1.55599e-07	1.01068e-06	16.209	11.569	13.503	8.151	17.777	14.372	10.39	4.592	9.109	32.725	39.495	25.191
TRINITY_DN40914_c1_g1_i4^BAHD1_MOUSE	1.56616e-07	1.01632e-06	25.816	31.602	28.581	59.646	38.953	42.911	33.834	35.945	39.38	78.445	76.938	67.833
TRINITY_DN10592_c0_g2_i13	1.56691e-07	1.01649e-06	33.911	37.504	42.654	119.248	93.569	112.116	38.031	24.766	42.674	89.884	98.189	89.113
TRINITY_DN32403_c0_g1_i21	1.57355e-07	1.02047e-06	0	0.328	0.744	0.991	1.976	0.592	2.016	1.195	2.17	7.165	18.927	8.926
TRINITY_DN20462_c0_g1_i9	1.5865e-07	1.02822e-06	2.163	4.757	3.315	7.116	12.204	11.197	4.856	2.261	4.848	14.097	18.118	18.083
TRINITY_DN6113_c1_g1_i4^ZSWM8_BOVIN	1.62236e-07	1.05113e-06	12.95	20.324	16.702	29.344	27.352	25.834	17.804	17.182	21.581	40.086	46.149	36.292
TRINITY_DN10728_c0_g1_i2	1.63062e-07	1.05582e-06	1.814	1.764	0.899	25.125	19.18	18.097	2.966	2.646	4.692	9.847	21.502	21.177
TRINITY_DN2261_c0_g1_i5^ASB9_HUMAN	1.6753e-07	1.08339e-06	44.528	46.39	37.531	115.249	63.766	75.584	44.379	51.34	44.766	104.655	95.728	91.563
TRINITY_DN1991_c1_g1_i4^BRPF3_HUMAN	1.67907e-07	1.08548e-06	2.919	2.28	2.059	18.263	8.004	10.34	3.828	6.537	3.499	13.325	13.07	15.886
TRINITY_DN24045_c0_g1_i4^ARFG3_MACFA	1.68878e-07	1.09142e-06	39.597	52.03	48.792	116.142	84.903	90.987	77.283	59.723	73.179	195.384	166.627	139.864
TRINITY_DN54510_c0_g1_i1^BACE1_BOVIN	1.68998e-07	1.09185e-06	109.336	151.763	152.349	186.042	209.471	202	126.498	119.387	151.861	268.023	292.939	265.51
TRINITY_DN11396_c0_g1_i3^RTN1A_XENLA	1.69712e-07	1.09577e-06	6.612	5.348	5.413	5.452	7.164	8.258	5.205	5.323	5.503	9.161	12.625	12.63
TRINITY_DN1710_c0_g1_i9^ANGL7_HUMAN	1.70284e-07	1.09913e-06	0	0.403	0.319	14.881	3.35	1.031	0	0.296	0.225	35.309	9.834	3.313
TRINITY_DN11993_c1_g1_i2^ACCO1_ORYSI	1.70505e-07	1.10021e-06	6.858	7.141	4.002	20.895	19.813	18.363	7.376	6.438	5.786	15.395	19.189	21.775
TRINITY_DN6508_c0_g1_i11^STBPA_DANRE	1.71441e-07	1.10555e-06	10.967	12.442	17.098	24.497	25.435	25.875	16.796	15.148	16.518	48.047	39.495	33.462
TRINITY_DN39359_c0_g1_i2^MAOX_ANAPL	1.72769e-07	1.11342e-06	28.224	26.855	20.433	106.063	70.654	78.105	64.683	60.908	35.773	133.558	148.452	150.527
TRINITY_DN17046_c0_g1_i5^F214A_XENTR	1.7362e-07	1.11821e-06	5.327	3.153	3.934	15.399	14.664	20.241	5.001	2.271	2.668	13.423	10.928	13.85
TRINITY_DN28500_c0_g1_i6^GRD2I_HUMAN	1.74269e-07	1.12203e-06	7.897	9.636	8.206	25.819	17.639	23.374	4.991	8.473	9.989	25.23	22.585	20.947
TRINITY_DN57943_c0_g1_i4	1.7518e-07	1.12719e-06	7.198	8.06	11.415	38.233	38.934	43.595	7.986	10.25	11.309	24.078	38.298	35.901
TRINITY_DN10368_c1_g1_i16^TLR6_BOVIN	1.78175e-07	1.14539e-06	16.861	9.158	12.614	32.582	23.301	21.986	7.744	8.996	10.888	31.709	27.701	22.925
TRINITY_DN8904_c0_g1_i1^NLRC5_ICTPU	1.78769e-07	1.14885e-06	3.06	5.067	3.779	7.777	12.955	10.575	4.953	2.765	7.907	21.36	26.151	23.788
TRINITY_DN3853_c1_g1_i16^NGLY1_CAEBR	1.78856e-07	1.14894e-06	11.59	13.23	7.868	58.258	41.592	48.025	30.132	32.488	37.112	86.479	64.939	77.541
TRINITY_DN26792_c0_g1_i10^LRRK2_HUMAN	1.78895e-07	1.14894e-06	12.242	15.998	11.995	38.2	40.752	47.453	8.325	7.653	14.016	42.78	33.524	42.296
TRINITY_DN1439_c0_g1_i13^NRF6_CAEEL	1.79833e-07	1.1546e-06	4.128	4.964	6.012	64.096	22.184	29.325	11.766	11.05	8.846	60.098	33.569	27.365
TRINITY_DN18717_c0_g1_i5^ZNT1_RAT	1.80238e-07	1.15684e-06	21.291	26.404	25.923	52.673	57.65	55.803	26.779	26.919	32.343	51.954	93.153	74.734
TRINITY_DN135335_c0_g2_i1^SRC42_DROME	1.80695e-07	1.15941e-06	19.137	21.197	18.954	29.928	28.756	29.519	22.95	19.217	25.843	48.561	51.003	47.507
TRINITY_DN5738_c0_g1_i1^HS12A_MOUSE	1.81184e-07	1.16219e-06	31.011	52.743	41.301	49.578	87.067	89.425	22.795	38.097	41.198	80.625	110.895	92.99
TRINITY_DN1970_c2_g2_i4^IDHC_SHEEP	1.8571e-07	1.18974e-06	49.222	56.243	54.04	215.518	136.92	151.352	73.891	68.137	82.357	248.207	161.716	168.897
TRINITY_DN12418_c0_g2_i2^RHBT1_HUMAN	1.87098e-07	1.19767e-06	26.25	13.305	13.696	27.681	30.011	41.737	11.039	12.778	16.176	46.7	27.222	41.238
TRINITY_DN88351_c0_g2_i1	1.887e-07	1.20701e-06	412.463	468.453	468.19	934.266	869.981	1011.3	617.275	552.184	616.708	1041.13	1273.63	1344.81
TRINITY_DN8029_c3_g1_i1	1.89924e-07	1.21446e-06	1.058	1.379	5.461	72.093	26.542	41.002	3.828	5.895	10.136	32.652	25.467	31.702
TRINITY_DN10994_c2_g1_i6^SMAD4_RAT	1.90018e-07	1.21469e-06	2.843	2.984	2.136	19.155	12.441	12.728	2.607	2.765	3.812	10.998	6.723	12.239
TRINITY_DN17869_c0_g2_i7^TBCEL_HUMAN	1.90583e-07	1.21754e-06	3.23	2.918	3.48	9.902	11.789	11.677	3.925	2.913	3.978	8.61	11.03	11.94
TRINITY_DN6881_c0_g1_i16^NOP53_MOUSE	1.90673e-07	1.21765e-06	4.081	5.742	6.466	18.67	21.167	23.67	7.695	10.596	9.471	22.18	18.79	24.168
TRINITY_DN12605_c0_g1_i7^RL40_TETTS	1.90996e-07	1.21829e-06	4.1	5.808	6.186	2.291	7.688	7.216	5.699	5.708	6.128	14.709	19.907	14.724
TRINITY_DN3299_c0_g1_i4^DAPLE_HUMAN	1.91832e-07	1.22324e-06	31.464	26.554	27.141	32.979	37.649	34.949	27.118	24.816	21.298	45.659	52.439	52.2
TRINITY_DN15333_c0_g1_i5^S39AE_MOUSE	1.92861e-07	1.22942e-06	5.441	11.035	15.504	97.703	56.572	56.007	14.15	12.62	22.393	72.75	49.351	46.265
TRINITY_DN6968_c0_g1_i2^E2AK3_HUMAN	1.94989e-07	1.24183e-06	1.559	3.359	3.644	9.605	7.886	12.636	4.613	5.095	8.513	22.695	30.082	16.081
TRINITY_DN20235_c0_g1_i3^LRP4_MOUSE	1.96601e-07	1.25171e-06	46.681	50.885	61.473	156.489	117.75	146.942	38.118	26.356	58.42	125.389	125.195	136.701
TRINITY_DN15584_c0_g1_i1	1.96681e-07	1.25184e-06	3.627	2.346	3.364	12.116	9.061	9.115	4.575	3.733	8.308	24.054	29.205	18.807
TRINITY_DN25309_c0_g1_i3^DIRC2_XENLA	1.96948e-07	1.25276e-06	2.683	4.326	4.446	12.48	10.741	13.147	5.379	4.73	8.591	19.375	18.334	18.163
TRINITY_DN13856_c0_g1_i3^CRT_CLOAB	2.00339e-07	1.27354e-06	0	0.103	0.116	25.301	3.113	7.359	0.087	0.178	0.508	15.848	1.96	9.985
TRINITY_DN6129_c0_g1_i4^PTHD3_MOUSE	2.0177e-07	1.28224e-06	1.918	1.473	1.604	15.663	11.769	8.697	6.406	4.207	2.434	27.336	15.805	20.74
TRINITY_DN244_c15_g2_i3^BNIP3_MOUSE	2.04148e-07	1.29535e-06	189.578	184.642	226.319	528.012	385.296	420.485	182.062	133.222	209.166	465.722	409.029	402.579
TRINITY_DN44517_c0_g1_i5	2.05707e-07	1.30484e-06	12.355	16.542	12.633	25.918	33.845	42.043	12.377	15.336	15.189	25.916	37.364	44.045
TRINITY_DN65869_c0_g1_i1	2.07282e-07	1.31362e-06	27.091	39.709	38.933	44.214	53.153	57.671	25.848	11.692	33.076	85.928	101.767	173.636
TRINITY_DN6266_c0_g2_i7^AB22G_ARATH	2.08493e-07	1.32048e-06	7.774	8.567	11.492	22.581	20.89	25.395	12.435	5.678	16.479	55.885	82.647	42.63
TRINITY_DN10755_c0_g1_i1^MTF2_PONAB	2.1149e-07	1.33863e-06	4.128	3.106	2.455	6.256	8.251	11.902	3.809	2.637	1.486	9.786	8.82	13.424
TRINITY_DN16320_c0_g1_i3	2.11588e-07	1.33884e-06	0.973	6.615	1.769	8.118	13.755	1.449	4.623	8.769	4.095	66.21	24.864	31.645
TRINITY_DN9312_c0_g1_i3	2.13328e-07	1.34944e-06	16.899	15.06	17.06	108.883	88.322	73.175	21.245	21.192	44.629	124.324	107.203	102.169
TRINITY_DN32367_c0_g1_i6^TNAP3_MOUSE	2.14093e-07	1.35386e-06	0.633	0.882	0.967	0.738	1.166	1.266	0.543	0.355	0.772	1.739	3.088	2.899
TRINITY_DN56284_c0_g1_i13^UN5BB_XENLA	2.14807e-07	1.35754e-06	1.436	1.633	2.764	4.428	6.7	5.461	1.115	2.123	3.656	9.945	12.363	13.447
TRINITY_DN43241_c0_g1_i3^ACEA_BACHD	2.16233e-07	1.36571e-06	0	0	0	8.735	1.235	1.153	2.656	0.79	2.346	128.415	16.01	30.483
TRINITY_DN1332_c0_g1_i1	2.17065e-07	1.37013e-06	16.001	11.757	12.894	60.814	37.679	50.23	15.614	12.235	12.462	38.347	27.872	36.637
TRINITY_DN9207_c0_g1_i6^CP3AB_MOUSE	2.18148e-07	1.3757e-06	2.239	3.247	4.33	7.215	8.38	9.319	2.685	2.725	2.922	8.218	6.848	6.488
TRINITY_DN4477_c0_g1_i10^LRC56_HUMAN	2.18698e-07	1.37872e-06	1.115	1.051	1.469	11.533	10.257	15.933	0.708	0.859	2.307	5.597	10.153	12.837
TRINITY_DN2030_c0_g1_i4	2.18761e-07	1.37872e-06	13.536	10.321	11.289	128.776	125.003	111.391	34.212	44.97	45.225	97.196	86.008	92.104
TRINITY_DN17858_c0_g1_i2^RAN_XENLA	2.19649e-07	1.38347e-06	46.436	41.971	27.054	128.533	148.778	170.501	42.693	65.273	37.191	115.591	119.509	138.737
TRINITY_DN11084_c0_g1_i16^KPCI_PONAB	2.20019e-07	1.38537e-06	7.018	7.797	8.013	12.16	14.23	13.086	8.403	7.278	8.924	17.783	18.403	19.164
TRINITY_DN39956_c0_g1_i9^FRRS1_XENLA	2.2121e-07	1.39244e-06	59.226	59.902	105.538	1183.03	388.586	502.662	175.345	108.021	337.119	1422.84	812.509	1115.67
TRINITY_DN574_c4_g1_i1^GLRX_PSEAE	2.21921e-07	1.39649e-06	15.009	26.742	27.479	179.224	66.543	79.534	59.76	39.391	70.335	310.73	185.713	154.335
TRINITY_DN18236_c0_g1_i5^EFNB1_CHICK	2.24512e-07	1.4115e-06	95.063	95.886	99.014	157.998	121.841	120.292	59.615	62.794	84.742	189.664	139.974	177.824
TRINITY_DN18818_c1_g1_i1^CGAS_NEMVE	2.2536e-07	1.41597e-06	1.256	2.224	2.677	4.858	9.644	11.391	4.284	3.101	4.604	11.121	23.223	19.302
TRINITY_DN17914_c0_g1_i4	2.27448e-07	1.42778e-06	2.125	5.311	4.031	11.544	20.336	20.68	6.464	4.286	10.302	26.283	35.415	26.204
TRINITY_DN28592_c0_g2_i9	2.27892e-07	1.43013e-06	29.292	48.351	46.83	48.939	99.508	84.577	34.445	33.308	50.738	86.859	166.057	106.563
TRINITY_DN37195_c0_g1_i6^CHM2B_DANRE	2.28665e-07	1.43411e-06	12.317	11.973	15.774	19.045	29.843	20.118	10.176	6.172	10.204	38.249	23.2	31.552
TRINITY_DN8568_c1_g1_i2^GNMT_RAT	2.29869e-07	1.44078e-06	0.208	0.216	0.251	17.437	14.398	19.843	0.552	0.721	2.61	9.553	12.865	20.142
TRINITY_DN40254_c0_g3_i3	2.30102e-07	1.44136e-06	4.449	2.139	2.581	14.121	9.585	10.687	4.807	5.915	10.146	26.601	28.271	24.777
TRINITY_DN9475_c1_g1_i14	2.305e-07	1.44301e-06	0.557	1.614	1.875	28.33	16.848	19.751	0.824	0.79	3.216	11.684	14.13	14.264
TRINITY_DN2511_c1_g1_i5	2.32242e-07	1.453e-06	18.023	16.777	13.706	30.28	35.91	46.524	11.591	15.533	10.957	30.79	28.601	39.179
TRINITY_DN9732_c1_g1_i5^LITAF_CHICK	2.33531e-07	1.46061e-06	77.994	115.713	102.871	89.662	137.74	153.159	91.268	111.162	105.248	179.425	224.501	215.162
TRINITY_DN29448_c0_g1_i7^DMBT1_RABIT	2.36981e-07	1.48129e-06	1.851	2.383	4.079	17.018	12.935	14.127	3.276	1.55	6.744	40.417	27.462	21.625
TRINITY_DN21238_c0_g1_i5^FMN2_HUMAN	2.39243e-07	1.49498e-06	3.382	4.56	4.784	12.998	15.554	12.238	3.053	3.229	4.086	10.141	7.942	7.856
TRINITY_DN9460_c0_g1_i5	2.39838e-07	1.49824e-06	3.467	4.992	5.19	4.406	5.425	5.808	3.886	4.888	6.627	14.623	13.845	22.097
TRINITY_DN23337_c0_g1_i8^PHLD_BOVIN	2.41081e-07	1.50418e-06	15.472	20.333	18.645	40.447	30.455	33.041	12.871	16.155	20.281	40.564	39.21	36.05
TRINITY_DN14670_c0_g1_i4^RPGF1_HUMAN	2.444e-07	1.52442e-06	12.355	15.576	18.577	26.777	27.906	26.273	14.974	11.662	15.189	28.39	33.421	28.102
TRINITY_DN23561_c0_g1_i3^B2CL1_RAT	2.45116e-07	1.52843e-06	0.973	1.21	0.88	7.788	5.129	7.288	1.299	1.382	2.131	10.398	5.162	6.534
TRINITY_DN12897_c0_g1_i1^CLK2_MOUSE	2.45287e-07	1.52903e-06	20.082	15.426	14.382	43.101	40.09	49.066	10.865	11.781	8.357	24.813	22.812	35.302
TRINITY_DN2733_c0_g1_i5^KPCD3_HUMAN	2.46092e-07	1.53358e-06	27.828	28.956	36.207	50.327	44.981	51.761	33.33	29.279	35.969	60.649	86.794	67.706
TRINITY_DN14321_c0_g1_i9^CAMP1_HUMAN	2.50658e-07	1.56062e-06	11.524	10.19	10.68	24.101	21.018	23.895	9.508	10.793	12.286	19.535	22.915	25.859
TRINITY_DN17778_c1_g2_i2	2.51644e-07	1.56581e-06	1.54	1.539	2.107	7.71	9.091	9.993	0.959	0.741	1.349	2.829	6.108	5.682
TRINITY_DN6011_c4_g1_i2^CG031_HUMAN	2.51921e-07	1.56706e-06	5.507	5.273	6.176	14.264	11.394	10.238	4.972	3.989	6.304	15.224	11.543	19.762
TRINITY_DN11380_c0_g1_i4^EIF3L_NEMVE	2.52392e-07	1.56951e-06	10.617	14.741	11.444	19.981	22.016	29.989	10.428	11.968	14.075	26.283	26.311	28.194
TRINITY_DN4466_c0_g1_i7^SGPL1_RAT	2.52893e-07	1.57216e-06	60.472	61.422	77.093	132.256	116.159	133.663	47.946	42.946	60.834	145.732	109.641	113.258
TRINITY_DN78835_c0_g1_i2^SAXO2_HUMAN	2.54349e-07	1.58073e-06	5.479	5.226	5.867	16.589	11.354	10.922	6.561	5.421	7.985	16.13	14.095	20.084
TRINITY_DN20585_c0_g1_i1^OXR1_XENTR	2.56758e-07	1.59474e-06	4.27	7.46	6.65	9.958	12.214	13.249	3.654	3.634	4.398	8.047	12.022	12.182
TRINITY_DN9421_c4_g1_i4^DSCL1_CHICK	2.61894e-07	1.62541e-06	12.402	15.116	13.541	38.101	23.558	29.723	5.098	10.013	9.725	27.41	26.299	21.522
TRINITY_DN1314_c0_g1_i1^PDC6I_XENLA	2.61965e-07	1.62541e-06	47.314	52.264	56.93	89.485	89.834	111.697	75.422	69.203	84.761	144.532	155.562	156.451
TRINITY_DN17719_c0_g1_i5^RFIP4_HUMAN	2.62013e-07	1.62541e-06	22.831	26.479	30.707	64.977	33.805	42.074	29.899	24.154	35.158	75.579	60.917	71.054
TRINITY_DN7418_c0_g1_i19^VPS4A_HUMAN	2.6558e-07	1.64704e-06	20.469	21.731	22.888	28.275	35.159	37.807	27.108	27.047	25.677	52.958	51.778	50.544
TRINITY_DN44804_c0_g1_i5^CBS_HUMAN	2.67185e-07	1.65614e-06	24.077	35.206	32.747	94.431	83.292	115.157	54.478	48.742	74.743	146.908	138.265	130.857
TRINITY_DN3316_c0_g1_i5^ELK1_MOUSE	2.6841e-07	1.66309e-06	0.831	0.995	0.793	7.942	3.123	3.174	0.359	2.212	1.574	23.699	9.401	15.046
TRINITY_DN16708_c0_g1_i6^PLPP2_HUMAN	2.6978e-07	1.67057e-06	3.674	2.571	3.818	7.435	5.553	7.094	2.84	1.698	3.998	14.195	10.312	14.218
TRINITY_DN4458_c0_g1_i4^CIP4_DANRE	2.701e-07	1.67205e-06	84.871	93.419	92.393	192.178	171.457	172.624	110.39	100.852	119.411	231.955	219.499	212.873
TRINITY_DN7493_c0_g1_i5^PAR14_HUMAN	2.78214e-07	1.72021e-06	8.52	14.713	10.332	10.134	15.129	14.535	5.815	6.982	8.142	15.395	22.573	14.632
TRINITY_DN11552_c0_g1_i8^ITPK1_HUMAN	2.78856e-07	1.72366e-06	23.086	22.895	20.153	54.315	47.066	51.271	25.276	29.328	27.162	50.068	52.291	58.642
TRINITY_DN20683_c0_g1_i3	2.79282e-07	1.72578e-06	1.908	3.228	2.049	2.611	4.565	3.746	2.937	1.866	4.193	14.587	9.549	14.885
TRINITY_DN1217_c1_g1_i8^IF4G3_MOUSE	2.83175e-07	1.74826e-06	54.399	76.125	68.104	139.042	130.448	136.552	78.543	74.506	82.181	176.498	158.821	149.009
TRINITY_DN11969_c0_g1_i1^WNK1_RAT	2.84165e-07	1.75331e-06	55.183	55.267	55.799	111.119	102.453	110.901	65.74	60.75	74.606	130.325	135.348	139.036
TRINITY_DN14682_c0_g1_i1^MTR1A_PHOSU	2.86948e-07	1.76996e-06	0.784	0.948	1.769	29.256	6.492	12.004	4.575	6.508	6.47	30.619	16.226	19.256
TRINITY_DN4977_c1_g1_i6^BCOR_MOUSE	2.90453e-07	1.78943e-06	8.52	8.013	6.95	12.436	16.779	17.679	5.127	6.843	7.096	11.905	15.896	18.577
TRINITY_DN465_c0_g1_i6^ZNFX1_MOUSE	2.9064e-07	1.79005e-06	37.878	59.517	44.027	27.185	46.938	44.544	25.616	32.538	32.382	87.373	67.321	60.643
TRINITY_DN30152_c0_g1_i6^ZN598_HUMAN	2.93026e-07	1.80259e-06	20.469	24.049	25.71	43.476	43.341	50.474	28.882	24.381	25.168	52.284	50.251	62.116
TRINITY_DN605714_c0_g1_i1	2.93823e-07	1.80695e-06	12.166	48.126	38.15	31.503	72.907	91.885	16.912	26.603	27.446	61.568	98.315	80.29
TRINITY_DN16805_c0_g1_i4	2.94993e-07	1.8136e-06	2.503	1.22	1.411	9.836	5.929	8.247	2.084	1.659	2.6	7.03	6.108	11.02
TRINITY_DN1684_c0_g1_i9	2.97613e-07	1.82916e-06	8.7	14.225	14.914	23.792	23.558	21.302	15.362	12.413	17.769	34.219	40.486	32.99
TRINITY_DN34842_c0_g2_i1^VAMP7_RAT	3.01668e-07	1.85242e-06	42.516	63.158	58.303	156.456	102.779	139.991	67.475	75.099	88.935	162.438	171.686	168.541
TRINITY_DN46047_c0_g3_i1	3.01846e-07	1.85296e-06	7.812	27.69	35.569	31.315	75.871	83.291	15.4	14.121	21.914	46.222	71.104	77.15
TRINITY_DN5920_c1_g1_i8	3.04908e-07	1.8712e-06	3.608	6.277	4.91	8.415	13.864	13.841	2.607	4.019	4.613	7.936	15.577	12.688
TRINITY_DN17965_c0_g1_i10^SPART_BOVIN	3.05137e-07	1.87205e-06	7.113	4.316	9.24	11.434	16.285	18.148	5.04	5.688	9.54	20.686	19.975	17.945
TRINITY_DN11922_c0_g1_i10^MFGM_BOVIN	3.06145e-07	1.87767e-06	0.68	1.098	0.967	9.142	21.354	15.607	0.494	0.464	1.808	8.487	11.133	5.843
TRINITY_DN9418_c0_g1_i15^GABT_PIG	3.08302e-07	1.88977e-06	22.018	16.664	15.774	29.884	30.534	45.157	12.183	18.397	17.232	36.216	32.92	43.044
TRINITY_DN7070_c1_g1_i5	3.12164e-07	1.91174e-06	10.901	28.487	17.611	15.74	32.59	29.009	14.625	18.743	18.239	33.276	41.808	40.341
TRINITY_DN13968_c0_g1_i18^RAB37_MOUSE	3.13682e-07	1.92046e-06	8.095	4.523	6.109	24.541	16.354	22.782	4.836	5.51	8.503	25.095	19.485	24.961
TRINITY_DN9838_c0_g1_i8	3.16531e-07	1.93675e-06	80.394	72.682	87.541	150.839	125.784	113.892	52.074	58.529	40.064	141.274	113.846	106.172
TRINITY_DN11663_c0_g2_i7^NAS15_CAEEL	3.16898e-07	1.9374e-06	2.418	2.843	2.581	19.144	25.04	17.148	5.844	7.298	6.138	16.497	18.038	12.596
TRINITY_DN4220_c0_g1_i5^BYR2_SCHPO	3.1692e-07	1.9374e-06	9.493	8.811	8.641	16.941	17.876	16.74	7.356	8.522	7.81	14.317	16.124	18.117
TRINITY_DN21021_c0_g1_i5^UBP31_HUMAN	3.19438e-07	1.95164e-06	9.049	8.07	9.25	13.747	13.133	16.28	6.6	6.517	8.181	14.881	13.97	18.002
TRINITY_DN9392_c2_g1_i3^FLT3_HUMAN	3.2454e-07	1.98104e-06	4.44	6.371	7.974	18.505	14.714	14.678	11.417	7.742	19.675	94.22	57.008	43.941
TRINITY_DN12374_c1_g1_i12	3.24703e-07	1.98145e-06	92.447	107.784	108.013	262.299	218.711	176.615	131.838	180.088	144.335	473.389	388.313	408.733
TRINITY_DN41737_c0_g2_i11^ELK1_MOUSE	3.2504e-07	1.98292e-06	5.252	12.32	9.588	9.572	11.137	10.891	7.734	10.25	13.117	49.149	29.057	27.377
TRINITY_DN17524_c0_g1_i3	3.28001e-07	1.9998e-06	9.389	8.811	8.448	18.747	14.062	16.668	7.608	7.386	8.21	14.758	14.996	17.231
TRINITY_DN66648_c0_g1_i9^AIF1_HUMAN	3.2862e-07	2.00297e-06	8.492	15.501	13.976	2.754	7.065	6.533	10.225	10.043	11.719	23.699	38.936	23.052
TRINITY_DN197226_c0_g2_i1	3.29028e-07	2.00487e-06	19.931	10.312	13.87	172.031	159.164	138.532	9.198	6.794	28.521	105.585	104.388	117.583
TRINITY_DN11040_c0_g1_i5	3.31108e-07	2.01682e-06	0	0	0	0	5.87	5.379	3.101	1.244	6.06	31.611	36.35	19.187
TRINITY_DN51058_c0_g2_i3	3.32348e-07	2.0233e-06	5.129	5.414	6.283	19.937	19.664	18.404	7.085	6.814	9.237	18.114	17.218	23.777
TRINITY_DN2455_c0_g1_i5^AFAD_HUMAN	3.37634e-07	2.05426e-06	21.858	30.917	35.656	94.453	91.909	82.107	34.891	21.725	41.52	108.255	101.334	79.29
TRINITY_DN5326_c1_g1_i8^LTOR1_MOUSE	3.42728e-07	2.0828e-06	11.288	11.541	10.883	25.202	21.186	27.049	14.693	15.296	13.273	31.084	26.88	31.276
TRINITY_DN16594_c0_g1_i2^PP1RA_XENLA	3.44403e-07	2.09173e-06	7.897	8.717	8.941	24.376	22.757	24.007	9.178	10.675	9.364	20.233	20.18	18.129
TRINITY_DN2374_c0_g1_i10	3.54102e-07	2.14747e-06	0	0	0	2.985	3.725	7.094	2.82	0.336	0.528	63.944	13.446	98.177
TRINITY_DN24920_c0_g1_i2^LKAM1_HUMAN	3.55006e-07	2.15232e-06	45.406	47.967	53.586	89.298	84.913	70.521	58.384	54.47	51.695	117.612	103.363	119.423
TRINITY_DN120_c1_g1_i7^B2CL2_MOUSE	3.56365e-07	2.15992e-06	8.227	9.665	9.569	22.823	14.23	18.414	6.416	6.29	7.34	18.751	15.303	13.378
TRINITY_DN1773_c0_g1_i8	3.60121e-07	2.18205e-06	3.07	3.575	1.865	2.093	3.735	2.827	2.433	2.291	2.395	6.197	10.928	6.258
TRINITY_DN11663_c1_g1_i4^YL8A_SCHPO	3.63677e-07	2.20195e-06	11.363	10.368	11.792	29.465	26.582	29.866	16.399	14.052	14.094	40.355	32.703	31.898
TRINITY_DN10090_c1_g2_i1^BHMT1_BOVIN	3.63689e-07	2.20195e-06	24.125	10.087	20.385	353.183	355.364	455.383	21.69	44.101	89.873	237.013	322.087	415.784
TRINITY_DN16104_c0_g1_i8^FBW10_HUMAN	3.65055e-07	2.20869e-06	3.306	2.702	3.663	26.138	13.469	13.586	8.306	5.253	7.399	20.551	14.996	21.165
TRINITY_DN16708_c0_g1_i7^PLPP2_HUMAN	3.67724e-07	2.22418e-06	1.719	1.257	1.537	2.842	2.688	2.766	1.289	1.333	1.427	4.985	3.84	3.658
TRINITY_DN8715_c0_g1_i8^CFA61_HUMAN	3.68904e-07	2.22935e-06	10.022	9.055	9.666	32.56	23.172	21.69	12.803	10.369	12.306	30.729	22.254	37.488
TRINITY_DN16969_c0_g1_i6^CALM_PARTE	3.69099e-07	2.22988e-06	8.794	6.183	5.712	51.583	18.301	17.934	10.584	15.267	16.157	51.99	40.019	34.221
TRINITY_DN1217_c1_g1_i6	3.69566e-07	2.23082e-06	3.24	5.32	5.384	8.625	10.969	12.371	3.896	4.098	4.516	9.369	11.292	9.973
TRINITY_DN8668_c0_g1_i9^ZNFX1_MOUSE	3.69581e-07	2.23082e-06	2.125	5.78	4.649	4.67	12.046	15.117	0.959	2.143	1.974	4.899	9.287	9.375
TRINITY_DN46041_c1_g3_i2	3.70633e-07	2.23652e-06	3.901	2.749	1.247	9.363	0.524	4.389	5.079	9.756	7.751	638.656	69.725	95.911
TRINITY_DN5889_c0_g2_i6^RET_MOUSE	3.7083e-07	2.23705e-06	1.53	0.394	2.909	3.459	2.54	2.909	1.027	0.642	2.502	17.955	10.141	8.8
TRINITY_DN3128_c0_g1_i10^ADA19_HUMAN	3.74128e-07	2.2543e-06	7.415	14.009	16.238	52.178	48.232	48.423	19.519	11.406	27.28	68.071	82.009	56.422
TRINITY_DN21196_c1_g1_i5^NCAM1_BOVIN	3.74365e-07	2.25441e-06	41.505	46.644	48.772	198.412	187.791	160.549	71.642	68.68	110.34	187.79	211.671	207.754
TRINITY_DN35841_c0_g1_i1^CML19_ARATH	3.78292e-07	2.27672e-06	10.107	16.364	19.93	104.598	36.928	37.43	28.959	23.956	29.068	229.407	105.812	73.423
TRINITY_DN1924_c0_g1_i6^BTN1_YARLI	3.78407e-07	2.27675e-06	15.699	13.502	15.678	34.256	29.566	28.611	35.841	27.729	41.608	89.627	83.934	73.285
TRINITY_DN15773_c0_g1_i7^SHF_MOUSE	3.79903e-07	2.28509e-06	16.398	15.585	15.91	30.908	23.775	24.569	13.918	15.01	15.58	34.354	28.669	28.55
TRINITY_DN12228_c1_g1_i4^RAB35_RAT	3.81026e-07	2.29117e-06	56.184	65.776	64.402	82.954	96.969	86.302	66.68	71.307	70.862	120.711	138.903	134.101
TRINITY_DN4464_c1_g1_i12^AB17C_DANRE	3.81544e-07	2.29361e-06	22.368	24.03	27.856	76.29	52.857	51.944	44.176	36.932	42.078	94.722	84.014	78.818
TRINITY_DN23273_c0_g2_i12^CDN1B_HUMAN	3.82952e-07	2.30141e-06	6.395	6.765	6.08	11.731	13.212	14.668	5.728	5.678	4.555	10.337	14.016	19.06
TRINITY_DN5776_c3_g1_i2^RAE1E_ARATH	3.85111e-07	2.3137e-06	34.109	49.89	42.548	29.388	46.888	42.441	35.976	40.23	44.502	75.995	96.161	78.473
TRINITY_DN147223_c0_g1_i2^RAB38_HUMAN	3.85685e-07	2.31647e-06	17.267	24.04	19.93	38.839	39.467	35.164	12.076	15.711	15.863	30.031	32.794	29.194
TRINITY_DN8869_c0_g1_i1^DSCAM_HUMAN	3.86142e-07	2.31787e-06	1.426	3.181	3.721	3.382	4.654	3.593	1.832	2.084	2.688	9.1	9.72	5.82
TRINITY_DN9665_c1_g1_i2^SLIT3_HUMAN	3.8656e-07	2.3197e-06	2.173	2.946	2.958	17.371	22.52	19.557	2.801	1.452	4.652	9.933	22.664	25.433
TRINITY_DN10905_c0_g1_i1^DDR2_MOUSE	3.90806e-07	2.34313e-06	0.34	0.432	1.498	3.745	0.455	0.245	0.417	0.306	0.645	9.884	6.21	1.794
TRINITY_DN5476_c0_g2_i1	3.92034e-07	2.34912e-06	10.202	8.295	11.695	37.407	16.572	19.924	7.211	7.663	11.416	41.053	20.59	36.119
TRINITY_DN7569_c1_g1_i1^STX12_PONAB	3.96869e-07	2.37671e-06	14.273	12.461	12.42	32.571	27.105	32.551	12.435	13.548	16.323	26.087	30.732	33.186
TRINITY_DN10635_c0_g2_i10	3.97052e-07	2.37671e-06	2.579	6.578	5.142	3.007	6.166	5.41	2.19	4.118	2.913	8.451	12.022	9.823
TRINITY_DN1458_c0_g1_i3^DHX8_HUMAN	4.01941e-07	2.40358e-06	9.956	10.725	9.115	29.399	33.914	38.45	11.136	6.666	11.162	22.952	29.854	27.411
TRINITY_DN10330_c1_g2_i1^FCN2_MOUSE	4.04577e-07	2.41794e-06	36.064	48.126	53.412	245.776	431.038	215.484	307.532	219.539	263.511	597.247	526.658	796.301
TRINITY_DN9567_c0_g1_i5^LMTD1_HUMAN	4.18234e-07	2.49594e-06	8.057	6.7	7.22	26.094	17.402	15.933	9.401	7.702	8.963	21.972	16.705	30.414
TRINITY_DN2492_c0_g3_i2^CUBN_RAT	4.21642e-07	2.51336e-06	19.279	21.187	20.984	70.661	42.254	49.168	28.097	22.416	36.643	89.333	65.213	73.297
TRINITY_DN9070_c0_g2_i2	4.23233e-07	2.52203e-06	7.103	9.515	10.883	7.677	14.625	13.902	7.356	6.735	8.533	14.011	19.086	19.348
TRINITY_DN1775_c1_g1_i5^TSN31_MOUSE	4.23342e-07	2.52203e-06	17.947	17.143	18.423	34.488	34.872	29.121	16.631	19.503	22.256	38.971	40.748	41.514
TRINITY_DN6634_c0_g2_i1	4.27392e-07	2.54469e-06	8.926	11.682	9.482	14.165	35.969	39.91	8.025	7.021	11.485	18.763	32.886	39.628
TRINITY_DN4530_c0_g1_i9	4.29126e-07	2.55427e-06	1.832	2.852	2.155	5.728	3.765	4.001	2.801	2.419	2.639	13.791	7.429	7.051
TRINITY_DN18861_c0_g1_i5^SMAD3_CHICK	4.36286e-07	2.59463e-06	37.736	44.917	44.848	74.957	73.223	81.035	45.532	42.571	48.157	79.131	88.344	98.43
TRINITY_DN4337_c1_g2_i1^ZNFX1_MOUSE	4.37424e-07	2.60038e-06	4.373	13.502	10.284	7.534	15.297	14.77	2.898	4.967	6.48	16.228	20.932	13.55
TRINITY_DN35444_c1_g1_i6^EPN4_HUMAN	4.48482e-07	2.65993e-06	5.488	4.748	7.027	24.585	22.441	17.046	11.252	9.51	11.524	26.295	24.271	20.659
TRINITY_DN1029_c0_g1_i1^ZN363_HUMAN	4.48559e-07	2.65993e-06	3.552	2.843	3.025	9.583	9.783	12.932	7.356	3.506	6.715	20.6	17.32	20.176
TRINITY_DN110025_c0_g1_i5	4.52121e-07	2.67951e-06	1.804	1.895	1.933	2.456	2.806	2.654	1.735	1.353	1.701	4.556	4.057	4.084
TRINITY_DN28259_c0_g2_i1	4.53738e-07	2.68832e-06	3.155	9.758	8.022	30.787	30.791	24.293	5.912	5.52	8.816	24.887	26.618	17.76
TRINITY_DN14232_c0_g1_i10^UBE4A_RAT	4.62406e-07	2.73731e-06	42.752	68.929	67.311	426.014	196.111	258.823	142.625	109.068	148.782	440.823	320.867	286.48
TRINITY_DN55058_c0_g1_i3	4.6629e-07	2.75792e-06	1.266	0.31	0.522	1.035	0.929	0.663	0.533	0.415	0.244	11.28	3.111	2.531
TRINITY_DN1567_c1_g2_i1	4.68386e-07	2.76793e-06	4.855	5.039	5.828	11.83	24.586	11.953	8.519	5.757	10.439	79.792	42.981	25.939
TRINITY_DN125566_c0_g1_i3	4.69148e-07	2.77164e-06	51.688	44.823	18.5	37.605	36.216	47.77	27.476	37.041	24.025	130.558	78.157	71.18
TRINITY_DN5003_c0_g1_i8^TNPO1_HUMAN	4.71889e-07	2.78619e-06	11.373	14.272	13.696	27.824	23.963	24.722	17.872	16.432	19.519	35.591	36.52	33.485
TRINITY_DN5921_c0_g1_i6	4.73406e-07	2.79359e-06	3.108	2.684	3.731	4.825	6.512	8.217	4.536	3.259	6.373	13.889	12.58	15.736
TRINITY_DN11462_c0_g1_i8	4.79042e-07	2.82522e-06	8.331	8.257	11.84	21.777	28.598	16.464	17.688	8.69	11.524	76.669	48.177	35.602
TRINITY_DN1597_c0_g1_i7^CGAS_PIG	4.79265e-07	2.82573e-06	4.619	3.988	3.219	8.349	11.739	13.861	3.916	5.273	3.695	11.647	22.755	15.828
TRINITY_DN2359_c0_g1_i4^H3_URECA	4.8416e-07	2.85377e-06	13.451	11.907	10.912	16.071	21.888	23.762	9.546	9.184	9.432	18.604	19.007	27.101
TRINITY_DN6631_c0_g1_i1^ZDH12_RAT	4.86128e-07	2.86373e-06	11.741	12.264	13.251	17.304	15.02	13.606	9.198	9.292	10.898	20.98	22.471	20.004
TRINITY_DN2335_c0_g1_i9	4.93545e-07	2.90243e-06	28.092	22.266	22.337	66.09	70.357	81.412	51.871	39.865	36.907	98.384	90.817	97.913
TRINITY_DN1616_c0_g1_i4^ZNFX1_MOUSE	4.97664e-07	2.92568e-06	13.234	24.359	18.529	11.125	23.894	20.588	12.706	13.874	16.538	29.872	37.99	27.135
TRINITY_DN4316_c2_g1_i3^HM20A_HUMAN	4.97783e-07	2.92568e-06	4.081	5.086	3.789	10.971	9.763	14.647	3.731	3.436	3.284	7.214	11.372	9.628
TRINITY_DN17001_c0_g1_i6^THAP1_MOUSE	4.98161e-07	2.92707e-06	4.638	3.622	3.76	9.076	8.765	9.87	4.158	3.841	3.831	6.944	8.011	9.409
TRINITY_DN9428_c0_g1_i8^XPO1_RAT	5.01041e-07	2.94147e-06	0.812	0.582	0.706	7.545	6.808	9.717	0.843	0.978	2.414	6.614	6.085	11.158
TRINITY_DN38401_c0_g2_i3^ATTY_MOUSE	5.17968e-07	3.03651e-06	25.211	9.43	8.322	31.635	40.574	108.808	15.962	17.597	30.407	49.859	109.254	154.001
TRINITY_DN5408_c0_g1_i11^EIF3I_NEMVE	5.19384e-07	3.04395e-06	110.97	91.852	88.237	232.184	179.441	204.705	184.165	178.439	145.273	347.864	317.084	385.865
TRINITY_DN31140_c1_g1_i5^TRPM3_HUMAN	5.29001e-07	3.09854e-06	5.592	7.272	5.703	15.972	14.487	18.618	13.859	10.23	7.419	24.752	29.661	28.619
TRINITY_DN9451_c1_g1_i4^FXJ1B_DANRE	5.34589e-07	3.1286e-06	7.594	6.512	8.738	39.709	16.463	17.587	9.11	6.843	16.411	62.719	35.506	38.811
TRINITY_DN74396_c0_g1_i1	5.3967e-07	3.15564e-06	23.52	26.47	32.747	36.338	48.232	58.773	21.603	20.905	24.074	44.801	59.447	87.733
TRINITY_DN9813_c0_g1_i10^EPA4A_DANRE	5.4021e-07	3.15757e-06	23.643	33.038	34.883	33.342	69.577	62.376	21.312	15.484	37.122	71.562	102.679	80.819
TRINITY_DN30035_c0_g1_i12	5.41018e-07	3.15993e-06	32.843	22.679	24.483	44.798	51.108	51.454	23.377	19.059	21.151	40.123	41.705	49.796
TRINITY_DN5289_c7_g1_i2^FRIS_LYMST	5.4235e-07	3.16681e-06	2784.44	2887.88	2719.02	10991.3	9031.64	10494.1	4204.74	5857.23	4941.16	9821.41	10542.6	12105.1
TRINITY_DN38921_c0_g1_i2^ACP7_MOUSE	5.42563e-07	3.16716e-06	13.139	22.839	22.202	33.441	40.91	44.289	18.696	15.533	26.527	44.324	69.976	53.028
TRINITY_DN19603_c0_g1_i5^FBP3_STRPU	5.45978e-07	3.18438e-06	4.345	5.827	5.374	16.412	13.824	14.065	5.001	2.913	7.849	20.894	18.517	20.498
TRINITY_DN93488_c0_g2_i2	5.48157e-07	3.19619e-06	13.111	11.748	21.158	381.514	149.747	225.956	18.104	25.961	48.695	127.533	117.902	168.897
TRINITY_DN40295_c0_g2_i2	5.49559e-07	3.20345e-06	3.571	6.596	8.564	17.106	17.204	22.629	9.285	5.846	12.208	28.782	24.453	35.579
TRINITY_DN4961_c0_g2_i1^SARDH_RAT	5.57668e-07	3.24796e-06	27.686	15.041	28.185	183.377	164.984	181.759	38.806	49.641	85.142	157.735	178.603	187.751
TRINITY_DN10268_c1_g1_i3^CCD42_NEMVE	5.58282e-07	3.25061e-06	7.415	7.628	9.424	14.947	16.809	13.188	8.161	7.238	8.855	17.012	17.594	19.129
TRINITY_DN7795_c0_g1_i1^TLR2_CAPIB	5.62949e-07	3.27316e-06	25.296	50.753	31.848	160.411	206.161	239.297	34.367	50.392	61.127	155.714	115.145	127.544
TRINITY_DN111217_c0_g3_i1^SMAP1_MOUSE	5.65019e-07	3.28426e-06	4.109	9.411	9.859	12.403	16.166	20.302	7.676	7.623	8.973	20.747	20.499	19.06
TRINITY_DN12463_c0_g1_i8	5.68129e-07	3.30141e-06	18.646	16.026	15.533	29.873	24.24	25.416	11.979	13.983	13.811	22.731	28.715	29.954
TRINITY_DN5326_c0_g1_i23^EFNB2_MOUSE	5.73114e-07	3.3285e-06	9.418	8.041	10.352	23.352	16.413	16.444	10.109	7.307	10.243	28.733	19.029	24.662
TRINITY_DN18519_c0_g1_i9^CLOCK_TYTAL	5.74473e-07	3.33451e-06	1.143	1.248	0.155	16.379	8.478	12.636	3.14	2.311	2.473	13.154	8.763	7.132
TRINITY_DN32586_c0_g1_i5	5.76685e-07	3.3464e-06	76.105	92.996	93.108	83.978	106.959	116.556	63.365	74.457	71.928	121.311	134.151	148.813
TRINITY_DN31958_c0_g1_i1	5.77652e-07	3.35107e-06	14.509	18.907	17.988	27.581	39.675	42.135	18.046	19.829	18.698	33.889	48.508	72.491
TRINITY_DN30619_c0_g1_i2^GRB2_MOUSE	5.79648e-07	3.35996e-06	30.888	40.188	37.754	29.773	64.893	50.648	29.812	31.145	37.904	56.277	90.669	91.195
TRINITY_DN3613_c0_g1_i8^FAT3_RAT	5.79676e-07	3.35996e-06	0.567	2.824	1.353	16.864	32.273	30.795	3.964	3.259	2.238	24.409	15.52	9.329
TRINITY_DN5326_c0_g1_i31^EFNB2_MOUSE	5.86143e-07	3.39554e-06	9.408	13.014	11.811	15.906	13.479	13.3	12.725	12.442	14.348	41.151	26.641	29.551
TRINITY_DN8977_c0_g1_i1^HS12A_MOUSE	5.87167e-07	3.40051e-06	6.178	13.784	10.845	7.094	16.908	17.914	2.404	5.51	5.415	14.256	16.773	13.953
TRINITY_DN8098_c0_g1_i1	5.88237e-07	3.40383e-06	27.686	21.046	24.715	34.014	20.593	33.684	24.995	23.186	28.971	64.275	47.836	66.809
TRINITY_DN2771_c0_g1_i4	5.91212e-07	3.42008e-06	12.799	19.142	15.504	35.997	53.45	52.393	17.775	24.332	22.744	42.56	43.619	60.011
TRINITY_DN3457_c0_g2_i2	5.92266e-07	3.42522e-06	8.766	11.006	6.573	12.205	15.247	23.068	2.249	3.575	3.44	8.879	9.663	8.949
TRINITY_DN3619_c2_g1_i6^GPC4_MOUSE	5.98726e-07	3.45966e-06	29.414	40.957	39.184	50.008	59.715	52.618	25.218	27.225	26.146	45.071	50.468	51.338
TRINITY_DN9684_c1_g1_i6	5.98913e-07	3.45977e-06	1.077	3.537	4.62	16.027	2.431	3.715	8.199	2.34	7.125	94.146	46.217	27.584
TRINITY_DN13595_c0_g1_i5^GIT1_MOUSE	6.01845e-07	3.47476e-06	0.86	1.201	1.624	2.489	3.874	4.828	1.832	2.182	3.392	9.908	7.019	7.707
TRINITY_DN33383_c0_g1_i1	6.12554e-07	3.5346e-06	28.196	38.771	35.927	66.134	96.643	120.343	48.236	46.382	52.986	92.248	137.433	214.621
TRINITY_DN5283_c0_g1_i4	6.16276e-07	3.55408e-06	7.538	6.793	6.379	15.718	14.427	18.046	6.959	8.305	7.976	22.376	19.143	17.036
TRINITY_DN17330_c1_g1_i6^SNX16_PONAB	6.20771e-07	3.57842e-06	6.263	6.259	8.448	18.67	17.293	20.772	10.845	7.209	11.084	23.209	28.726	22.419
TRINITY_DN19765_c0_g1_i4^DIRA2_MACFA	6.25962e-07	3.60691e-06	4.95	4.598	7.027	28.033	12.866	12.034	8.829	7.357	13.058	85.953	38.48	29.747
TRINITY_DN9766_c0_g2_i11	6.32203e-07	3.64185e-06	3.977	7.91	7.5	4.076	5.059	4.838	4.235	4.493	3.587	9.137	11.908	8.455
TRINITY_DN2908_c0_g1_i5^ARI1_DROME	6.34481e-07	3.65261e-06	6.943	6.371	6.418	10.894	16.828	24.528	6.125	4.868	6.197	10.104	19.269	22.086
TRINITY_DN6221_c0_g2_i1	6.36036e-07	3.65983e-06	2.777	4.1	4.668	46.483	30.524	37.45	11.834	15.79	21.708	115.089	91.113	50.279
TRINITY_DN3903_c0_g1_i2^HMCN1_MOUSE	6.38946e-07	3.67555e-06	4.666	12.555	10.632	3.249	10.168	9.442	5.835	9.549	9.178	22.682	43.186	21.384
TRINITY_DN26379_c0_g1_i2^NPAS2_CHICK	6.42489e-07	3.6949e-06	3.401	3.96	3.016	12.601	11.058	11.82	3.305	2.498	4.301	8.218	11.156	9.248
TRINITY_DN731_c1_g1_i10	6.44347e-07	3.70455e-06	11.703	13.277	15.03	10.607	11.927	17.444	5.437	6.932	6.861	13.166	19.485	19.417
TRINITY_DN7258_c0_g1_i1^CC084_HUMAN	6.46438e-07	3.71553e-06	3.826	3.2	4.485	11.048	9.526	11.054	3.916	3.466	5.278	11.843	9.287	15.368
TRINITY_DN18078_c0_g1_i3^PEBB_HUMAN	6.57805e-07	3.77559e-06	5.998	6.85	5.886	9.958	8.676	8.217	4.885	4.444	5.307	11.843	9.401	10.479
TRINITY_DN11572_c0_g1_i1	6.6084e-07	3.79195e-06	17.664	23.43	22.076	27.405	60.644	78.034	11.514	11.889	16.733	25.034	49.898	60.735
TRINITY_DN11104_c0_g3_i1^RDH8_BOVIN	6.68875e-07	3.83592e-06	0	0.469	1.063	589.465	9.052	42.921	7.482	3.703	16.714	337.283	145.877	50.509
TRINITY_DN2329_c0_g1_i5^SF3B1_HUMAN	6.69626e-07	3.83915e-06	17.295	6.962	8.303	30.302	37.382	36.215	7.298	13.538	11.387	24.728	28.704	28.608
TRINITY_DN26981_c0_g1_i1^DD19A_BOVIN	6.73949e-07	3.86178e-06	5.346	16.608	15.098	47.232	32.412	33.939	28.446	22.357	32.284	86.528	77.166	53.926
TRINITY_DN8396_c34_g1_i6	6.76024e-07	3.87152e-06	23.341	34.389	30.582	24.662	47.511	47.382	16.961	31.501	26.283	55.407	63.173	71.721
TRINITY_DN24293_c0_g1_i2	6.97067e-07	3.98759e-06	10.919	10.481	10.245	20.201	17.728	23.068	10.729	9.737	11.563	21.004	21.183	23.88
TRINITY_DN6270_c0_g1_i9^GCY_STRPU	7.02069e-07	4.01174e-06	1.398	2.214	2.494	2.831	5.257	5.053	2.733	1.916	2.766	5.377	6.917	8.121
TRINITY_DN7015_c0_g1_i4^FKBP8_RAT	7.13713e-07	4.07714e-06	25.126	23.214	20.887	43.994	33.499	35.643	31.373	30.069	31.346	74.844	55.892	65.003
TRINITY_DN2752_c0_g2_i5	7.17599e-07	4.0948e-06	9.606	10.481	13.136	77.369	41.345	41.798	28.533	20.797	46.271	119.621	102.303	89.792
TRINITY_DN2795_c2_g1_i1	7.26546e-07	4.14125e-06	21.159	31.161	32.215	67.334	71.593	75.38	29.996	23.937	39.145	70.729	97.073	78.588
TRINITY_DN4210_c0_g1_i5^LARG1_MOUSE	7.27285e-07	4.14317e-06	13.158	12.207	12.913	28.176	21.651	24.293	14.402	14.862	12.96	39.939	28.863	27.814
TRINITY_DN7253_c0_g1_i5^NWD1_MOUSE	7.40084e-07	4.21258e-06	0.605	1.483	3.228	3.095	1.68	3.287	1.909	2.577	1.329	5.573	5.925	5.05
TRINITY_DN29953_c0_g1_i4^HMCN2_MOUSE	7.42252e-07	4.22259e-06	3.391	3.491	3.315	9.66	8.498	5.563	11.853	7.772	7.634	83.393	50.867	22.557
TRINITY_DN20437_c0_g1_i1^CA158_MOUSE	7.42895e-07	4.22508e-06	2.494	3.34	4.156	12.91	8.795	9.799	4.507	2.291	4.222	14.513	10.62	15.391
TRINITY_DN4755_c0_g1_i13	7.44732e-07	4.23435e-06	5.139	4.41	8.457	27.46	6.957	13.004	17.6	4.266	13.117	258.323	47.949	181.85
TRINITY_DN25635_c0_g1_i1^PCFT_XENLA	7.49098e-07	4.258e-06	4.846	9.533	6.669	10.365	11.65	9.503	7.162	7.653	9.481	19.033	18.984	18.612
TRINITY_DN3136_c1_g1_i8^FGF1_PIG	7.61456e-07	4.32347e-06	0.775	0.647	0.561	0.463	0.87	0.786	0.446	0.336	0.968	3.858	2.438	3.14
TRINITY_DN8568_c1_g1_i1^GNMT_RAT	7.6236e-07	4.32741e-06	57.846	41.164	88.749	1997.99	2280.24	2846.28	80.413	225.641	460.704	1438.63	2190.01	2564.85
TRINITY_DN33911_c0_g1_i2^NPAS3_MOUSE	7.67436e-07	4.35261e-06	43.612	35.834	43.853	81.301	61.909	82.576	37.546	29.062	39.966	63.356	86.099	83.925
TRINITY_DN4136_c0_g1_i4^HELZ2_MOUSE	7.73383e-07	4.38392e-06	6.886	15.313	11.154	15.443	24.615	27.661	2.21	5.915	5.904	15.138	20.454	18.543
TRINITY_DN15441_c1_g1_i2^FGFR2_NOTVI	7.77821e-07	4.40787e-06	21.574	28.178	27.276	88.88	54.725	56.446	34.28	29.279	51.666	120.809	99.511	90.597
TRINITY_DN2315_c0_g1_i8^PPM1E_RAT	7.83101e-07	4.43412e-06	29.584	42.187	43.118	104.4	87.354	102.409	51.851	34.533	52.38	116.375	98.964	116.26
TRINITY_DN2335_c0_g1_i7	8.01031e-07	4.5319e-06	21.688	32.391	25.952	67.918	78.717	84.515	41.258	41.04	40.289	65.708	85.142	90.505
TRINITY_DN51998_c0_g1_i11	8.05864e-07	4.55582e-06	6.98	7.009	6.834	24.475	18.923	19.904	11.911	10.151	11.211	19.265	24.419	26.261
TRINITY_DN4744_c0_g2_i7^HMCN1_HUMAN	8.05923e-07	4.55582e-06	9.247	10.913	16.277	16.5	20.87	22.17	7.705	8.611	11.348	24.519	30.208	31.092
TRINITY_DN3244_c0_g1_i2^IAN6_ARATH	8.14726e-07	4.60053e-06	7.103	17.49	11.589	2.82	7.026	5.41	5.825	7.07	6.725	21.751	19.998	11.917
TRINITY_DN17434_c0_g2_i1	8.15511e-07	4.60369e-06	3.665	4.889	3.634	4.23	7.362	7.727	3.053	3.96	5.532	10.165	14.073	14.54
TRINITY_DN19617_c0_g2_i3	8.16853e-07	4.60874e-06	31.776	32.785	34.496	47.496	47.205	61.58	37.401	31.906	31.932	63.772	65.418	66.705
TRINITY_DN7536_c0_g1_i10	8.18971e-07	4.61943e-06	9.106	10.762	9.55	27.945	16.226	19.455	8.723	9.431	11.133	23.478	19.519	23.132
TRINITY_DN68812_c0_g1_i7^CLCN2_CAVPO	8.25353e-07	4.65415e-06	9.389	9.88	13.996	19.926	18.054	18.475	10.109	8.769	11.299	20.331	25.034	19.658
TRINITY_DN2662_c0_g2_i6^MBNL3_HUMAN	8.26709e-07	4.66052e-06	16.304	18.963	19.853	81.191	58.588	86.22	17.164	14.901	25.579	57.245	48.724	44.229
TRINITY_DN15717_c0_g1_i4^CTHR1_RAT	8.27977e-07	4.66639e-06	0.973	3.744	4.282	2.633	4.644	3.236	9.44	3.338	7.399	37.808	21.365	47.277
TRINITY_DN16436_c0_g1_i7^MOK_HUMAN	8.28336e-07	4.66713e-06	28.508	20.812	23.014	46.858	39.339	35.929	21.119	18.881	23.292	42.842	39.677	46.196
TRINITY_DN10851_c0_g1_i12^BDLP_NOSP7	8.287e-07	4.6679e-06	3.835	4.448	5.751	4.439	7.461	5.461	4.274	4.118	6.314	19.657	18.198	13.757
TRINITY_DN1778_c0_g1_i5^FGFR3_HUMAN	8.33314e-07	4.69261e-06	3.297	5.339	4.746	17.415	11.621	11.136	5.931	4.592	6.989	18.579	14.46	16.84
TRINITY_DN62932_c0_g1_i2^NUP98_DROME	8.43809e-07	4.75041e-06	43.63	49.008	48.048	172.241	226.24	280.463	29.231	40.872	44.492	90.827	187.206	173.533
TRINITY_DN2791_c1_g2_i1	8.48904e-07	4.77648e-06	0.482	1.032	0.628	8.096	7.401	12.973	0.989	0.484	2.932	10.043	14.916	16.392
TRINITY_DN7213_c1_g1_i4	8.50204e-07	4.78248e-06	1.521	3.162	1.933	12.16	16.789	22.119	2.539	2.469	5.845	18.298	16.249	13.171
TRINITY_DN34932_c0_g1_i9^WHITE_LUCCU	8.56899e-07	4.8164e-06	30.538	8.529	6.031	27.438	8.943	7.023	6.532	7.001	5.806	21.151	17.218	14.689
TRINITY_DN1639_c1_g1_i5^DUS1_HUMAN	8.5705e-07	4.8164e-06	2.22	2.027	1.894	7.314	5.959	7.38	2.384	1.274	3.274	8.475	7.6	11.422
TRINITY_DN2075_c0_g1_i6^SST_EMENI	8.57169e-07	4.8164e-06	5.063	5.536	5.036	34.532	20.791	25.426	6.183	4.868	5.522	24.421	16.317	13.734
TRINITY_DN8180_c0_g1_i15^CAR4_DICDI	8.59582e-07	4.82732e-06	6.499	6.183	6.698	11.588	11.907	11.973	5.321	6.201	4.995	11.464	12.215	10.916
TRINITY_DN9653_c0_g1_i7	8.62087e-07	4.84006e-06	2.182	4.964	5.142	13.229	28.815	41.88	2.937	5.283	7.008	16.032	29.114	38.201
TRINITY_DN4216_c0_g1_i9	8.84433e-07	4.96011e-06	22.273	29.829	24.183	71.806	71.741	83.495	20.314	30.207	30.3	54.709	73.121	84.753
TRINITY_DN12528_c0_g1_i4^DRC2_RAT	9.12616e-07	5.11259e-06	29.972	25.682	30.988	68.194	52.393	49.076	31.683	25.27	31.971	64.079	56.872	74.987
TRINITY_DN1498_c0_g2_i2	9.14213e-07	5.12014e-06	3.155	4.879	3.789	2.974	5.682	6.083	2.578	4.444	3.675	10.619	10.574	11.94
TRINITY_DN12785_c0_g1_i1	9.16871e-07	5.13223e-06	7.037	6.08	3.857	19.871	13.301	15.352	6.532	4.552	7.057	14.048	14.722	18.163
TRINITY_DN2729_c0_g3_i1	9.1841e-07	5.13805e-06	2.173	1.501	1.769	3.018	4.219	3.971	1.357	1.54	1.72	3.956	4.114	4.325
TRINITY_DN28047_c0_g1_i7^OTX1_HUMAN	9.2038e-07	5.14627e-06	0.255	0.403	0.58	3.36	2.747	3.297	0.368	0.079	0.411	4.519	1.743	2.519
TRINITY_DN3222_c0_g1_i11^GBP7_HUMAN	9.23348e-07	5.15866e-06	82.425	179.865	160.835	263.301	303.772	354.75	176.838	204.884	225.851	338.091	480.828	458.173
TRINITY_DN29013_c0_g1_i4	9.25705e-07	5.16919e-06	1.152	1.698	3.054	38.431	17.234	36.011	0.843	1.106	4.682	27.434	16.317	41.56
TRINITY_DN3525_c0_g3_i1	9.32289e-07	5.20437e-06	3.533	6.531	3.866	4.858	10.326	10.35	6.261	4.039	7.389	16.167	28.373	19.336
TRINITY_DN11041_c0_g1_i7^GA2PE_DROME	9.36081e-07	5.22271e-06	21.14	22.81	24.087	48.521	42.254	48.382	26.178	18.822	36.067	82.34	74.773	63.887
TRINITY_DN35320_c0_g1_i12^RGS19_RAT	9.38953e-07	5.23731e-06	10.74	12.329	13.222	17.723	14.536	16.536	10.942	7.851	7.037	20	20.91	18.807
TRINITY_DN2107_c0_g1_i2^BNI3L_MOUSE	9.47959e-07	5.28182e-06	93.722	68.722	80.62	165.819	136.298	134.582	70.169	60.306	75.925	148.108	128.124	143.384
TRINITY_DN470_c0_g1_i1^CGAS_NEMVE	9.49069e-07	5.28657e-06	3.07	5.17	4.137	10.872	26.937	28.57	9.866	7.811	14.798	29.443	58.399	73.791
TRINITY_DN9357_c1_g1_i6	9.6999e-07	5.3958e-06	201.206	201.409	225.304	491.222	511.356	518.382	139.66	105.395	204.191	337.442	557.002	422.065
TRINITY_DN25419_c0_g2_i12^PI42B_RAT	9.70576e-07	5.39674e-06	11.6	9.074	11.193	14.375	14.615	14.494	12.251	9.361	11.876	28.904	24.214	22.132
TRINITY_DN3220_c3_g2_i2^SAR1B_BOVIN	9.72051e-07	5.40288e-06	92.692	102.914	114.508	252.187	200.756	205.011	155.826	124.364	142.399	415.813	307.718	275.529
TRINITY_DN11347_c2_g1_i1	9.84673e-07	5.46565e-06	0.812	2.017	0.841	2.412	2.955	1.551	2.762	0.879	2.805	21.837	12.899	9.939
TRINITY_DN30072_c0_g1_i2^E41L1_HUMAN	9.91517e-07	5.49919e-06	14.764	15.37	15.349	27.559	22.896	24.814	15.875	15.336	16.137	28.488	29.194	30.402
TRINITY_DN6763_c0_g1_i6^GUCD1_MOUSE	9.93416e-07	5.50824e-06	4.713	4.513	6.128	76.752	40.129	49.944	8.025	10.961	24.738	61.372	62.877	61.184
TRINITY_DN12881_c0_g2_i1^HSP7C_SAGOE	9.94764e-07	5.51423e-06	411.311	637.763	614.401	1569.84	1148.36	1368.17	1004.82	821.443	850.251	1829.3	1821.74	1748.38
TRINITY_DN58580_c0_g1_i4^PRS23_HUMAN	9.96766e-07	5.52384e-06	0	0.328	0.232	0.848	1.789	1.011	0.281	0.237	0.577	2.413	1.971	1.403
TRINITY_DN10633_c0_g1_i1^MFS11_MACFA	1.00493e-06	5.56527e-06	6.999	7.478	8.467	12.094	10.692	13.126	7.065	7.367	8.064	14.746	16.887	13.665
TRINITY_DN10136_c0_g1_i2^TRM11_HUMAN	1.00506e-06	5.56527e-06	1.039	1.773	1.46	30.203	15.168	22.139	0	1.066	1.29	26.932	12.466	13.102
TRINITY_DN2628_c0_g1_i3	1.00801e-06	5.58015e-06	4.326	16.843	10.7	5.53	13.004	15.443	5.369	11.939	9.412	22.805	26.413	28.332
TRINITY_DN17286_c0_g1_i7^ZN363_HUMAN	1.02027e-06	5.64347e-06	2.05	2.665	2.716	2.71	5.692	5.012	2.733	1.708	2.483	6.626	6.826	6.315
TRINITY_DN10754_c0_g1_i16^ZN358_HUMAN	1.03428e-06	5.71788e-06	2.805	2.562	1.72	2.875	1.759	4.175	1.357	1.057	1.31	3.772	2.963	3.554
TRINITY_DN120_c1_g1_i5^B2CL2_MOUSE	1.0376e-06	5.73468e-06	103.81	130.745	137.232	344.041	209.195	269.184	103.024	102.63	129.556	299.732	221.242	229.656
TRINITY_DN3738_c0_g1_i3^EIF3I_NEMVE	1.05713e-06	5.83635e-06	104.925	76.67	93.427	179.092	154.055	159.314	155.99	146.682	141.754	296.18	293.337	286.031
TRINITY_DN41737_c0_g2_i16^ETS5_CAEEL	1.06668e-06	5.88592e-06	0.869	1.67	1.015	1.906	1.561	1.888	1.657	1.926	3.02	11.794	7.748	5.936
TRINITY_DN11888_c0_g1_i6^MTP9_ARATH	1.06835e-06	5.89355e-06	4.525	4.344	4.949	26.557	22.995	26.437	11.204	5.648	13.176	34.869	33.239	31.898
TRINITY_DN45099_c1_g5_i1	1.07267e-06	5.91577e-06	20.743	24.762	23.478	69.504	62.165	89.558	12.522	11.8	29.146	70.974	67.651	76.586
TRINITY_DN45276_c0_g1_i4^AMFR_MOUSE	1.07316e-06	5.9169e-06	7.169	5.714	4.929	10.839	8.686	14.025	4.497	3.841	3.665	8.353	9.048	10.18
TRINITY_DN8518_c1_g1_i9^TMC7_MACFA	1.07887e-06	5.94519e-06	10.277	14.234	14.025	27.659	19.506	21.7	13.094	10.309	20.956	50.704	40.349	39.374
TRINITY_DN2398_c0_g1_i6^VWDE_HUMAN	1.08996e-06	6.00147e-06	3.315	3.556	8.448	4.252	8.004	6.767	1.987	1.718	2.356	4.323	7.726	6.143
TRINITY_DN15109_c0_g1_i7^WBP2_RAT	1.09586e-06	6.03239e-06	72.384	78.021	83.249	150.673	137.236	150.26	84.077	86.346	92.698	167.092	156.861	170.404
TRINITY_DN15317_c0_g1_i4^IQUB_HUMAN	1.09965e-06	6.05159e-06	9.342	9.43	10.613	24.211	18.666	18.393	10.302	8.364	13.694	30.815	22.3	30.264
TRINITY_DN495_c0_g1_i4^GRN_HUMAN	1.11324e-06	6.12478e-06	73.952	257.239	265.822	342.62	550.349	669.703	246.512	313.093	323.592	688.723	1292.81	1106.48
TRINITY_DN8094_c2_g1_i1	1.11532e-06	6.13456e-06	0.453	0.516	0.628	7.369	4.664	3.123	1.182	2.538	4.115	20.649	10.791	13.896
TRINITY_DN18519_c0_g1_i1^CLOCK_TYTAL	1.11604e-06	6.13686e-06	2.012	1.708	1.595	17.327	9.536	13.586	3.227	2.617	1.847	13.509	7.578	7.58
TRINITY_DN31823_c0_g2_i1^STING_NEMVE	1.12039e-06	6.15914e-06	15.104	29.388	19.437	29.377	55.456	50.852	31.973	21.745	39.028	73.877	139.541	103.319
TRINITY_DN16797_c0_g1_i8^DNJB5_MOUSE	1.12334e-06	6.17373e-06	2.295	2.993	2.175	6.268	7.965	9.952	2.859	2.982	4.652	7.508	11.315	12.182
TRINITY_DN5827_c0_g1_i1^ODF3A_XENTR	1.12807e-06	6.19477e-06	22.887	22.247	24.927	76.928	45.367	51.311	29.085	21.122	33.779	85.548	55.322	103.078
TRINITY_DN7497_c1_g3_i1	1.13061e-06	6.20375e-06	6.196	10.425	7.162	13.009	23.37	22.568	1.328	6.429	3.851	32.468	46.24	18.692
TRINITY_DN16590_c0_g1_i4^WNT8B_DANRE	1.14089e-06	6.24847e-06	11.477	4.729	5.306	9.22	4.219	4.899	0.388	0.553	0.489	1.066	1.698	2.519
TRINITY_DN58705_c0_g1_i1	1.14644e-06	6.27385e-06	16.984	18.813	19.998	30.577	33.143	33.898	16.815	14.526	19.812	31.635	38.549	35.763
TRINITY_DN7129_c1_g1_i8	1.1534e-06	6.30861e-06	8.02	4.87	8.013	3.954	7.322	4.083	5.679	3.397	7.604	26.908	17.514	16.714
TRINITY_DN4457_c1_g1_i4^NEB1_RAT	1.16057e-06	6.34272e-06	25.57	26.892	26.967	36.096	42.373	39.41	27.409	24.895	27.074	43.883	54.536	51.924
TRINITY_DN54678_c0_g1_i7^CRKL_HUMAN	1.16135e-06	6.34532e-06	38.114	60.437	64.672	108.96	112.463	108.482	79.464	49.651	82.738	158.36	225.435	166.022
TRINITY_DN32813_c0_g2_i4^VWA3B_HUMAN	1.16181e-06	6.34614e-06	5.583	7.675	6.099	17.304	17.095	15.546	4.836	3.515	7.419	14.55	13.856	18.692
TRINITY_DN30482_c0_g1_i21^ZNT7_CHICK	1.16586e-06	6.36658e-06	16.946	20.84	17.727	41.372	35.989	33.745	29.173	22.88	24.103	88.304	64.825	50.808
TRINITY_DN2028_c5_g1_i4^BTBD3_CALJA	1.16874e-06	6.37724e-06	7.368	7.469	7.491	20.19	12.777	16.209	8.035	7.258	9.246	15.456	16.91	16.633
TRINITY_DN20235_c0_g1_i6^LDLR_MOUSE	1.16996e-06	6.38219e-06	3.467	3.734	3.857	11.422	6.492	9.146	2.501	2.064	3.792	6.859	6.871	8.156
TRINITY_DN5095_c0_g1_i2^TRAF4_HUMAN	1.17943e-06	6.43216e-06	5.101	4.401	4.243	26.183	29.971	28.978	2.103	3.614	4.916	24.225	21.844	11.215
TRINITY_DN10815_c1_g1_i5^PTEN_HUMAN	1.18139e-06	6.43944e-06	1.936	1.117	3.344	4.23	5.465	5.542	1.599	3.683	2.58	8.304	15.873	10.376
TRINITY_DN80013_c0_g1_i1	1.18677e-06	6.46703e-06	2.173	1.811	2.523	6.201	7.53	6.982	2.404	3.446	2.698	6.773	10.449	11.629
TRINITY_DN17965_c0_g1_i20^SPART_BOVIN	1.19921e-06	6.52965e-06	26.127	27.718	27.953	44.049	44.546	44.32	31.033	28.4	26.468	62.572	58.421	52.085
TRINITY_DN10097_c0_g1_i7^BHMT1_XENLA	1.20352e-06	6.54961e-06	22.519	11.935	24.869	280.606	275.777	320.934	42.838	57.057	138.558	329.395	355.986	394.987
TRINITY_DN9377_c0_g1_i8^41_BOVIN	1.2043e-06	6.55214e-06	0.085	0.009	0.609	5.893	2.905	6.441	0.359	1.827	1.329	41.617	17.286	6.292
TRINITY_DN2455_c0_g1_i7^AFAD_RAT	1.21311e-06	6.59482e-06	75.17	76.989	83.085	197.928	185.489	178.258	70.072	63.328	73.922	161.789	138.345	128.361
TRINITY_DN41988_c0_g1_i2^RBM12_HUMAN	1.23857e-06	6.7279e-06	8.926	9.974	10.043	12.348	19.615	18.414	8.975	8.65	10.576	16.13	25.821	20.717
TRINITY_DN3965_c0_g1_i8	1.2422e-06	6.7441e-06	9.833	12.517	14.189	13.857	15.929	16.975	14.78	11.564	12.423	25.977	32.737	26.365
TRINITY_DN8222_c0_g1_i10^MFS12_HUMAN	1.25134e-06	6.78728e-06	2.853	3.819	3.141	8.228	6.868	9.697	5.03	3.15	3.802	12.701	15.258	9.8
TRINITY_DN3964_c1_g1_i5	1.25589e-06	6.80761e-06	17.787	13.333	13.01	42.419	42.066	46.432	15.817	16.985	9.696	36.669	38.697	48.68
TRINITY_DN93005_c0_g1_i1	1.25786e-06	6.8165e-06	23.596	44.354	31.471	147.854	172.998	170.776	26.72	24.45	44.785	105.255	115.213	97.982
TRINITY_DN2911_c0_g1_i10	1.2609e-06	6.8312e-06	4.128	6.859	7.22	15.895	14.585	13.392	7.327	7.742	10.009	15.664	18.767	20.912
TRINITY_DN2075_c0_g1_i18^SST_EMEND	1.26246e-06	6.83781e-06	1.36	2.233	1.701	18.219	9.269	10.881	3.072	1.659	2.522	13.129	7.84	9.099
TRINITY_DN7569_c3_g1_i1^PIRL_SOLLC	1.26457e-06	6.84747e-06	29.651	43.266	68.597	1158.2	222.812	402.622	147.113	147.037	273.363	1822.71	640.606	714.181
TRINITY_DN19907_c0_g1_i8	1.28237e-06	6.93834e-06	6.678	4.954	7.075	15.322	18.37	14.3	8.141	4.809	6.353	14.342	19.907	17.128
TRINITY_DN2729_c1_g1_i7^YLPM1_RAT	1.29428e-06	6.9991e-06	5.639	5.358	8.013	13.989	14.022	14.188	7.143	6.004	9.383	18.837	20.693	15.989
TRINITY_DN4037_c0_g1_i3	1.30417e-06	7.04891e-06	3.079	3.04	3.915	102.924	41.997	54.363	3.489	7.149	14.114	44.826	36.76	44.873
TRINITY_DN8218_c0_g2_i1	1.30734e-06	7.06233e-06	19.005	13.643	19.515	26.91	27.639	21.874	13.976	12.344	9.872	39.363	28.339	33.255
TRINITY_DN2662_c0_g2_i3^MBNL3_HUMAN	1.31279e-06	7.08938e-06	45.01	50.106	52.426	287.655	152.454	189.272	85.221	82.574	107.945	354.16	175.241	275.38
TRINITY_DN3133_c0_g1_i7^MOT10_RAT	1.31304e-06	7.08938e-06	1.294	1.501	2.842	4.769	8.004	8.125	1.677	0.968	1.789	7.544	4.649	5.866
TRINITY_DN1217_c1_g1_i11	1.32557e-06	7.15513e-06	7.594	13.174	13.754	34.113	27.352	27.029	16.108	10.201	19.108	55.505	52.28	33.404
TRINITY_DN6270_c0_g1_i5^ANPRA_MOUSE	1.32695e-06	7.1607e-06	10.409	10.922	11.589	15.696	26.088	23.446	14.528	11.07	13.41	23.209	29.137	38.753
TRINITY_DN22383_c0_g1_i4^BIN1_HUMAN	1.33146e-06	7.18317e-06	18.807	22.454	24.57	35.666	31.522	32.632	29.076	22.08	29.225	61.605	64.985	54.029
TRINITY_DN263937_c0_g2_i2	1.33853e-06	7.21754e-06	0	0	0.3	2.544	6.285	7.227	3.15	0	0.528	73.717	19.907	80.543
TRINITY_DN3709_c0_g2_i1^MILK1_MOUSE	1.34335e-06	7.24165e-06	1.71	6.887	6.244	13.405	15.811	15.178	18.647	16.175	17.593	29.382	40.144	36.338
TRINITY_DN8315_c0_g1_i1	1.35793e-06	7.3145e-06	21.622	33.517	26.493	66.828	69.488	93.732	17.426	20.974	26.195	40.906	49.146	51.648
TRINITY_DN3619_c2_g1_i2^GPC4_MOUSE	1.36055e-06	7.32666e-06	38.275	44.279	49.14	58.919	70.871	64.499	32.72	33.515	31.551	63.907	56.097	65.774
TRINITY_DN16852_c0_g1_i7^SYS1_NEMVE	1.37191e-06	7.38396e-06	17.56	17.471	19.65	32.351	28.538	35.786	15.352	13.38	16.039	30.251	37.25	41.031
TRINITY_DN12426_c0_g1_i3^FAXC_RAT	1.37867e-06	7.41649e-06	0.737	0.948	0.754	3.084	8.488	7.461	3.072	0.899	8.142	109.345	80.824	31.092
TRINITY_DN94248_c0_g1_i7	1.38608e-06	7.45439e-06	8.18	9.149	9.646	15.828	14.921	15.842	11.155	10.181	11.533	23.564	25.069	22.822
TRINITY_DN16687_c0_g1_i4^F234B_MOUSE	1.39512e-06	7.4932e-06	16.209	18.335	17.147	32.208	20.692	23.201	19.888	17.192	21.181	39.718	36.52	39.351
TRINITY_DN20508_c0_g2_i1^PRS23_BOVIN	1.42996e-06	7.67435e-06	10.551	6.108	5.761	16.622	22.639	15.474	4.507	5.777	4.349	13.607	13.389	29.942
TRINITY_DN6890_c0_g1_i7^PEBP4_MOUSE	1.43479e-06	7.69822e-06	7.236	9.327	10.197	51.12	18.864	23.783	11.495	10.458	13.899	91.072	33.683	37.292
TRINITY_DN204892_c1_g3_i1	1.44545e-06	7.75139e-06	3.665	1.792	2.958	12.16	9.269	10.952	2.171	2.775	2.395	13.362	6.039	12.423
TRINITY_DN9255_c0_g1_i2^RN145_MOUSE	1.45345e-06	7.79228e-06	7.16	8.67	10.709	18.164	15.188	15.719	8.713	6.794	10.732	23.785	25.034	19.336
TRINITY_DN49805_c0_g1_i8^ASPP_AEDAE	1.46053e-06	7.82614e-06	420.558	400.379	361.618	746.747	782.963	852.381	454.839	492.481	471.045	752.582	1078.04	1194.92
TRINITY_DN3165_c0_g1_i8	1.46677e-06	7.85755e-06	1.946	4.654	3.876	3.227	6.611	5.155	2.743	2.093	4.027	8.585	12.466	7.879
TRINITY_DN4137_c0_g1_i2	1.47246e-06	7.88391e-06	2.144	2.956	2.629	1.531	8.162	2.787	1.522	0.938	2.531	5.805	8.626	7.58
TRINITY_DN18252_c0_g2_i1^CAD96_DROME	1.49809e-06	8.01277e-06	1.577	2.974	2.358	7.105	7.431	8.594	2.597	3.278	5.415	13.668	10.859	10.537
TRINITY_DN63153_c0_g2_i1	1.50918e-06	8.06372e-06	3.618	7.159	4.282	18.45	26.078	30.193	5.941	7.801	7.897	14.599	19.041	18.29
TRINITY_DN40295_c0_g1_i3	1.52584e-06	8.1485e-06	3.599	6.69	8.274	14.121	16.166	17.852	10.351	8.848	13.586	26.895	22.209	38.558
TRINITY_DN49450_c0_g1_i2	1.5277e-06	8.1563e-06	15.331	21.365	11.811	43.101	59.843	55.588	12.076	14.24	12.179	28.426	30.675	41.687
TRINITY_DN3674_c0_g1_i3^MYCPP_HUMAN	1.52894e-06	8.16082e-06	8.322	8.998	9.83	20.807	16.937	20.057	10.235	9.401	8.093	17.489	18.061	18.75
TRINITY_DN13870_c1_g2_i5^LA_BOVIN	1.5305e-06	8.16704e-06	14.821	26.151	18.355	23.186	34.665	42.186	29.047	30.77	25.95	46.675	63.31	63.232
TRINITY_DN25963_c0_g1_i3^TM10B_DANRE	1.53765e-06	8.20157e-06	6.763	6.868	6.312	14.341	18.024	15.127	7.259	6.132	5.982	13.276	14.426	16.737
TRINITY_DN10043_c0_g1_i2	1.53777e-06	8.20157e-06	6.659	8.632	11.502	54.16	35.149	37.205	9.789	6.152	20.242	73.191	47.3	54.581
TRINITY_DN23799_c0_g1_i4^SPDEF_MOUSE	1.54275e-06	8.22599e-06	25.74	31.762	34.632	92.437	83.717	79.81	58.074	44.062	77.646	245.206	202.999	126.831
TRINITY_DN6538_c0_g1_i10^TIGRB_DANRE	1.5453e-06	8.23747e-06	17.39	18.56	18.017	43.817	37.056	36.072	30.132	25.082	31.355	55.677	53.134	63.462
TRINITY_DN5889_c0_g2_i7^RET_MOUSE	1.548e-06	8.24972e-06	5.781	6.033	5.683	12.105	7.5	6.788	7.162	6.952	10.009	35.236	19.679	19.946
TRINITY_DN118189_c0_g1_i2^OGA_RAT	1.55985e-06	8.30214e-06	19.591	18.485	19.573	47.871	44.211	43.36	20.275	14.941	28.697	57.171	70.409	61.932
TRINITY_DN61272_c0_g1_i1^SVEP1_HUMAN	1.56686e-06	8.33511e-06	3.212	10.547	10.13	28.694	61.573	35.531	7.947	7.416	5.757	20.159	20.237	16.576
TRINITY_DN5659_c4_g1_i1^GP157_MOUSE	1.5746e-06	8.37413e-06	8.293	6.043	6.341	10.288	15.356	17.199	4.662	5.016	3.988	9.259	14.528	10.962
TRINITY_DN27187_c0_g1_i5^GRXC6_ORYSJ	1.59569e-06	8.4819e-06	115.334	154.409	137.87	1984.39	838.33	1146.23	449.528	538.231	443.511	1574.21	972.982	1034.37
TRINITY_DN1199_c0_g1_i8	1.60344e-06	8.51868e-06	9.635	7.619	7.732	15.696	19.042	19.261	7.666	7.041	8.054	12.554	15.907	16.967
TRINITY_DN38871_c0_g2_i5^M3K2_HUMAN	1.60945e-06	8.5484e-06	23.397	22.416	36.777	56.099	67.976	94.539	21.429	29.714	26.283	68.047	86.213	130.098
TRINITY_DN778_c1_g1_i14	1.61049e-06	8.5517e-06	30.387	35.722	33.25	37.142	46.384	53.139	38.041	42.818	47.864	79.412	87.501	80.382
TRINITY_DN11297_c0_g1_i1	1.61536e-06	8.57274e-06	12.988	14.882	13.039	16.28	23.844	22.772	8.064	6.093	8.044	25.218	14.289	24.72
TRINITY_DN6264_c0_g1_i7^MOXD1_DANRE	1.6157e-06	8.57274e-06	3.06	3.134	5.77	21.072	15.346	16.454	8.946	8.492	14.886	30.741	34.72	31.173
TRINITY_DN2020_c0_g1_i3^UN13B_MOUSE	1.61825e-06	8.58407e-06	30.718	36.744	41.311	69.879	47.807	59.069	36.296	35.007	49.848	95.861	78.009	91.609
TRINITY_DN9201_c0_g2_i2^NSF_PONAB	1.61869e-06	8.5842e-06	4.751	7.234	4.591	11.775	9.18	8.921	5.505	7.238	5.864	13.999	14.152	12.32
TRINITY_DN2544_c0_g1_i11^MOXD1_MOUSE	1.62492e-06	8.61503e-06	4.458	6.296	12.072	81.511	27.876	58.804	13.297	8.236	24.435	101.813	72.255	56.18
TRINITY_DN3297_c1_g1_i4^GBRAP_RAT	1.63843e-06	8.68441e-06	113.379	119.307	115.059	224.264	193.433	229.059	103.645	109.019	109.988	182.487	200.595	203.268
TRINITY_DN10995_c1_g2_i2	1.64327e-06	8.70781e-06	6.111	11.325	9.376	15.101	24.783	27.376	2.665	6.28	5.366	15.971	23.154	17.392
TRINITY_DN9664_c0_g1_i6	1.64863e-06	8.73394e-06	5.035	3.969	6.321	7.017	7.895	10.422	2.452	2.479	5.053	11.243	12.477	15.782
TRINITY_DN1336_c3_g1_i12	1.65749e-06	8.77636e-06	35.856	36.397	36.246	115.833	17.649	38.879	131.586	83.571	123.437	1855.21	445.436	476.589
TRINITY_DN3638_c0_g1_i5^TM104_CHICK	1.66525e-06	8.81517e-06	7.198	10.34	9.801	21.854	17.52	23.334	10.554	11.593	17.896	29.516	36.03	37.707
TRINITY_DN5188_c2_g1_i2^LCLT1_DANRE	1.68967e-06	8.94216e-06	14.594	14.441	12.072	20.279	22.382	29.397	13.239	11.889	13.742	21.911	33.706	37.914
TRINITY_DN2544_c0_g1_i5^MOXD1_MOUSE	1.69999e-06	8.99217e-06	14.858	42.28	55.625	550.428	151.782	275.114	86.248	49.918	145.986	599.403	379.118	314.191
TRINITY_DN17965_c0_g1_i2^SPART_BOVIN	1.71153e-06	9.04934e-06	1.908	3.265	5.219	6.642	13.064	14.045	3.809	7.396	6.861	12.492	29.08	26.859
TRINITY_DN2703_c0_g2_i1	1.71168e-06	9.04934e-06	3.023	4.785	4.427	10.618	13.222	14.331	4.022	3.456	3.743	7.728	11.714	9.87
TRINITY_DN111406_c0_g1_i1	1.72579e-06	9.12159e-06	19.657	25.729	23.787	45.558	45.199	58.548	21.652	29.516	31.375	50.423	60.803	64.704
TRINITY_DN2071_c12_g1_i2	1.73045e-06	9.14154e-06	4.09	8.079	7.839	5.243	12.757	11.156	4.371	6.547	8.191	15.077	21.251	16.173
TRINITY_DN53491_c0_g1_i14^CC177_HUMAN	1.73793e-06	9.17632e-06	0.746	0.779	2.262	7.81	3.795	8.186	2.84	1.195	2.043	8.745	12.443	6.223
TRINITY_DN1873_c0_g1_i2	1.75443e-06	9.25869e-06	15.708	18.757	11.328	20.719	22.995	22.844	21.022	19.315	18.717	35.248	48.929	44.85
TRINITY_DN29726_c0_g1_i1^TAO_DROME	1.75535e-06	9.26116e-06	64.666	70.139	69.698	152.491	122.661	129.611	72.253	71.968	76.649	161.532	130.528	142.935
TRINITY_DN65915_c0_g1_i1^DIRA2_PONAB	1.75933e-06	9.27977e-06	3.504	4.429	6.283	8.118	7.431	8.829	4.72	4.088	5.034	15.579	12.227	9.559
TRINITY_DN9808_c1_g1_i4	1.76379e-06	9.30093e-06	110.347	96.937	90.711	201.375	181.477	208.992	67.504	84.035	72.886	129.309	147.255	193.548
TRINITY_DN1773_c0_g1_i7^CGAS_PIG	1.77149e-06	9.33915e-06	2.947	3.265	3.122	1.74	5.326	3.43	2.026	2.232	3.128	6.895	14.597	7.005
TRINITY_DN856_c1_g1_i3^ZN363_MOUSE	1.7728e-06	9.34366e-06	14.537	19.949	20.452	43.52	48.035	49.535	15.778	19.503	17.926	29.124	42.127	38.96
TRINITY_DN36085_c0_g2_i22^SRSF5_RAT	1.77445e-06	9.34518e-06	13.574	14.234	14.218	29.079	26.562	29.795	14.887	18.555	17.857	33.583	31.735	33.117
TRINITY_DN11084_c0_g1_i23^KPCI_DANRE	1.77873e-06	9.3653e-06	23.142	22.041	23.623	32.241	33.43	35.899	21.826	21.824	22.295	37.575	39.597	46
TRINITY_DN30408_c0_g1_i2^KC1A_MOUSE	1.78138e-06	9.37446e-06	53.7	54.113	59.849	121.219	99.943	110.778	61.524	65.401	72.426	116.167	121.515	132.525
TRINITY_DN13514_c0_g1_i4	1.78398e-06	9.38575e-06	15.359	15.266	18.345	15.729	20.188	20.088	15.187	18.367	14.661	33.08	30.55	38.443
TRINITY_DN8032_c0_g1_i2^PPCE_HUMAN	1.80004e-06	9.45813e-06	1.502	1.454	1.324	6.752	5.129	6.655	1.667	2.005	1.818	7.006	3.897	6.281
TRINITY_DN3674_c0_g1_i1^MYCPP_HUMAN	1.80366e-06	9.47475e-06	1.596	2.374	1.836	5.574	6.344	10.564	0.475	0.553	1.544	4.581	4.444	6.074
TRINITY_DN2894_c0_g1_i1	1.8132e-06	9.52244e-06	28.309	30.401	36.681	78.944	96.089	98.142	51.512	31.047	50.229	101.642	126.688	118.399
TRINITY_DN9684_c1_g1_i8	1.82428e-06	9.57571e-06	2.116	20.277	23.69	95.202	17.659	31.581	35.346	14.427	64.636	565.073	294.351	172.567
TRINITY_DN3614_c0_g1_i3^NOD2_MOUSE	1.82648e-06	9.58485e-06	17.475	18.278	18.751	47.034	44.309	52.781	17.843	15.069	22.823	33.289	48.907	48.784
TRINITY_DN10360_c0_g1_i7^RAB43_RAT	1.83748e-06	9.63765e-06	8.605	9.505	7.761	10.024	10.326	10.666	8.8	9.154	8.044	17.845	19.2	16.242
TRINITY_DN109373_c0_g1_i2	1.85386e-06	9.72105e-06	2.05	3.35	3.789	1.575	3.972	3.889	1.783	2.518	2.678	5.266	9.925	7.212
TRINITY_DN3701_c0_g1_i7	1.86492e-06	9.7741e-06	2.361	3.256	2.726	4.45	6.67	4.614	1.056	1.432	2.922	6.614	7.407	8.673
TRINITY_DN6887_c2_g1_i10^CUL2_MOUSE	1.87374e-06	9.81783e-06	15.557	16.186	14.353	18.858	22.155	21.221	15.468	19.315	14.495	32.321	31.586	32.243
TRINITY_DN24018_c0_g1_i4^AA2AR_CANLF	1.8829e-06	9.86327e-06	2.371	3.5	3.054	4.131	5.287	6.655	2.733	3.111	2.991	5.903	6.962	7.201
TRINITY_DN41691_c0_g2_i1^PRSR1_MOUSE	1.88369e-06	9.86492e-06	70.164	92.246	85.366	151.643	126.821	171.327	71.681	83.077	105.512	166.627	174.011	198.908
TRINITY_DN2832_c5_g1_i5^TBB_PARLI	1.89169e-06	9.90428e-06	579.003	744.618	766.209	1875.18	1901.28	1827.86	1327.86	1022.11	1361.05	2155.88	2826.18	3159.56
TRINITY_DN54678_c0_g1_i3^CRKL_HUMAN	1.89634e-06	9.9236e-06	50.734	58.044	55.045	74.626	87.917	89.394	53.208	56.089	56.319	87.606	110.291	113.476
TRINITY_DN2080_c0_g1_i1^PAR14_HUMAN	1.89708e-06	9.92495e-06	2.39	6.137	4.591	2.313	4.634	4.022	2.888	3.624	4.545	7.52	10.403	8.8
[truncated: 14,864 more rows]
