# Supplementary material for: Genetic changes involving the coral gastrovascular system support the transition between colonies and bailed-out polyps: evidence from a Pocillopora acuta transcriptome
Source: BMC Genomics. 2021 Sep 26;22:694. doi: 10.1186/s12864-021-08026-x (PMC8466926; doi:10.1186/s12864-021-08026-x)
Supplement: Supplementary file 8 — Additional file 8. GO enrichment among DEGs in the hyposaline experiment. Enriched biological processes among DEGs identified simultaneously in bailed-out polyps and colonies, specific to bailed-out polyps, or specific to colonies are listed separately. All biological processes with Bonferroni-adjusted p-values < 0.05 are listed with corresponding fold enrichment values. [file 12864_2021_8026_MOESM8_ESM.xlsx]

## Sheet: GO_Hyposalinity
Additional file 8. GO enrichment among DEGs in the hyposaline experiment. Enriched biological processes among DEGs identified simultaneously in bailed-out polyps and colonies, specific to bailed-out polyps, or specific to colonies are listed separately. All biological processes with Bonferroni-adjusted p-values < 0.05 are listed with corresponding fold enrichment values.
Downregulated in both bailed-out polyps and colonies	GO Term	Fold Enrichment	Bonferroni-adjusted p-values
	GO:0006260~DNA replication	2.58446	4.11615e-12
	GO:0006259~DNA metabolic process	1.78996	1.31717e-11
	GO:0006281~DNA repair	1.98724	1.43571e-09
	GO:0006261~DNA-dependent DNA replication	2.92775	8.13681e-09
	GO:0006302~double-strand break repair	2.53929	2.22815e-07
	GO:0006974~cellular response to DNA damage stimulus	1.6967	1.83746e-06
	GO:0006310~DNA recombination	2.20751	5.96768e-05
	GO:0000280~nuclear division	1.73084	7.46423e-05
	GO:0051276~chromosome organization	1.51248	0.000113143
	GO:0048285~organelle fission	1.69608	0.000117684
	GO:0000278~mitotic cell cycle	1.53977	0.000342081
	GO:0071103~DNA conformation change	2.29789	0.000501948
	GO:1903047~mitotic cell cycle process	1.56178	0.000548533
	GO:0007049~cell cycle	1.37752	0.000837975
	GO:0055114~oxidation-reduction process	1.47379	0.00203179
	GO:0006275~regulation of DNA replication	2.73462	0.00248958
	GO:0000075~cell cycle checkpoint	2.20288	0.00284221
	GO:0007067~mitotic nuclear division	1.71653	0.00340237
	GO:0000724~double-strand break repair via homologous recombination	2.95542	0.0037516
	GO:0007093~mitotic cell cycle checkpoint	2.50859	0.00520944
	GO:0000725~recombinational repair	2.89254	0.00612248
	GO:0022402~cell cycle process	1.40776	0.00617149
	GO:1901565~organonitrogen compound catabolic process	1.78329	0.00622624
	GO:0098813~nuclear chromosome segregation	2.03232	0.00778794
	GO:0051301~cell division	1.60382	0.00892907
	GO:0090329~regulation of DNA-dependent DNA replication	3.14698	0.0128721
	GO:0000819~sister chromatid segregation	2.11134	0.0142145
	GO:0007059~chromosome segregation	1.84185	0.041937
Upregulated in both bailed-out polyps and colonies	GO Term	Fold Enrichment	Bonferroni-adjusted p-values
	GO:0051247~positive regulation of protein metabolic process	1.55021	0.000103678
	GO:0006869~lipid transport	2.25336	0.000227645
	GO:0006468~protein phosphorylation	1.45844	0.000270132
	GO:0033036~macromolecule localization	1.3118	0.000367405
	GO:0048584~positive regulation of response to stimulus	1.47757	0.000574717
	GO:0023014~signal transduction by protein phosphorylation	1.77	0.000641694
	GO:0051246~regulation of protein metabolic process	1.36848	0.000656947
	GO:0000165~MAPK cascade	1.77738	0.000771687
	GO:0045937~positive regulation of phosphate metabolic process	1.63471	0.00121767
	GO:0010562~positive regulation of phosphorus metabolic process	1.63471	0.00121767
	GO:0032270~positive regulation of cellular protein metabolic process	1.52511	0.0012931
	GO:0006897~endocytosis	1.72661	0.00143816
	GO:0010876~lipid localization	2.06968	0.00176265
	GO:0031399~regulation of protein modification process	1.47105	0.00219734
	GO:0001934~positive regulation of protein phosphorylation	1.6967	0.00232334
	GO:0042327~positive regulation of phosphorylation	1.66132	0.00282411
	GO:0031401~positive regulation of protein modification process	1.59354	0.00304724
	GO:0001816~cytokine production	1.97482	0.00313011
	GO:0071900~regulation of protein serine/threonine kinase activity	1.93057	0.00339004
	GO:0007166~cell surface receptor signaling pathway	1.37532	0.00453069
	GO:0022610~biological adhesion	1.48576	0.0049734
	GO:0008104~protein localization	1.30668	0.00541538
	GO:0001932~regulation of protein phosphorylation	1.5266	0.00600691
	GO:0045859~regulation of protein kinase activity	1.73578	0.00657089
	GO:0045184~establishment of protein localization	1.33691	0.00681815
	GO:0007155~cell adhesion	1.4772	0.00763202
	GO:0032268~regulation of cellular protein metabolic process	1.34806	0.00981545
	GO:0016192~vesicle-mediated transport	1.40636	0.0130415
	GO:0051248~negative regulation of protein metabolic process	1.59362	0.0131335
	GO:0000904~cell morphogenesis involved in differentiation	1.59362	0.0131335
	GO:0032269~negative regulation of cellular protein metabolic process	1.61711	0.0132392
	GO:0010033~response to organic substance	1.31901	0.0139838
	GO:0015031~protein transport	1.34019	0.0161398
	GO:0023056~positive regulation of signaling	1.45082	0.0193526
	GO:0043405~regulation of MAP kinase activity	2.10187	0.0195081
	GO:0043549~regulation of kinase activity	1.64146	0.0251769
	GO:0051174~regulation of phosphorus metabolic process	1.41713	0.0278904
	GO:0019220~regulation of phosphate metabolic process	1.41713	0.0278904
	GO:0043085~positive regulation of catalytic activity	1.45926	0.0295904
	GO:0023051~regulation of signaling	1.29053	0.0322032
	GO:0070887~cellular response to chemical stimulus	1.33177	0.0345624
	GO:0071310~cellular response to organic substance	1.37438	0.0372055
	GO:0050790~regulation of catalytic activity	1.35225	0.0397619
	GO:0045860~positive regulation of protein kinase activity	1.88647	0.045881
	GO:0042325~regulation of phosphorylation	1.45104	0.0470995
	GO:0010647~positive regulation of cell communication	1.43229	0.049463
Downregulated specific to colonies	GO Term	Fold Enrichment	Bonferroni-adjusted p-values
	GO:0023051~regulation of signaling	1.43029	0.0338515
Upregulated specific to bailed-out polyps	GO Term	Fold Enrichment	Bonferroni-adjusted p-values
	GO:0045595~regulation of cell differentiation	1.83414	5.30211e-05
	GO:2000026~regulation of multicellular organismal development	1.71535	0.000393836
	GO:0007166~cell surface receptor signaling pathway	1.60234	0.000480489
	GO:0035556~intracellular signal transduction	1.53222	0.00071911
	GO:1902531~regulation of intracellular signal transduction	1.67564	0.00439253
	GO:0040011~locomotion	1.67699	0.0067623
	GO:0007169~transmembrane receptor protein tyrosine kinase signaling pathway	2.16756	0.00885678
	GO:0042325~regulation of phosphorylation	1.70728	0.0142257
	GO:0045937~positive regulation of phosphate metabolic process	1.84605	0.0168341
	GO:0010562~positive regulation of phosphorus metabolic process	1.84605	0.0168341
	GO:0006955~immune response	1.9454	0.0184021
	GO:0023051~regulation of signaling	1.43308	0.0198912
	GO:0010646~regulation of cell communication	1.43519	0.0202718
	GO:0051240~positive regulation of multicellular organismal process	1.69083	0.024065
	GO:0019220~regulation of phosphate metabolic process	1.61479	0.0276137
	GO:0051174~regulation of phosphorus metabolic process	1.61479	0.0276137
	GO:0006928~movement of cell or subcellular component	1.57178	0.0441824
	GO:0043549~regulation of kinase activity	1.92704	0.0473315
